# Supplementary material for: Early Dysregulation of RNA Splicing and Translation Processes Are Key Markers from Mild Cognitive Impairment to Alzheimer’s Disease: An In Silico Transcriptomic Analysis
Source: Int J Mol Sci. 2025 Jul 28;26(15):7303. doi: 10.3390/ijms26157303 (PMC12347487; doi:10.3390/ijms26157303)
Supplement: Supplementary file 1 [file ijms-26-07303-s001.zip]

Archive with 9 entries (7 files):
- ijms-3787177-supplementary/
- ijms-3787177-supplementary/Supplementary Files/
- ijms-3787177-supplementary/Supplementary Files/Supplementary Table S1.xlsx
- ijms-3787177-supplementary/Supplementary Files/Supplementary Table S2.xlsx
- ijms-3787177-supplementary/Supplementary Files/Supplementary Table S3.xlsx
- ijms-3787177-supplementary/Supplementary Files/Supplementary Table S4.xlsx
- ijms-3787177-supplementary/Supplementary Files/Supplementary Table S5.xlsx
- ijms-3787177-supplementary/Supplementary Files/Supplementary Table S6.xlsx
- ijms-3787177-supplementary/Supplementary Files/Supplementary Table S7.tsv
