# Supplementary material for: Early Dysregulation of RNA Splicing and Translation Processes Are Key Markers from Mild Cognitive Impairment to Alzheimer’s Disease: An In Silico Transcriptomic Analysis
Source: Int J Mol Sci. 2025 Jul 28;26(15):7303. doi: 10.3390/ijms26157303 (PMC12347487; doi:10.3390/ijms26157303)
Supplement: Supplementary file 1 [file ijms-26-07303-s001.zip › ijms-3787177-supplementary/Supplementary Files/Supplementary Table S1.xlsx]

## Sheet: CTLvsMCI
	logFC	AveExpr	t	P.Value	adj.P.Val	B
ILMN_1784286	-0.99419	10.9454	-9.49276	5.46539e-19	1.76423e-14	32.3513
ILMN_2097421	-0.569439	8.9916	-9.44566	7.77128e-19	1.76423e-14	32.0111
ILMN_2237746	-0.487571	8.02098	-9.40095	1.0845e-18	1.76423e-14	31.689
ILMN_1716895	-0.557818	8.31113	-9.27834	2.69269e-18	3.14397e-14	30.81
ILMN_1815707	-0.47641	8.68996	-9.25407	3.22109e-18	3.14397e-14	30.6369
ILMN_1803775	-0.862093	8.73729	-9.21029	4.44779e-18	3.53442e-14	30.325
ILMN_2128128	-1.00722	8.90618	-9.1925	5.06955e-18	3.53442e-14	30.1986
ILMN_2166865	-0.831288	8.3268	-8.9643	2.68233e-17	1.59368e-13	28.589
ILMN_1759453	-0.53425	7.11499	-8.95168	2.93898e-17	1.59368e-13	28.5007
ILMN_1732328	-0.915396	11.0107	-8.89789	4.33603e-17	2.11611e-13	28.125
ILMN_2339779	-0.428789	11.003	-8.77974	1.01393e-16	4.49844e-13	27.3046
ILMN_1776104	-0.892314	9.3007	-8.74497	1.30019e-16	5.28777e-13	27.0645
ILMN_1782417	-0.670404	7.57645	-8.65843	2.40845e-16	8.71225e-13	26.4692
ILMN_1711729	-0.999444	7.55547	-8.64701	2.61191e-16	8.71225e-13	26.3909
ILMN_2387553	-0.538419	8.01821	-8.6435	2.67778e-16	8.71225e-13	26.3668
ILMN_1726239	-0.648137	10.0106	-8.59438	3.79206e-16	1.15665e-12	26.0309
ILMN_1672006	-0.536219	8.16695	-8.47191	8.9816e-16	2.57841e-12	25.1986
ILMN_2229242	-0.920965	8.11411	-8.43894	1.13138e-15	3.06748e-12	24.9758
ILMN_1726603	-0.699661	10.5798	-8.40915	1.39312e-15	3.57834e-12	24.7749
ILMN_1658416	-0.883392	8.17608	-8.39511	1.53647e-15	3.74923e-12	24.6804
ILMN_1680314	-0.870576	9.32748	-8.38343	1.66671e-15	3.87336e-12	24.6019
ILMN_1720438	-0.620857	7.55235	-8.32586	2.48697e-15	5.51689e-12	24.2157
ILMN_1808374	0.361365	9.57753	8.31774	2.63089e-15	5.5824e-12	24.1614
ILMN_2119945	-1.07428	8.94176	-8.28166	3.37752e-15	6.86805e-12	23.9204
ILMN_2305544	-1.01543	8.95746	-8.26671	3.74504e-15	7.31077e-12	23.8207
ILMN_1655765	-0.590879	8.56164	-8.25228	4.13707e-15	7.76543e-12	23.7247
ILMN_1737857	-0.525008	8.44755	-8.24456	4.36346e-15	7.88704e-12	23.6733
ILMN_1726417	-0.403361	8.24549	-8.22671	4.93418e-15	8.54652e-12	23.5547
ILMN_2119937	-1.03965	8.57432	-8.22252	5.07856e-15	8.54652e-12	23.5269
ILMN_1719032	-1.03566	7.86982	-8.20725	5.64126e-15	9.17702e-12	23.4255
ILMN_1748819	-0.55967	8.17421	-8.19566	6.10867e-15	9.35499e-12	23.3487
ILMN_2215656	-0.411396	7.56543	-8.19506	6.13404e-15	9.35499e-12	23.3447
ILMN_2187718	-0.512242	9.63192	-8.17452	7.06265e-15	1.02398e-11	23.2088
ILMN_2038776	-0.878601	10.3756	-8.17306	7.13386e-15	1.02398e-11	23.1991
ILMN_1658992	-0.638293	8.48825	-8.16814	7.37835e-15	1.02882e-11	23.1666
ILMN_1797310	-0.515413	9.36559	-8.16282	7.65244e-15	1.03739e-11	23.1314
ILMN_1772929	-0.831546	9.59219	-8.10238	1.15669e-14	1.52567e-11	22.733
ILMN_1739497	-0.509254	8.5163	-8.09633	1.20536e-14	1.54803e-11	22.6932
ILMN_2348093	-0.827081	9.66987	-8.0862	1.29153e-14	1.61617e-11	22.6266
ILMN_1741133	-0.476223	8.73028	-8.07666	1.37822e-14	1.68154e-11	22.564
ILMN_1664167	-0.450242	8.06644	-8.06641	1.47769e-14	1.75892e-11	22.4968
ILMN_2105308	-0.644928	8.65753	-8.05708	1.57449e-14	1.82952e-11	22.4356
ILMN_1753892	-0.456558	7.93679	-8.04399	1.72083e-14	1.95247e-11	22.3499
ILMN_2146761	-0.26361	7.15024	-8.04065	1.76032e-14	1.95247e-11	22.328
ILMN_1746516	-0.582401	13.6901	-8.02878	1.90796e-14	2.06921e-11	22.2503
ILMN_1672496	-0.693477	10.1157	-8.01736	2.0614e-14	2.11661e-11	22.1758
ILMN_1791332	-0.724617	10.0233	-8.01683	2.06892e-14	2.11661e-11	22.1722
ILMN_1660111	-0.364114	7.80595	-8.01591	2.08179e-14	2.11661e-11	22.1663
ILMN_2198376	-0.772392	8.49615	-8.00554	2.23318e-14	2.20198e-11	22.0986
ILMN_1673815	-0.248669	7.29354	-8.00404	2.25598e-14	2.20198e-11	22.0888
ILMN_1715569	-0.476	8.63269	-7.9931	2.42932e-14	2.32467e-11	22.0174
ILMN_2324998	-0.435952	8.22317	-7.95998	3.03807e-14	2.85129e-11	21.8018
ILMN_2311548	-0.479345	8.10236	-7.94509	3.35868e-14	3.09271e-11	21.7051
ILMN_2341952	-0.506871	7.77755	-7.93431	3.6114e-14	3.26383e-11	21.6352
ILMN_2232936	-0.729788	10.2889	-7.92454	3.8569e-14	3.3132e-11	21.5718
ILMN_2184049	-0.636587	7.33768	-7.92414	3.86721e-14	3.3132e-11	21.5692
ILMN_1707783	-0.976916	8.8656	-7.92189	3.92624e-14	3.3132e-11	21.5546
ILMN_1682098	-0.701721	8.32312	-7.92146	3.93758e-14	3.3132e-11	21.5518
ILMN_1680967	-0.742715	8.77654	-7.9144	4.1289e-14	3.4153e-11	21.5061
ILMN_1799030	-0.734007	10.6978	-7.87558	5.35682e-14	4.20606e-11	21.2551
ILMN_2358652	0.270529	10.325	7.87461	5.39198e-14	4.20606e-11	21.2488
ILMN_1721989	-0.529702	10.4587	-7.87408	5.41089e-14	4.20606e-11	21.2455
ILMN_2399893	-0.332254	7.02924	-7.87357	5.42962e-14	4.20606e-11	21.2421
ILMN_1682226	0.2705	8.93762	7.87056	5.53992e-14	4.22445e-11	21.2227
ILMN_1656625	-1.22639	9.64236	-7.84002	6.79496e-14	5.10019e-11	21.0259
ILMN_1717165	-0.411628	8.61399	-7.83778	6.89737e-14	5.10019e-11	21.0115
ILMN_1762835	0.257303	9.08465	7.82885	7.321e-14	5.33264e-11	20.9541
ILMN_1793894	-0.45116	9.79314	-7.82553	7.48491e-14	5.36364e-11	20.9327
ILMN_1680774	0.389265	10.0637	7.82357	7.58336e-14	5.36364e-11	20.9201
ILMN_1659437	-0.642598	8.95956	-7.81332	8.11948e-14	5.66078e-11	20.8543
ILMN_1792528	-0.524784	13.7303	-7.80733	8.44983e-14	5.80813e-11	20.8159
ILMN_2131880	-0.664	8.87032	-7.804	8.63973e-14	5.85618e-11	20.7945
ILMN_1713482	-0.400622	8.42249	-7.78692	9.67898e-14	6.4401e-11	20.685
ILMN_1703538	-0.669757	10.6728	-7.78559	9.76512e-14	6.4401e-11	20.6765
ILMN_2087060	-1.05253	10.7107	-7.73193	1.39395e-13	9.07052e-11	20.3336
ILMN_1661945	-0.722309	8.85891	-7.71096	1.60121e-13	1.02514e-10	20.2
ILMN_1703720	-0.710623	9.08353	-7.70943	1.61744e-13	1.02514e-10	20.1903
ILMN_2189933	-0.652135	11.0117	-7.7043	1.67322e-13	1.0469e-10	20.1576
ILMN_2224031	-0.469823	7.3122	-7.69831	1.74072e-13	1.07535e-10	20.1195
ILMN_1776260	-0.500082	9.19091	-7.68112	1.94961e-13	1.18933e-10	20.0104
ILMN_1741264	-0.483334	7.98077	-7.67034	2.09301e-13	1.25003e-10	19.942
ILMN_1690706	-0.43698	9.42847	-7.66981	2.10033e-13	1.25003e-10	19.9386
ILMN_1755115	-0.955255	7.92359	-7.65862	2.26083e-13	1.32934e-10	19.8677
ILMN_1679587	-0.694022	7.35809	-7.6371	2.60412e-13	1.51296e-10	19.7315
ILMN_1655710	-0.650063	7.61194	-7.62875	2.75091e-13	1.57601e-10	19.6787
ILMN_1800543	-0.307532	9.09522	-7.6273	2.77722e-13	1.57601e-10	19.6696
ILMN_1676955	0.32976	11.3896	7.62245	2.86695e-13	1.60823e-10	19.6389
ILMN_1807611	-0.438712	7.44171	-7.60859	3.13936e-13	1.74103e-10	19.5515
ILMN_1706326	-0.390728	10.2692	-7.59315	3.47318e-13	1.90451e-10	19.4542
ILMN_1706305	-0.631495	7.76422	-7.59098	3.52277e-13	1.91024e-10	19.4405
ILMN_1683562	-0.960285	9.52152	-7.55277	4.52061e-13	2.42439e-10	19.2004
ILMN_1663220	-0.443586	7.45668	-7.54531	4.74559e-13	2.51643e-10	19.1536
ILMN_1768784	-0.49722	9.30891	-7.54371	4.79536e-13	2.51643e-10	19.1436
ILMN_2392717	-0.552676	7.7791	-7.52759	5.32561e-13	2.76495e-10	19.0426
ILMN_1703246	0.300266	9.76462	7.52383	5.45731e-13	2.80274e-10	19.0191
ILMN_1754195	-1.18107	8.95871	-7.52226	5.51326e-13	2.80274e-10	19.0093
ILMN_1705783	0.269701	10.4261	7.51922	5.6234e-13	2.82927e-10	18.9902
ILMN_1737947	-0.553043	8.5398	-7.51616	5.73635e-13	2.85665e-10	18.9711
ILMN_1784523	-0.727746	9.63015	-7.50005	6.36865e-13	3.13949e-10	18.8704
ILMN_1783636	-0.319477	9.27745	-7.49635	6.52312e-13	3.18348e-10	18.8473
ILMN_1790625	-0.45741	8.46349	-7.48753	6.90702e-13	3.33746e-10	18.7923
ILMN_1740772	0.297848	9.77816	7.48187	7.16468e-13	3.41347e-10	18.757
ILMN_1797933	-0.305797	8.31644	-7.48102	7.20421e-13	3.41347e-10	18.7517
ILMN_1718136	-0.668836	9.79383	-7.47715	7.38728e-13	3.46655e-10	18.7276
ILMN_1761113	-0.324451	8.21964	-7.46363	8.06214e-13	3.74721e-10	18.6434
ILMN_1652806	-0.38347	7.31636	-7.4515	8.71927e-13	4.0144e-10	18.568
ILMN_2092536	-0.359206	7.16069	-7.44641	9.01069e-13	4.1098e-10	18.5363
ILMN_1779616	-0.216977	8.92356	-7.43636	9.61424e-13	4.34448e-10	18.4739
ILMN_1729801	-0.902302	12.6914	-7.43149	9.92111e-13	4.44202e-10	18.4437
ILMN_1681340	-0.485449	7.46733	-7.40437	1.18133e-12	5.24112e-10	18.2757
ILMN_1655377	-0.45893	8.68923	-7.39689	1.23953e-12	5.44979e-10	18.2294
ILMN_1711617	-0.661616	10.3131	-7.39476	1.25659e-12	5.45433e-10	18.2163
ILMN_1731546	-1.21777	8.47348	-7.39398	1.26291e-12	5.45433e-10	18.2114
ILMN_2094166	-0.585339	7.55725	-7.38914	1.30281e-12	5.57727e-10	18.1815
ILMN_2182120	-0.273737	7.49234	-7.38699	1.3209e-12	5.60555e-10	18.1682
ILMN_2110532	-0.50497	7.55533	-7.3745	1.43112e-12	6.02093e-10	18.0911
ILMN_1781795	-0.527729	8.64655	-7.35955	1.57505e-12	6.56982e-10	17.9989
ILMN_1806106	-0.333744	7.58184	-7.35736	1.5972e-12	6.6058e-10	17.9854
ILMN_2128967	-0.428428	7.88916	-7.35524	1.61911e-12	6.64011e-10	17.9723
ILMN_1753719	-0.231307	9.33136	-7.3482	1.69372e-12	6.88821e-10	17.929
ILMN_1766024	-0.674402	7.97226	-7.3458	1.71992e-12	6.9008e-10	17.9142
ILMN_1674069	-1.01043	11.2119	-7.34533	1.72509e-12	6.9008e-10	17.9113
ILMN_1744059	-0.379339	7.49194	-7.33883	1.79822e-12	7.13484e-10	17.8714
ILMN_2402272	-0.358886	7.62852	-7.33	1.9026e-12	7.4881e-10	17.8171
ILMN_1656292	-0.919549	8.95581	-7.32005	2.02745e-12	7.91565e-10	17.7559
ILMN_1670517	0.342274	8.43058	7.31314	2.11868e-12	8.20618e-10	17.7136
ILMN_1815479	-0.443929	11.6321	-7.30409	2.24453e-12	8.62517e-10	17.6581
ILMN_1655329	-0.390526	7.69528	-7.30016	2.30147e-12	8.77489e-10	17.634
ILMN_1659405	-0.961006	7.83516	-7.29717	2.34575e-12	8.87439e-10	17.6156
ILMN_1857915	-0.482128	7.8548	-7.29396	2.39404e-12	8.98741e-10	17.596
ILMN_1695645	-0.28728	9.54654	-7.29011	2.45345e-12	9.14011e-10	17.5725
ILMN_1755926	-0.327385	7.04697	-7.28238	2.57721e-12	9.52844e-10	17.5251
ILMN_1815292	-0.50303	7.62722	-7.278	2.64991e-12	9.72359e-10	17.4984
ILMN_1785857	-0.275325	8.92079	-7.2712	2.76688e-12	1.00673e-09	17.4568
ILMN_1652955	-1.15407	10.4818	-7.27018	2.78483e-12	1.00673e-09	17.4506
ILMN_2189936	-0.537345	12.3841	-7.26601	2.85964e-12	1.02617e-09	17.4251
ILMN_1701293	-0.717823	10.6983	-7.26259	2.92226e-12	1.04098e-09	17.4043
ILMN_1657612	-0.618142	10.3572	-7.26076	2.95648e-12	1.04554e-09	17.3931
ILMN_1724295	-0.250279	6.95177	-7.24805	3.2046e-12	1.12514e-09	17.3155
ILMN_1658283	-1.28527	10.4674	-7.23728	3.43086e-12	1.19597e-09	17.2499
ILMN_2310621	-0.303309	10.0231	-7.22287	3.75842e-12	1.30087e-09	17.1622
ILMN_1655913	-0.332311	7.22186	-7.21365	3.9838e-12	1.36081e-09	17.1062
ILMN_1751258	-0.91064	9.64303	-7.21351	3.98738e-12	1.36081e-09	17.1054
ILMN_2272074	0.227221	8.22905	7.20441	4.22315e-12	1.43127e-09	17.0501
ILMN_1812312	-0.64534	8.32378	-7.20151	4.30131e-12	1.4477e-09	17.0325
ILMN_1677133	-0.332272	8.40522	-7.19824	4.39094e-12	1.46775e-09	17.0126
ILMN_1804851	-0.255277	7.66969	-7.19502	4.48087e-12	1.48762e-09	16.9931
ILMN_1682857	-0.319382	7.6381	-7.19025	4.61764e-12	1.52267e-09	16.9642
ILMN_2318011	-0.26837	6.97733	-7.18911	4.65115e-12	1.52342e-09	16.9573
ILMN_1654016	-0.380576	12.1613	-7.18052	4.90971e-12	1.59739e-09	16.9053
ILMN_1736002	-0.473384	9.52539	-7.16878	5.2862e-12	1.70849e-09	16.8342
ILMN_1667813	-1.23748	9.9941	-7.16554	5.39515e-12	1.72254e-09	16.8146
ILMN_2062112	-0.394224	7.48334	-7.1649	5.41683e-12	1.72254e-09	16.8107
ILMN_1655561	-0.453136	11.9551	-7.16435	5.43553e-12	1.72254e-09	16.8074
ILMN_1804834	-0.290427	8.33681	-7.15468	5.77606e-12	1.81864e-09	16.749
ILMN_1776586	-0.351504	7.1922	-7.14847	6.0058e-12	1.8788e-09	16.7115
ILMN_2058512	-0.32651	7.34039	-7.14746	6.04412e-12	1.8788e-09	16.7054
ILMN_2366391	-0.377525	9.68967	-7.14156	6.2718e-12	1.93723e-09	16.6698
ILMN_1800008	-0.440409	8.1539	-7.14002	6.33265e-12	1.94373e-09	16.6605
ILMN_1789176	-0.418622	11.1049	-7.1372	6.44576e-12	1.95403e-09	16.6435
ILMN_1756674	-0.489891	13.1262	-7.13719	6.44629e-12	1.95403e-09	16.6434
ILMN_1726391	-0.318981	7.87144	-7.13402	6.57551e-12	1.97901e-09	16.6244
ILMN_1690049	-0.333462	7.63312	-7.1323	6.6471e-12	1.97901e-09	16.614
ILMN_1761922	-0.160513	7.22413	-7.13222	6.65038e-12	1.97901e-09	16.6135
ILMN_1703894	0.395662	8.247	7.12288	7.05097e-12	2.08551e-09	16.5572
ILMN_1670561	-0.257606	7.15038	-7.11739	7.29778e-12	2.1455e-09	16.5242
ILMN_1750044	-0.253224	7.1914	-7.10522	7.87502e-12	2.30135e-09	16.451
ILMN_2211950	-0.560005	8.71913	-7.09961	8.1559e-12	2.36924e-09	16.4173
ILMN_1798485	-0.411489	10.5261	-7.09408	8.44269e-12	2.43804e-09	16.3841
ILMN_1679800	-0.358917	7.99289	-7.0911	8.60077e-12	2.46908e-09	16.3662
ILMN_2103295	-0.553556	10.0878	-7.08819	8.75874e-12	2.49016e-09	16.3488
ILMN_1726591	-0.34082	7.67427	-7.08787	8.77627e-12	2.49016e-09	16.3468
ILMN_1792473	-0.510092	11.563	-7.08519	8.92399e-12	2.51744e-09	16.3308
ILMN_1696839	-1.10881	9.55966	-7.07988	9.22481e-12	2.58735e-09	16.2989
ILMN_2414027	-0.522265	10.6553	-7.07376	9.58355e-12	2.65769e-09	16.2623
ILMN_1659524	-0.206553	7.22676	-7.07374	9.58454e-12	2.65769e-09	16.2622
ILMN_1693287	-0.337556	10.0616	-7.06105	1.03731e-11	2.8601e-09	16.1862
ILMN_1687738	-1.14044	11.3752	-7.05955	1.04705e-11	2.87074e-09	16.1772
ILMN_1766916	-0.343825	7.92332	-7.05379	1.08526e-11	2.95887e-09	16.1427
ILMN_2217809	-0.494228	7.90799	-7.05253	1.09376e-11	2.9655e-09	16.1352
ILMN_1661174	-0.936548	8.70999	-7.04331	1.15832e-11	3.11644e-09	16.0801
ILMN_2364700	-0.285508	8.19822	-7.04277	1.16221e-11	3.11644e-09	16.0769
ILMN_2142117	-0.314616	8.25977	-7.04124	1.17331e-11	3.12902e-09	16.0678
ILMN_1701269	-0.614239	8.31358	-7.03811	1.19634e-11	3.17309e-09	16.0491
ILMN_1652073	-0.981953	9.70352	-7.03378	1.22893e-11	3.2419e-09	16.0233
ILMN_1685369	-0.484832	8.28256	-7.02262	1.31705e-11	3.4557e-09	15.9567
ILMN_1685357	-0.468166	7.73586	-7.01304	1.39761e-11	3.63987e-09	15.8997
ILMN_2290808	-0.889661	9.13151	-7.01251	1.40216e-11	3.63987e-09	15.8965
ILMN_1669433	0.294979	9.9822	7.00809	1.44113e-11	3.72124e-09	15.8702
ILMN_1677262	-0.968391	8.76939	-7.0068	1.45269e-11	3.73136e-09	15.8625
ILMN_1669310	0.265487	9.03345	6.98984	1.61338e-11	4.12241e-09	15.7617
ILMN_1726755	-0.359697	8.01567	-6.98535	1.65874e-11	4.21621e-09	15.7351
ILMN_1711270	0.243968	9.66618	6.96933	1.83115e-11	4.63034e-09	15.6401
ILMN_2219712	-0.592128	7.79614	-6.96722	1.85515e-11	4.66686e-09	15.6275
ILMN_1743829	0.23168	10.3285	6.95448	2.00669e-11	5.02218e-09	15.5521
ILMN_1793118	-0.62487	9.93107	-6.95273	2.02845e-11	5.05073e-09	15.5418
ILMN_1700109	0.241024	10.282	6.95042	2.05754e-11	5.09213e-09	15.5281
ILMN_1724194	0.283858	9.4689	6.94975	2.06594e-11	5.09213e-09	15.5242
ILMN_2326509	-0.47324	10.2299	-6.9445	2.13384e-11	5.23304e-09	15.4931
ILMN_1664610	-0.9771	10.5681	-6.93257	2.29634e-11	5.6034e-09	15.4226
ILMN_1679912	-0.290579	7.63348	-6.93065	2.32348e-11	5.64142e-09	15.4113
ILMN_2225887	-0.543466	12.5198	-6.92919	2.3444e-11	5.66405e-09	15.4027
ILMN_2192032	-0.349797	8.20131	-6.92734	2.37124e-11	5.70067e-09	15.3918
ILMN_1697694	0.280171	11.4066	6.91961	2.48654e-11	5.94193e-09	15.3462
ILMN_1809439	-0.447084	7.55556	-6.91899	2.49594e-11	5.94193e-09	15.3425
ILMN_1691097	-0.650434	8.97543	-6.90428	2.73156e-11	6.47129e-09	15.2559
ILMN_2117330	-0.597715	10.0325	-6.89251	2.93579e-11	6.92152e-09	15.1866
ILMN_1803953	-0.307908	8.38309	-6.8836	3.10018e-11	7.26256e-09	15.1343
ILMN_1664833	-0.315333	7.36439	-6.88308	3.11021e-11	7.26256e-09	15.1312
ILMN_1776678	-0.58577	10.7666	-6.88204	3.12989e-11	7.27371e-09	15.1252
ILMN_1670172	-0.279156	8.66171	-6.86378	3.49923e-11	8.09351e-09	15.018
ILMN_2331205	0.286637	9.82573	6.85824	3.61968e-11	8.32886e-09	14.9855
ILMN_1806778	-0.474245	9.53562	-6.85754	3.63512e-11	8.32886e-09	14.9815
ILMN_1666471	-0.783518	9.48814	-6.856	3.66938e-11	8.36807e-09	14.9725
ILMN_1656913	-0.491934	10.0798	-6.85263	3.74544e-11	8.50179e-09	14.9528
ILMN_1794505	-0.163782	7.06164	-6.85051	3.7942e-11	8.5726e-09	14.9403
ILMN_1704619	-0.501487	9.59318	-6.83434	4.18671e-11	9.41585e-09	14.8458
ILMN_1716056	0.250784	9.27705	6.82928	4.31769e-11	9.66272e-09	14.8162
ILMN_2210837	-0.279896	9.33588	-6.82858	4.33608e-11	9.66272e-09	14.8122
ILMN_1777378	-1.1815	8.74868	-6.82698	4.37863e-11	9.71319e-09	14.8028
ILMN_2181892	-0.397229	7.67935	-6.82179	4.51869e-11	9.97853e-09	14.7725
ILMN_1659415	-0.589557	8.52026	-6.81723	4.64567e-11	1.02127e-08	14.7459
ILMN_1772207	-0.198251	7.86765	-6.81558	4.69252e-11	1.02695e-08	14.7363
ILMN_2383097	-1.2263	11.0315	-6.81148	4.81081e-11	1.04813e-08	14.7124
ILMN_1755808	-0.855076	8.98162	-6.8082	4.90764e-11	1.06448e-08	14.6933
ILMN_1732534	-0.489766	7.7061	-6.79365	5.36025e-11	1.15694e-08	14.6086
ILMN_2394498	-0.378728	9.81379	-6.793	5.38132e-11	1.15694e-08	14.6048
ILMN_1799614	0.297229	10.4148	6.78563	5.62698e-11	1.20445e-08	14.562
ILMN_1756104	-0.292264	7.2331	-6.78406	5.68048e-11	1.21059e-08	14.5529
ILMN_1652722	-0.402292	8.05296	-6.77989	5.82562e-11	1.23612e-08	14.5287
ILMN_2369785	-0.627424	11.2629	-6.76765	6.27324e-11	1.32534e-08	14.4576
ILMN_1768176	-0.333329	7.98285	-6.76316	6.44557e-11	1.35588e-08	14.4316
ILMN_1718424	-0.238476	7.11023	-6.75677	6.69937e-11	1.40322e-08	14.3945
ILMN_1701940	0.199772	8.16684	6.75133	6.92283e-11	1.43962e-08	14.3631
ILMN_1899903	0.244712	8.55136	6.7511	6.93219e-11	1.43962e-08	14.3618
ILMN_1793017	0.34276	9.17521	6.74816	7.05614e-11	1.45916e-08	14.3447
ILMN_2325837	-0.617815	10.3014	-6.74374	7.24691e-11	1.49228e-08	14.3191
ILMN_1654268	-0.424833	7.59518	-6.72048	8.33609e-11	1.70935e-08	14.1848
ILMN_1697906	-0.286649	7.49079	-6.71587	8.57015e-11	1.75e-08	14.1582
ILMN_2056479	-0.295335	7.94584	-6.71438	8.64709e-11	1.75314e-08	14.1496
ILMN_2101930	0.245877	8.64213	6.71419	8.65738e-11	1.75314e-08	14.1485
ILMN_2307883	-0.281509	9.62924	-6.71327	8.70538e-11	1.75557e-08	14.1432
ILMN_1786189	-0.376055	8.1366	-6.71176	8.78428e-11	1.76419e-08	14.1345
ILMN_1732053	0.290005	11.4552	6.7089	8.93663e-11	1.78744e-08	14.118
ILMN_1724230	-0.359227	7.98505	-6.69404	9.76976e-11	1.94155e-08	14.0325
ILMN_2110281	-0.352	9.73371	-6.69375	9.78673e-11	1.94155e-08	14.0308
ILMN_1700955	-0.276261	7.41847	-6.69228	9.87352e-11	1.95084e-08	14.0224
ILMN_1759154	0.221303	9.82743	6.69068	9.96888e-11	1.96174e-08	14.0131
ILMN_1770339	-0.358127	8.70295	-6.68777	1.0144e-10	1.98819e-08	13.9964
ILMN_1691570	-0.371147	7.91789	-6.68438	1.03521e-10	2.02086e-08	13.9769
ILMN_1770378	-0.233487	7.25494	-6.68137	1.05407e-10	2.04948e-08	13.9596
ILMN_2207533	-0.845074	11.7465	-6.6733	1.1062e-10	2.13894e-08	13.9133
ILMN_1712678	-0.84023	8.44304	-6.67283	1.10933e-10	2.13894e-08	13.9106
ILMN_1710434	0.233798	11.647	6.67224	1.11323e-10	2.13894e-08	13.9072
ILMN_2246882	-0.30603	7.52059	-6.6707	1.12354e-10	2.15027e-08	13.8984
ILMN_1654629	0.238374	9.34835	6.6636	1.17223e-10	2.23469e-08	13.8577
ILMN_1670420	-0.471001	8.79232	-6.65923	1.20323e-10	2.28486e-08	13.8327
ILMN_2207539	-0.942747	10.1492	-6.65635	1.22415e-10	2.31559e-08	13.8161
ILMN_1812557	0.283026	10.5824	6.65212	1.25542e-10	2.35045e-08	13.7919
ILMN_1711994	0.348557	10.9953	6.65207	1.25581e-10	2.35045e-08	13.7916
ILMN_1653220	0.294357	10.5292	6.65191	1.25703e-10	2.35045e-08	13.7907
ILMN_2184184	-0.797813	11.2932	-6.64663	1.29723e-10	2.41637e-08	13.7605
ILMN_1725244	-0.347634	7.22613	-6.63133	1.42107e-10	2.63698e-08	13.673
ILMN_2373515	-0.710427	10.7569	-6.6274	1.4547e-10	2.68915e-08	13.6506
ILMN_1663416	-1.15273	11.4058	-6.62144	1.50729e-10	2.77585e-08	13.6166
ILMN_1799289	-0.340964	8.2233	-6.62068	1.51412e-10	2.77795e-08	13.6122
ILMN_1774823	-0.284306	7.06899	-6.61999	1.5203e-10	2.77885e-08	13.6083
ILMN_1749591	0.333016	10.3357	6.6049	1.66295e-10	3.02472e-08	13.5223
ILMN_2366388	-0.384297	10.2673	-6.60447	1.66721e-10	3.02472e-08	13.5198
ILMN_1672191	-0.378628	8.08037	-6.58897	1.82778e-10	3.30374e-08	13.4317
ILMN_1811574	0.258895	9.80904	6.58343	1.88876e-10	3.40137e-08	13.4002
ILMN_1808768	-0.207597	7.0886	-6.58147	1.91084e-10	3.42847e-08	13.3891
ILMN_1656382	0.346008	8.03408	6.57022	2.04245e-10	3.65119e-08	13.3252
ILMN_1674874	0.251174	11.0528	6.56694	2.08237e-10	3.70898e-08	13.3066
ILMN_1798189	-1.0241	10.2302	-6.55956	2.17521e-10	3.86024e-08	13.2648
ILMN_1712705	0.278624	10.2787	6.55227	2.27102e-10	4.01568e-08	13.2235
ILMN_1736054	-0.399448	7.52663	-6.55025	2.29815e-10	4.04897e-08	13.2121
ILMN_1772506	-0.3746	7.55441	-6.54723	2.33956e-10	4.10711e-08	13.195
ILMN_1744980	-0.351468	8.44835	-6.54305	2.39796e-10	4.19454e-08	13.1713
ILMN_1854765	0.255547	9.5235	6.53651	2.49224e-10	4.34388e-08	13.1344
ILMN_2079655	-0.838575	9.93466	-6.52369	2.68767e-10	4.65151e-08	13.062
ILMN_2383489	0.292005	10.4551	6.52368	2.6878e-10	4.65151e-08	13.062
ILMN_1734696	-0.388381	7.7205	-6.52139	2.72424e-10	4.69792e-08	13.049
ILMN_1694259	-0.480945	9.51348	-6.51551	2.8201e-10	4.84391e-08	13.0159
ILMN_1809347	-0.520081	11.4684	-6.51485	2.83104e-10	4.84391e-08	13.0122
ILMN_2151368	0.243333	8.61178	6.5144	2.83868e-10	4.84391e-08	13.0096
ILMN_1745343	-0.519104	9.99851	-6.50971	2.91799e-10	4.96191e-08	12.9832
ILMN_1691575	-0.378935	9.42009	-6.50522	2.99589e-10	5.07534e-08	12.9579
ILMN_1760779	-0.315821	7.77662	-6.50468	3.0055e-10	5.07534e-08	12.9549
ILMN_1685774	-0.679914	9.78201	-6.49576	3.16702e-10	5.32966e-08	12.9047
ILMN_1760667	-0.364703	9.63054	-6.4938	3.20359e-10	5.37267e-08	12.8937
ILMN_1663799	-0.28412	13.2764	-6.4928	3.22251e-10	5.3859e-08	12.888
ILMN_1761456	-0.305647	7.71055	-6.48576	3.35822e-10	5.59356e-08	12.8485
ILMN_1775677	0.221433	9.04356	6.4822	3.42896e-10	5.69196e-08	12.8285
ILMN_2234758	-0.52164	10.562	-6.48024	3.4686e-10	5.73824e-08	12.8175
ILMN_1755536	-0.733854	10.3012	-6.478	3.51445e-10	5.79444e-08	12.8049
ILMN_1672356	0.445768	10.0919	6.47627	3.55015e-10	5.83361e-08	12.7952
ILMN_2316806	-0.645197	9.14836	-6.46935	3.69697e-10	6.05447e-08	12.7564
ILMN_1775823	0.222525	8.66658	6.464	3.81441e-10	6.21425e-08	12.7264
ILMN_1812666	-0.30044	7.56924	-6.46375	3.82e-10	6.21425e-08	12.725
ILMN_1690392	-0.471282	9.69322	-6.45286	4.07081e-10	6.60026e-08	12.6641
ILMN_1809478	-0.301	9.64507	-6.44362	4.29655e-10	6.9432e-08	12.6124
ILMN_1734602	0.309987	11.2486	6.4391	4.41128e-10	7.10507e-08	12.5871
ILMN_1749634	-0.307335	8.57769	-6.43797	4.4404e-10	7.12845e-08	12.5808
ILMN_1771903	-0.286822	8.46095	-6.43698	4.46618e-10	7.14633e-08	12.5753
ILMN_2218450	-0.478169	9.37769	-6.43513	4.51438e-10	7.19984e-08	12.565
ILMN_1673738	-0.528122	11.6405	-6.42543	4.77686e-10	7.59365e-08	12.5109
ILMN_2155172	-0.192279	7.16638	-6.41556	5.05928e-10	8.01649e-08	12.4558
ILMN_2069945	-0.309836	8.18597	-6.41416	5.10064e-10	8.05587e-08	12.448
ILMN_1709043	-0.309107	8.65043	-6.41093	5.19723e-10	8.18195e-08	12.4301
ILMN_1683204	0.220995	9.34518	6.40742	5.30422e-10	8.30804e-08	12.4105
ILMN_1686811	-0.357031	7.45528	-6.40719	5.31137e-10	8.30804e-08	12.4093
ILMN_1789492	0.251766	10.1001	6.40603	5.34716e-10	8.31842e-08	12.4028
ILMN_1793829	-0.702023	9.02229	-6.40587	5.3521e-10	8.31842e-08	12.4019
ILMN_2356284	-0.743019	10.1297	-6.4043	5.40122e-10	8.338e-08	12.3932
ILMN_1707858	-0.354852	11.4309	-6.40385	5.41545e-10	8.338e-08	12.3907
ILMN_1651254	0.252662	10.6679	6.40383	5.41595e-10	8.338e-08	12.3906
ILMN_1781099	-0.233402	9.44357	-6.38748	5.95482e-10	9.13877e-08	12.2997
ILMN_2066020	-0.283691	8.7603	-6.38438	6.06274e-10	9.27523e-08	12.2825
ILMN_1687785	-0.352917	7.88789	-6.3822	6.13993e-10	9.36398e-08	12.2704
ILMN_2326512	-0.421776	10.3143	-6.37862	6.26827e-10	9.52992e-08	12.2506
ILMN_1704094	-0.561303	8.5507	-6.37361	6.45272e-10	9.77648e-08	12.2228
ILMN_1705679	0.206531	10.031	6.37314	6.47051e-10	9.77648e-08	12.2202
ILMN_1713143	-0.567069	8.56083	-6.36773	6.67604e-10	1.00559e-07	12.1902
ILMN_1805028	-0.316291	9.50526	-6.36566	6.75668e-10	1.01082e-07	12.1787
ILMN_1807972	0.288971	9.66523	6.3655	6.7627e-10	1.01082e-07	12.1779
ILMN_1690494	-0.39293	13.537	-6.36524	6.77287e-10	1.01082e-07	12.1764
ILMN_1797074	-0.342184	8.25568	-6.3627	6.87315e-10	1.02265e-07	12.1624
ILMN_1654518	0.361119	10.1459	6.35814	7.05669e-10	1.04677e-07	12.1371
ILMN_2414014	0.227434	10.8971	6.3501	7.39204e-10	1.09319e-07	12.0927
ILMN_1666670	-0.59529	8.82863	-6.34814	7.47602e-10	1.10227e-07	12.0818
ILMN_2349610	-0.296895	7.74538	-6.34255	7.72084e-10	1.13494e-07	12.051
ILMN_1662438	-0.387516	10.5164	-6.33485	8.07145e-10	1.18292e-07	12.0085
ILMN_1759411	0.171211	7.58857	6.33417	8.1029e-10	1.18397e-07	12.0047
ILMN_1739257	-0.610267	11.7374	-6.32848	8.37269e-10	1.21974e-07	11.9734
ILMN_1794707	0.53161	10.1416	6.32504	8.54046e-10	1.23931e-07	11.9544
ILMN_1798254	-0.314966	8.61561	-6.32468	8.55785e-10	1.23931e-07	11.9524
ILMN_1720287	0.201237	9.25615	6.32235	8.67335e-10	1.25232e-07	11.9396
ILMN_2048326	-0.364587	13.8081	-6.31549	9.02233e-10	1.29887e-07	11.9018
ILMN_1751378	-0.283448	8.95114	-6.31453	9.07235e-10	1.30223e-07	11.8965
ILMN_1791144	0.199271	7.4863	6.31262	9.17226e-10	1.31202e-07	11.8861
ILMN_1712389	-0.44909	11.5968	-6.31196	9.20726e-10	1.31202e-07	11.8824
ILMN_2389273	-0.290047	7.74161	-6.3117	9.22118e-10	1.31202e-07	11.881
ILMN_1752213	-0.247742	9.33944	-6.3076	9.44057e-10	1.33933e-07	11.8584
ILMN_1786658	-0.292215	8.37941	-6.30285	9.70158e-10	1.37237e-07	11.8323
ILMN_1687403	-0.189492	7.06161	-6.29735	1.00129e-09	1.41231e-07	11.8021
ILMN_1749838	0.23881	8.96672	6.29645	1.00647e-09	1.41553e-07	11.7972
ILMN_2369924	-0.293789	8.77566	-6.29326	1.02506e-09	1.43753e-07	11.7796
ILMN_1687858	-0.407025	11.7276	-6.28688	1.06321e-09	1.48675e-07	11.7447
ILMN_1660498	-0.660129	13.6229	-6.27528	1.13625e-09	1.58435e-07	11.6811
ILMN_2391141	-0.301925	8.14271	-6.27146	1.16134e-09	1.61026e-07	11.6602
ILMN_1808661	-0.275963	7.15589	-6.27144	1.16143e-09	1.61026e-07	11.6601
ILMN_1748915	-0.835523	9.10551	-6.25426	1.2812e-09	1.77129e-07	11.5662
ILMN_1755883	-0.592644	10.4112	-6.24887	1.32121e-09	1.82144e-07	11.5367
ILMN_2376667	0.200625	8.54644	6.24526	1.34867e-09	1.85004e-07	11.517
ILMN_1701696	-0.487856	10.5021	-6.24515	1.34954e-09	1.85004e-07	11.5164
ILMN_1701216	0.256311	9.5291	6.23435	1.43523e-09	1.96201e-07	11.4575
ILMN_1690085	0.222758	8.24991	6.22692	1.49721e-09	2.04102e-07	11.4171
ILMN_2340065	-0.374344	9.02564	-6.22241	1.53607e-09	2.08529e-07	11.3925
ILMN_2259633	0.242194	9.60928	6.22216	1.53823e-09	2.08529e-07	11.3912
ILMN_1655316	-0.597163	8.24971	-6.21911	1.56519e-09	2.11595e-07	11.3746
ILMN_1682930	0.243467	10.8577	6.21718	1.58246e-09	2.1334e-07	11.3641
ILMN_2272708	0.254366	7.54134	6.21582	1.5947e-09	2.14397e-07	11.3567
ILMN_1811171	0.189992	7.94781	6.21402	1.61109e-09	2.16006e-07	11.3469
ILMN_1655952	0.27112	11.5919	6.21273	1.62291e-09	2.16995e-07	11.3399
ILMN_1815012	0.213858	9.73028	6.20735	1.67331e-09	2.22796e-07	11.3107
ILMN_2114876	-0.455054	12.2174	-6.20712	1.67543e-09	2.22796e-07	11.3095
ILMN_1666512	0.248671	9.16633	6.20221	1.72275e-09	2.28194e-07	11.2828
ILMN_2137464	0.227512	8.24029	6.20194	1.72538e-09	2.28194e-07	11.2813
ILMN_1657744	0.159522	8.25788	6.2007	1.73763e-09	2.29194e-07	11.2746
ILMN_1776352	-0.248933	7.79354	-6.19997	1.74478e-09	2.29516e-07	11.2707
ILMN_1692276	-0.235305	8.59728	-6.19782	1.7662e-09	2.31709e-07	11.259
ILMN_1756326	-0.159324	7.10041	-6.19451	1.79968e-09	2.35468e-07	11.241
ILMN_1779171	0.27283	10.4907	6.19044	1.8416e-09	2.40214e-07	11.219
ILMN_1766851	-0.4164	7.60263	-6.19004	1.84579e-09	2.40214e-07	11.2168
ILMN_1664750	-0.349201	11.8796	-6.18714	1.8764e-09	2.43548e-07	11.2011
ILMN_2365549	0.233376	10.7797	6.1862	1.88635e-09	2.4419e-07	11.196
ILMN_1812478	-0.527275	9.11626	-6.18535	1.89553e-09	2.44729e-07	11.1914
ILMN_2307450	-0.421575	7.7149	-6.18383	1.91189e-09	2.46189e-07	11.1832
ILMN_1769412	0.256284	10.3882	6.17765	1.9799e-09	2.54276e-07	11.1497
ILMN_1697585	-0.410347	7.58608	-6.17658	1.99191e-09	2.55148e-07	11.1439
ILMN_1778078	0.22366	9.42245	6.17074	2.05879e-09	2.63023e-07	11.1123
ILMN_1798163	-0.250875	7.70109	-6.16472	2.12989e-09	2.71397e-07	11.0799
ILMN_1794612	0.28987	9.88112	6.1627	2.15444e-09	2.7381e-07	11.0689
ILMN_2374770	-0.502848	10.0807	-6.16139	2.17035e-09	2.74809e-07	11.0619
ILMN_2326071	-0.44345	13.2629	-6.16113	2.17356e-09	2.74809e-07	11.0605
ILMN_1767020	0.305616	8.7376	6.15536	2.24546e-09	2.83166e-07	11.0293
ILMN_1737308	-0.484502	9.27885	-6.15373	2.26626e-09	2.85052e-07	11.0205
ILMN_1795089	0.306193	11.2303	6.15258	2.28093e-09	2.8616e-07	11.0143
ILMN_1784218	0.206676	9.30134	6.15054	2.3073e-09	2.88726e-07	11.0033
ILMN_1750401	0.258119	11.2592	6.14414	2.39209e-09	2.97366e-07	10.9688
ILMN_1652082	0.254184	10.3138	6.14408	2.39284e-09	2.97366e-07	10.9685
ILMN_1675852	-0.624786	9.37563	-6.14395	2.39463e-09	2.97366e-07	10.9678
ILMN_1742238	-0.301711	9.42366	-6.14247	2.41473e-09	2.99101e-07	10.9598
ILMN_1770824	0.24791	10.6389	6.13986	2.45045e-09	3.02757e-07	10.9458
ILMN_1655734	-0.22667	7.28439	-6.1376	2.48175e-09	3.05664e-07	10.9336
ILMN_2402806	0.247432	10.3747	6.13726	2.4865e-09	3.05664e-07	10.9318
ILMN_1746706	0.178054	8.42815	6.12791	2.62075e-09	3.21177e-07	10.8815
ILMN_1745798	-0.308097	8.28013	-6.12757	2.62586e-09	3.21177e-07	10.8797
ILMN_1671969	0.235205	8.70404	6.1266	2.64013e-09	3.22115e-07	10.8745
ILMN_2342793	-0.23963	7.36215	-6.12281	2.69704e-09	3.28239e-07	10.8541
ILMN_2075818	0.204844	9.08466	6.12206	2.70833e-09	3.28793e-07	10.8501
ILMN_1689665	-0.333103	8.49901	-6.11638	2.79621e-09	3.38618e-07	10.8196
ILMN_1701681	-0.275621	7.58617	-6.11044	2.89092e-09	3.48574e-07	10.7877
ILMN_1787109	0.1845	8.73166	6.11033	2.8927e-09	3.48574e-07	10.7871
ILMN_1775074	0.230086	9.01876	6.10974	2.90237e-09	3.48877e-07	10.7839
ILMN_1732060	0.270165	10.6764	6.10868	2.9196e-09	3.50087e-07	10.7783
ILMN_1734483	0.190117	9.7269	6.10731	2.94207e-09	3.51917e-07	10.771
ILMN_1808938	-0.241821	7.80335	-6.10323	3.01012e-09	3.59175e-07	10.7491
ILMN_1763147	-0.308795	9.61271	-6.09156	3.21347e-09	3.82505e-07	10.6866
ILMN_1812638	-0.472956	10.9802	-6.08607	3.31379e-09	3.93486e-07	10.6572
ILMN_1809013	-0.449857	13.1704	-6.08496	3.33442e-09	3.94975e-07	10.6513
ILMN_1718079	-0.165774	7.30677	-6.07686	3.48874e-09	4.12254e-07	10.608
ILMN_2261416	-0.573083	10.7458	-6.07486	3.52795e-09	4.15386e-07	10.5973
ILMN_2155998	-0.234681	9.89233	-6.07464	3.53227e-09	4.15386e-07	10.5962
ILMN_1726667	-0.152661	7.13012	-6.07001	3.62479e-09	4.25242e-07	10.5715
ILMN_2396639	-0.172318	7.20415	-6.06455	3.73689e-09	4.37342e-07	10.5423
ILMN_1752895	-0.276784	7.78022	-6.06283	3.77291e-09	4.40501e-07	10.5332
ILMN_1693630	0.306428	8.94222	6.06239	3.7823e-09	4.40543e-07	10.5308
ILMN_1679003	0.179662	7.89419	6.05965	3.84047e-09	4.46254e-07	10.5162
ILMN_1742887	-0.256927	10.1323	-6.0588	3.85871e-09	4.46255e-07	10.5117
ILMN_2142815	-0.489342	11.5936	-6.0588	3.85877e-09	4.46255e-07	10.5117
ILMN_1661485	-0.244924	7.45451	-6.05702	3.89725e-09	4.49277e-07	10.5022
ILMN_1728132	-0.523156	9.02099	-6.05674	3.90332e-09	4.49277e-07	10.5007
ILMN_1699636	0.161094	9.90051	6.05203	4.00698e-09	4.60123e-07	10.4757
ILMN_1796407	-0.471612	10.3434	-6.04297	4.2144e-09	4.82807e-07	10.4274
ILMN_2318725	-0.629828	10.5747	-6.03488	4.40823e-09	5.03828e-07	10.3845
ILMN_1734205	0.265819	10.0143	6.03398	4.43032e-09	5.05171e-07	10.3797
ILMN_1677910	0.206603	7.66495	6.02989	4.53227e-09	5.14716e-07	10.3579
ILMN_1677385	-0.250443	8.16834	-6.02977	4.53513e-09	5.14716e-07	10.3573
ILMN_1758633	0.242102	11.0107	6.02867	4.56309e-09	5.16687e-07	10.3515
ILMN_1753745	-0.337789	8.90979	-6.02764	4.58908e-09	5.18428e-07	10.346
ILMN_2117716	0.263275	10.7155	6.02417	4.67852e-09	5.27311e-07	10.3276
ILMN_1746012	0.358973	10.5868	6.02045	4.77591e-09	5.37048e-07	10.3079
ILMN_1701131	-0.1701	7.20928	-6.01869	4.82295e-09	5.41091e-07	10.2985
ILMN_1656335	-0.236013	7.67233	-6.01767	4.85033e-09	5.42915e-07	10.2931
ILMN_2160819	-0.636545	13.6578	-6.01693	4.87026e-09	5.43897e-07	10.2892
ILMN_1756541	0.256483	10.7232	6.01605	4.89386e-09	5.45285e-07	10.2846
ILMN_1709396	-0.151919	7.00372	-6.01027	5.05323e-09	5.6176e-07	10.254
ILMN_1739770	-0.232765	7.23925	-6.00608	5.17199e-09	5.73656e-07	10.2318
ILMN_1786359	-0.213819	7.1543	-6.00557	5.18645e-09	5.73956e-07	10.2291
ILMN_1656662	-0.491331	11.6428	-5.99995	5.3504e-09	5.90759e-07	10.1994
ILMN_1761844	-0.254494	8.59167	-5.99704	5.43726e-09	5.98995e-07	10.184
ILMN_1681890	-0.322773	7.49525	-5.99222	5.58423e-09	6.138e-07	10.1585
ILMN_2356311	-0.20378	7.533	-5.99079	5.62852e-09	6.17278e-07	10.151
ILMN_1728074	-0.197342	7.38513	-5.99025	5.64521e-09	6.1772e-07	10.1481
ILMN_1736888	-0.348329	7.80441	-5.98489	5.81497e-09	6.34873e-07	10.1198
ILMN_1777129	0.240804	8.91627	5.98202	5.90805e-09	6.43596e-07	10.1047
ILMN_1662617	-0.36076	9.23834	-5.98024	5.96626e-09	6.47747e-07	10.0953
ILMN_1773369	-0.203935	7.11133	-5.97943	5.99281e-09	6.47747e-07	10.0911
ILMN_1867321	0.167573	7.67638	5.97939	5.99438e-09	6.47747e-07	10.0908
ILMN_2122952	-0.319224	8.81144	-5.97924	5.99925e-09	6.47747e-07	10.09
ILMN_1756982	-0.283395	12.0111	-5.97651	6.09041e-09	6.56137e-07	10.0756
ILMN_1738579	0.241473	10.8017	5.9744	6.16147e-09	6.6195e-07	10.0645
ILMN_1743078	0.458739	11.7397	5.97411	6.17149e-09	6.6195e-07	10.063
ILMN_1813938	-0.167459	7.99325	-5.96844	6.36745e-09	6.8147e-07	10.0331
ILMN_1728426	0.279592	9.76659	5.96674	6.42726e-09	6.86366e-07	10.0242
ILMN_1723007	-0.217284	8.33699	-5.96322	6.55313e-09	6.9828e-07	10.0057
ILMN_1713402	0.249438	8.94292	5.9582	6.73681e-09	7.16289e-07	9.97929
ILMN_1696708	-0.387733	8.00381	-5.9558	6.8265e-09	7.24247e-07	9.96665
ILMN_1658531	-0.130089	6.93374	-5.95354	6.91198e-09	7.31725e-07	9.95477
ILMN_1661173	-0.23007	8.5674	-5.95139	6.99438e-09	7.38846e-07	9.94345
ILMN_1655422	-0.529127	8.94954	-5.95091	7.01266e-09	7.39177e-07	9.94096
ILMN_1806408	0.234158	10.7981	5.95019	7.04054e-09	7.40517e-07	9.93717
ILMN_1710697	-0.195176	9.94034	-5.94882	7.09393e-09	7.44527e-07	9.92996
ILMN_1749432	-0.278522	7.63528	-5.9464	7.18855e-09	7.52839e-07	9.9173
ILMN_1701058	-0.18638	7.34013	-5.93876	7.49693e-09	7.81989e-07	9.87719
ILMN_1659054	0.187114	8.48792	5.93871	7.49894e-09	7.81989e-07	9.87694
ILMN_1692545	-0.289118	7.72142	-5.93729	7.55778e-09	7.86444e-07	9.86947
ILMN_1800612	-0.417383	8.37406	-5.93612	7.60618e-09	7.89797e-07	9.86338
ILMN_1861896	0.200537	8.12461	5.9348	7.66176e-09	7.93879e-07	9.85642
ILMN_1747630	-0.536428	8.27302	-5.93379	7.70419e-09	7.96584e-07	9.85115
ILMN_1735827	0.219394	9.49839	5.93087	7.82868e-09	8.07744e-07	9.83585
ILMN_1805161	0.231801	9.23296	5.93011	7.86125e-09	8.09394e-07	9.83188
ILMN_1671158	-0.269443	7.42213	-5.92402	8.12828e-09	8.35125e-07	9.79999
ILMN_1688127	-0.383977	12.767	-5.92106	8.26113e-09	8.46991e-07	9.78451
ILMN_1679867	0.177796	7.82159	5.91641	8.47452e-09	8.67048e-07	9.76016
ILMN_2145518	-0.41073	8.40965	-5.91599	8.49396e-09	8.67219e-07	9.75797
ILMN_1763228	0.207021	8.83793	5.91254	8.6559e-09	8.81908e-07	9.73994
ILMN_1662328	0.305336	8.85464	5.91016	8.76928e-09	8.91598e-07	9.72752
ILMN_1724533	-0.686835	9.04834	-5.90518	9.01151e-09	9.14322e-07	9.7015
ILMN_1783333	-0.398882	8.91939	-5.90466	9.03722e-09	9.15028e-07	9.69878
ILMN_2134110	-0.365834	8.50486	-5.90404	9.06754e-09	9.16197e-07	9.69559
ILMN_1770515	-0.280433	7.76302	-5.90182	9.17857e-09	9.25499e-07	9.68397
ILMN_1702806	-0.185478	7.74377	-5.89747	9.39935e-09	9.45807e-07	9.66128
ILMN_1666050	0.204382	9.36176	5.89616	9.46698e-09	9.50652e-07	9.65443
ILMN_1726729	-0.138254	6.9914	-5.89531	9.51095e-09	9.53107e-07	9.65001
ILMN_1690524	-0.374963	8.79497	-5.89153	9.70918e-09	9.69735e-07	9.63032
ILMN_1686194	-0.244186	7.86322	-5.89098	9.73819e-09	9.69735e-07	9.62747
ILMN_1794017	0.261458	9.37194	5.89089	9.7431e-09	9.69735e-07	9.62699
ILMN_1763605	0.195772	8.17379	5.89015	9.78253e-09	9.69735e-07	9.62313
ILMN_1757106	0.379847	9.6457	5.8899	9.79597e-09	9.69735e-07	9.62182
ILMN_1753890	-0.24305	8.13711	-5.8899	9.79611e-09	9.69735e-07	9.62181
ILMN_2160388	-0.451289	11.9277	-5.88619	9.99602e-09	9.87522e-07	9.60253
ILMN_2090558	-0.27453	9.64536	-5.87884	1.04046e-08	1.02581e-06	9.56429
ILMN_1744835	-0.27361	8.75636	-5.87809	1.04476e-08	1.02634e-06	9.56035
ILMN_1693490	-0.381839	10.0981	-5.87801	1.04521e-08	1.02634e-06	9.55994
ILMN_1703041	0.191097	7.92177	5.87567	1.05862e-08	1.03561e-06	9.54778
ILMN_1808979	-0.212949	7.03093	-5.87562	1.05888e-08	1.03561e-06	9.54754
ILMN_2154115	0.290494	9.5343	5.87402	1.06817e-08	1.0426e-06	9.5392
ILMN_1687359	-0.21464	7.42501	-5.8675	1.10677e-08	1.07812e-06	9.50532
ILMN_2400183	-0.210546	7.41765	-5.86466	1.12399e-08	1.09271e-06	9.49059
ILMN_1791067	0.215429	8.41916	5.86184	1.14138e-08	1.10741e-06	9.47594
ILMN_1721106	0.255232	10.8725	5.86075	1.14816e-08	1.11178e-06	9.47029
ILMN_1727043	0.244345	10.2376	5.8594	1.1566e-08	1.11773e-06	9.4633
ILMN_1656399	-0.209557	7.85989	-5.85901	1.15907e-08	1.11791e-06	9.46126
ILMN_2220518	-0.226849	10.8426	-5.85504	1.18433e-08	1.14002e-06	9.44068
ILMN_1725105	-0.308622	7.29733	-5.85455	1.18751e-08	1.14083e-06	9.43812
ILMN_1758728	0.197047	7.71527	5.85136	1.20825e-08	1.15848e-06	9.4216
ILMN_1712155	-0.466765	12.3211	-5.85036	1.21484e-08	1.1617e-06	9.41641
ILMN_1718271	-0.288212	8.0538	-5.85013	1.21638e-08	1.1617e-06	9.41521
ILMN_1840920	0.266347	9.15142	5.84654	1.24027e-08	1.18221e-06	9.39664
ILMN_1764549	-0.347492	8.36315	-5.8426	1.26709e-08	1.20542e-06	9.37623
ILMN_1801307	-0.449224	10.6523	-5.83983	1.28624e-08	1.22125e-06	9.36192
ILMN_1689774	-0.397518	9.58044	-5.83848	1.29574e-08	1.22788e-06	9.35489
ILMN_1720858	-0.278059	8.02847	-5.83554	1.31655e-08	1.24519e-06	9.33969
ILMN_1724066	0.31885	10.3278	5.83461	1.32315e-08	1.24901e-06	9.33492
ILMN_1745784	0.25827	9.47674	5.83406	1.32712e-08	1.25034e-06	9.33206
ILMN_1670666	0.198023	8.68053	5.83337	1.33209e-08	1.2526e-06	9.3285
ILMN_1688070	0.279576	8.21984	5.83284	1.33592e-08	1.25299e-06	9.32575
ILMN_1821517	0.375431	12.208	5.8326	1.33764e-08	1.25299e-06	9.32453
ILMN_1708348	0.297737	10.7345	5.83123	1.34761e-08	1.25991e-06	9.31745
ILMN_1744147	-0.441912	8.49551	-5.82899	1.36408e-08	1.27287e-06	9.30585
ILMN_2352216	0.18579	7.9557	5.82648	1.3827e-08	1.28779e-06	9.29292
ILMN_2343010	-0.274593	8.41944	-5.82228	1.41452e-08	1.31323e-06	9.27122
ILMN_1674522	-0.403517	8.51919	-5.82216	1.4154e-08	1.31323e-06	9.27062
ILMN_1683447	-0.526753	9.65574	-5.81986	1.43319e-08	1.32721e-06	9.2587
ILMN_1792138	-0.162067	7.02275	-5.81842	1.4444e-08	1.33506e-06	9.25127
ILMN_1805658	-0.202223	7.82321	-5.81779	1.44932e-08	1.33707e-06	9.24803
ILMN_1698258	-0.30636	10.8141	-5.81464	1.47417e-08	1.35743e-06	9.23181
ILMN_1677484	0.204083	8.90815	5.80968	1.51418e-08	1.39156e-06	9.20626
ILMN_1813775	0.240974	10.8861	5.80935	1.51694e-08	1.39156e-06	9.20453
ILMN_1695576	-0.215358	9.12187	-5.80823	1.52616e-08	1.39739e-06	9.19875
ILMN_1733248	0.199013	8.21015	5.80527	1.5507e-08	1.4172e-06	9.18353
ILMN_1681301	-0.411825	8.27265	-5.80387	1.56245e-08	1.42528e-06	9.17633
ILMN_1658160	0.17636	8.45054	5.80193	1.57891e-08	1.43518e-06	9.16633
ILMN_1804476	0.291471	8.96513	5.8019	1.57919e-08	1.43518e-06	9.16616
ILMN_1671839	0.269645	9.82788	5.79783	1.61419e-08	1.46427e-06	9.14525
ILMN_1703477	0.180919	11.7671	5.79683	1.62294e-08	1.46947e-06	9.14009
ILMN_1862018	0.191981	9.4912	5.79455	1.643e-08	1.48398e-06	9.12838
ILMN_1807243	-0.136289	7.15059	-5.79432	1.64505e-08	1.48398e-06	9.12719
ILMN_1753008	0.206652	8.12645	5.79357	1.65173e-08	1.48726e-06	9.12332
ILMN_1760954	-0.305346	8.88118	-5.79179	1.66768e-08	1.49885e-06	9.11416
ILMN_1657810	0.178451	10.9747	5.79105	1.67427e-08	1.50123e-06	9.1104
ILMN_2079285	-0.210951	7.50031	-5.79081	1.67647e-08	1.50123e-06	9.10914
ILMN_1723962	-0.253737	7.62556	-5.78883	1.69443e-08	1.51453e-06	9.09898
ILMN_1679614	0.157252	7.55363	5.78614	1.71913e-08	1.5338e-06	9.08518
ILMN_1669703	0.226143	10.3297	5.78527	1.7272e-08	1.53818e-06	9.08071
ILMN_1694686	0.170959	8.08638	5.78183	1.75952e-08	1.56412e-06	9.06303
ILMN_1659564	0.22292	10.5516	5.7752	1.82341e-08	1.61796e-06	9.02901
ILMN_1675709	0.209772	8.26629	5.77382	1.83696e-08	1.62703e-06	9.02195
ILMN_1800935	-0.211034	7.3953	-5.76213	1.95603e-08	1.7275e-06	8.96206
ILMN_2324056	-0.345185	7.8268	-5.76199	1.95748e-08	1.7275e-06	8.96136
ILMN_1658702	-0.263609	8.34815	-5.76094	1.96858e-08	1.73417e-06	8.95596
ILMN_2401155	0.23244	10.8558	5.76056	1.97263e-08	1.7346e-06	8.95401
ILMN_1690307	-0.196294	7.48192	-5.75618	2.01953e-08	1.77265e-06	8.9316
ILMN_2053679	-0.359874	8.22222	-5.7545	2.03777e-08	1.78268e-06	8.92303
ILMN_1733305	-0.367827	8.31819	-5.75445	2.03827e-08	1.78268e-06	8.92279
ILMN_1709623	0.19559	7.98952	5.75319	2.05216e-08	1.79162e-06	8.91632
ILMN_1769566	-0.354622	9.98374	-5.75198	2.0655e-08	1.80004e-06	8.91014
ILMN_1765644	-0.448159	7.69352	-5.7497	2.09087e-08	1.8189e-06	8.8985
ILMN_2163796	-0.214228	7.38313	-5.74865	2.10263e-08	1.82589e-06	8.89315
ILMN_2211122	-0.170272	7.08565	-5.74684	2.12317e-08	1.83802e-06	8.88388
ILMN_1824898	0.273145	8.90918	5.74675	2.12414e-08	1.83802e-06	8.88345
ILMN_1668498	-0.276567	7.65828	-5.74534	2.14032e-08	1.84875e-06	8.87621
ILMN_1705892	-0.342816	7.86468	-5.74432	2.15196e-08	1.85551e-06	8.87104
ILMN_1807719	0.17834	8.27996	5.74295	2.16789e-08	1.86595e-06	8.86401
ILMN_1727332	-0.197205	7.98593	-5.74204	2.17838e-08	1.87168e-06	8.85941
ILMN_1665212	0.22816	9.36256	5.74152	2.18452e-08	1.87366e-06	8.85672
ILMN_1745329	0.202251	10.4131	5.73783	2.22807e-08	1.90765e-06	8.83791
ILMN_1718621	0.289802	11.2114	5.73472	2.2654e-08	1.93622e-06	8.82206
ILMN_1679280	-0.251805	7.37895	-5.73108	2.31e-08	1.97089e-06	8.80348
ILMN_1672446	-0.441292	12.4502	-5.72784	2.35026e-08	2.00174e-06	8.787
ILMN_1743205	0.378029	8.98193	5.72433	2.39481e-08	2.03613e-06	8.76911
ILMN_1666444	0.205146	10.7283	5.71717	2.48816e-08	2.11182e-06	8.73266
ILMN_1806705	0.168878	8.02119	5.71555	2.50969e-08	2.12639e-06	8.72444
ILMN_1832879	0.41491	10.6854	5.71324	2.54086e-08	2.14908e-06	8.71268
ILMN_1682818	0.236395	8.72931	5.71125	2.56789e-08	2.16818e-06	8.70259
ILMN_1755737	0.204764	11.3527	5.7078	2.61561e-08	2.20055e-06	8.68504
ILMN_2389970	0.271629	9.25779	5.70763	2.6179e-08	2.20055e-06	8.68421
ILMN_2277419	0.227927	8.31452	5.7075	2.61976e-08	2.20055e-06	8.68353
ILMN_2151818	-0.625342	10.1583	-5.70711	2.62519e-08	2.20133e-06	8.68156
ILMN_1772981	0.214695	11.6407	5.7062	2.638e-08	2.20828e-06	8.67691
ILMN_1654552	-0.290709	8.5817	-5.70524	2.6515e-08	2.21577e-06	8.67205
ILMN_1715994	0.201163	10.7076	5.70447	2.66237e-08	2.22105e-06	8.66815
ILMN_1694731	0.271737	10.8151	5.70412	2.66735e-08	2.22141e-06	8.66637
ILMN_1703288	0.232882	9.13426	5.7009	2.71346e-08	2.25596e-06	8.65004
ILMN_2147306	-0.448266	9.44237	-5.70035	2.72148e-08	2.25757e-06	8.64722
ILMN_1721842	0.331719	11.118	5.70013	2.72464e-08	2.25757e-06	8.64612
ILMN_1838767	0.227431	7.62678	5.69922	2.7378e-08	2.26462e-06	8.64153
ILMN_1730773	0.259241	8.4918	5.69686	2.77248e-08	2.28943e-06	8.62953
ILMN_1804656	-0.173944	7.25012	-5.69345	2.82328e-08	2.32744e-06	8.61222
ILMN_1839609	0.263619	8.23313	5.69088	2.86204e-08	2.35542e-06	8.59923
ILMN_1794912	-0.219985	10.8304	-5.69056	2.86702e-08	2.35554e-06	8.59757
ILMN_2271627	0.192177	7.71506	5.68867	2.89583e-08	2.37521e-06	8.58805
ILMN_1764871	-0.242695	8.29307	-5.68717	2.91901e-08	2.39021e-06	8.58045
ILMN_1799815	0.177598	9.08049	5.68654	2.92882e-08	2.3933e-06	8.57725
ILMN_1757702	-0.466682	7.9191	-5.6863	2.9326e-08	2.3933e-06	8.57602
ILMN_2123402	-0.210858	7.86043	-5.68515	2.9506e-08	2.40398e-06	8.57019
ILMN_2044572	0.168395	8.37357	5.68242	2.99366e-08	2.43499e-06	8.55638
ILMN_1695962	0.259516	11.1415	5.6819	3.00199e-08	2.43742e-06	8.55373
ILMN_2071937	-0.18403	12.1886	-5.68161	3.00663e-08	2.43742e-06	8.55226
ILMN_1660551	0.141603	7.96119	5.67349	3.13895e-08	2.54047e-06	8.51123
ILMN_2406410	0.257022	10.3844	5.6726	3.15379e-08	2.54825e-06	8.50673
ILMN_1664449	-0.250404	7.68795	-5.66769	3.23697e-08	2.61114e-06	8.48193
ILMN_1792910	0.247028	9.75422	5.66662	3.25539e-08	2.62166e-06	8.47652
ILMN_2147517	-0.378981	8.11706	-5.66371	3.30608e-08	2.6581e-06	8.4618
ILMN_2223010	-0.467364	8.81331	-5.6614	3.34666e-08	2.6863e-06	8.45018
ILMN_1691798	-0.182799	7.54198	-5.65503	3.46155e-08	2.77396e-06	8.41802
ILMN_1697665	-0.161486	7.1873	-5.65337	3.492e-08	2.79377e-06	8.40967
ILMN_2126423	-0.19243	7.4278	-5.64646	3.62195e-08	2.893e-06	8.37487
ILMN_2348050	-0.258002	8.42776	-5.63777	3.79201e-08	3.02069e-06	8.33116
ILMN_1795400	0.290692	9.3534	5.63765	3.79453e-08	3.02069e-06	8.33053
ILMN_1798212	0.217794	8.56775	5.63736	3.80039e-08	3.02069e-06	8.32906
ILMN_1803398	0.202332	9.90835	5.63391	3.87013e-08	3.07112e-06	8.31174
ILMN_1690880	0.247122	8.84141	5.63343	3.87993e-08	3.0739e-06	8.30933
ILMN_2175131	-0.333878	9.34441	-5.62859	3.98018e-08	3.14821e-06	8.28503
ILMN_1782633	-0.364322	9.42144	-5.62641	4.02618e-08	3.17443e-06	8.27409
ILMN_1691402	-0.258741	7.88657	-5.62641	4.02634e-08	3.17443e-06	8.27405
ILMN_1773493	-0.199352	8.0973	-5.62576	4.04017e-08	3.1802e-06	8.27078
ILMN_1659017	-0.124382	6.9714	-5.62536	4.0486e-08	3.1817e-06	8.2688
ILMN_1727642	0.193881	7.94825	5.62238	4.1128e-08	3.22696e-06	8.25381
ILMN_1699989	0.135144	7.34816	5.61799	4.20896e-08	3.29711e-06	8.2318
ILMN_1759729	-0.236121	9.43377	-5.61439	4.28932e-08	3.35467e-06	8.21379
ILMN_1704571	0.240793	10.2478	5.61372	4.30454e-08	3.36119e-06	8.21042
ILMN_1807737	0.213578	8.95016	5.61124	4.361e-08	3.39984e-06	8.19801
ILMN_1751492	-0.145573	7.1638	-5.60845	4.42548e-08	3.44461e-06	8.18403
ILMN_1807710	-0.772069	10.1935	-5.60807	4.43449e-08	3.44612e-06	8.18209
ILMN_1711792	-0.379152	8.94447	-5.60386	4.53349e-08	3.51456e-06	8.16107
ILMN_1739532	0.307854	8.15716	5.60372	4.53697e-08	3.51456e-06	8.16034
ILMN_2279339	-0.251334	9.44768	-5.60128	4.59558e-08	3.55432e-06	8.14812
ILMN_1682774	-0.540584	9.09648	-5.60042	4.61638e-08	3.56477e-06	8.14382
ILMN_2205211	-0.525726	9.43563	-5.59858	4.66117e-08	3.59366e-06	8.13462
ILMN_1790533	0.212989	8.54847	5.59704	4.69881e-08	3.61112e-06	8.12696
ILMN_1719256	-0.298595	7.77045	-5.59683	4.70413e-08	3.61112e-06	8.12589
ILMN_2380839	0.175601	7.9648	5.59675	4.70601e-08	3.61112e-06	8.12551
ILMN_2225735	-0.425486	8.48744	-5.59488	4.75263e-08	3.64117e-06	8.11612
ILMN_2221673	-0.437819	8.69892	-5.59108	4.8482e-08	3.70857e-06	8.09716
ILMN_2356895	-0.150571	7.26076	-5.58808	4.925e-08	3.76142e-06	8.0822
ILMN_1671621	-0.378219	10.0876	-5.58069	5.1196e-08	3.90393e-06	8.0453
ILMN_1776109	-0.197214	9.00319	-5.57934	5.156e-08	3.92556e-06	8.03856
ILMN_2139943	-0.958101	9.68361	-5.5783	5.18397e-08	3.94071e-06	8.03341
ILMN_1652762	0.127685	7.88402	5.57455	5.28692e-08	4.01271e-06	8.01469
ILMN_2205963	0.272696	12.0558	5.57177	5.36423e-08	4.06507e-06	8.00087
ILMN_1667171	0.199488	8.05164	5.56896	5.44364e-08	4.11885e-06	7.98688
ILMN_2352009	0.248268	9.53136	5.56845	5.45835e-08	4.12036e-06	7.98431
ILMN_1786843	0.170756	9.18555	5.5683	5.46252e-08	4.12036e-06	7.98358
ILMN_1702389	0.223607	9.37192	5.56726	5.49224e-08	4.13638e-06	7.97842
ILMN_1696375	0.192978	9.06252	5.5669	5.50282e-08	4.13797e-06	7.97659
ILMN_1666632	0.198639	8.68427	5.56465	5.56777e-08	4.18037e-06	7.96542
ILMN_1766275	0.274595	10.5662	5.56116	5.6703e-08	4.25081e-06	7.94805
ILMN_2150352	-0.182624	7.36344	-5.55738	5.78344e-08	4.32898e-06	7.92924
ILMN_1772644	0.252428	10.4088	5.55492	5.8582e-08	4.37822e-06	7.91702
ILMN_1659343	-0.351472	10.0844	-5.55056	5.99295e-08	4.47208e-06	7.89537
ILMN_1672755	-0.39825	12.5705	-5.5443	6.19161e-08	4.61327e-06	7.86433
ILMN_1799128	-0.268245	7.8861	-5.54232	6.2558e-08	4.65336e-06	7.85452
ILMN_2397230	-0.296017	8.16984	-5.54206	6.26449e-08	4.65336e-06	7.8532
ILMN_1709204	-0.352027	9.12685	-5.54055	6.31381e-08	4.68287e-06	7.84573
ILMN_1845086	0.198973	8.1633	5.53902	6.36449e-08	4.7133e-06	7.83812
ILMN_1694759	-0.151534	7.90747	-5.53845	6.38341e-08	4.72014e-06	7.8353
ILMN_2173919	0.21319	8.28439	5.53496	6.50029e-08	4.7993e-06	7.81803
ILMN_1738749	0.312872	10.533	5.53009	6.66716e-08	4.91507e-06	7.79391
ILMN_1697629	0.244597	9.49162	5.52833	6.7284e-08	4.95274e-06	7.78521
ILMN_1660063	-0.321662	9.91708	-5.52383	6.88787e-08	5.06248e-06	7.76292
ILMN_1789283	-0.242056	8.76629	-5.52226	6.94398e-08	5.09604e-06	7.7552
ILMN_2087080	-0.487783	10.7529	-5.52098	6.99056e-08	5.12252e-06	7.74884
ILMN_2399363	-0.366337	9.66087	-5.51875	7.07204e-08	5.17447e-06	7.73782
ILMN_2374633	-0.210508	7.48291	-5.51821	7.09194e-08	5.18126e-06	7.73514
ILMN_1754990	-0.355803	13.9395	-5.51666	7.14918e-08	5.21527e-06	7.72749
ILMN_1665823	-0.70765	9.46633	-5.50607	7.55278e-08	5.50147e-06	7.67524
ILMN_1815500	0.320465	9.85192	5.50064	7.76844e-08	5.65012e-06	7.64846
ILMN_1679838	-0.119391	6.98948	-5.49671	7.92828e-08	5.7578e-06	7.62908
ILMN_1739263	-0.643158	11.294	-5.49594	7.95987e-08	5.77215e-06	7.6253
ILMN_2403852	0.157823	9.29494	5.4948	8.0067e-08	5.79749e-06	7.61972
ILMN_1775243	-0.494357	10.7951	-5.48849	8.27264e-08	5.97765e-06	7.58864
ILMN_1651513	-0.276206	7.61294	-5.48832	8.28e-08	5.97765e-06	7.58779
ILMN_2157510	-0.333531	9.62478	-5.48786	8.29966e-08	5.98189e-06	7.58554
ILMN_1795876	0.204972	9.45472	5.48761	8.31039e-08	5.98189e-06	7.58431
ILMN_2049536	0.242848	9.66025	5.48694	8.33934e-08	5.99388e-06	7.581
ILMN_2395043	-0.278698	8.39364	-5.48553	8.40003e-08	6.02311e-06	7.5741
ILMN_2049727	-0.247554	10.1312	-5.48543	8.40468e-08	6.02311e-06	7.57358
ILMN_1659285	-0.182049	7.36897	-5.48042	8.62488e-08	6.17185e-06	7.54898
ILMN_1705144	0.277358	11.1229	5.47492	8.87351e-08	6.34046e-06	7.52195
ILMN_1752249	0.237407	9.85492	5.47436	8.89925e-08	6.34956e-06	7.51919
ILMN_1763884	0.165852	9.10002	5.47177	9.01863e-08	6.42534e-06	7.50652
ILMN_1699545	0.230196	9.84587	5.47015	9.09466e-08	6.47007e-06	7.49854
ILMN_2364674	0.171381	9.10935	5.46308	9.43223e-08	6.70045e-06	7.46388
ILMN_2222984	-0.348392	8.57283	-5.46024	9.57097e-08	6.78913e-06	7.44999
ILMN_1718734	0.240711	9.58187	5.45883	9.64086e-08	6.82878e-06	7.44307
ILMN_1669281	0.216982	8.90761	5.45725	9.71937e-08	6.87441e-06	7.43536
ILMN_1877619	0.214227	7.74996	5.45548	9.80857e-08	6.92746e-06	7.42667
ILMN_1735014	0.217672	12.8976	5.45476	9.8451e-08	6.94322e-06	7.42314
ILMN_1771620	-0.212727	9.36279	-5.45335	9.91655e-08	6.98351e-06	7.41626
ILMN_1766505	-0.270971	7.80466	-5.45133	1.00205e-07	7.04652e-06	7.40635
ILMN_1691276	0.230824	10.142	5.45079	1.00481e-07	7.05579e-06	7.40373
ILMN_1780698	0.165896	8.50666	5.45005	1.00866e-07	7.07265e-06	7.40009
ILMN_1860638	0.215473	8.38256	5.44595	1.03015e-07	7.213e-06	7.38005
ILMN_1814156	-0.21205	8.95886	-5.44007	1.06173e-07	7.42345e-06	7.35134
ILMN_1698367	0.266514	9.14259	5.43547	1.08709e-07	7.58989e-06	7.3289
ILMN_1793598	-0.277506	7.66639	-5.43518	1.08872e-07	7.59042e-06	7.32747
ILMN_1681703	0.341156	12.4205	5.43441	1.09303e-07	7.60958e-06	7.32372
ILMN_1821531	-0.123142	6.95882	-5.433	1.10097e-07	7.65394e-06	7.31684
ILMN_1800855	0.231714	9.79525	5.43247	1.10396e-07	7.66377e-06	7.31426
ILMN_2249920	0.30146	10.7404	5.43132	1.11051e-07	7.69831e-06	7.30864
ILMN_2269564	-0.253325	9.14907	-5.43045	1.11548e-07	7.72182e-06	7.30439
ILMN_1812392	-0.189352	13.3891	-5.42996	1.1183e-07	7.73037e-06	7.30199
ILMN_1688818	-0.148759	7.76086	-5.42782	1.1306e-07	7.80432e-06	7.29159
ILMN_1748625	-0.246998	8.43701	-5.42614	1.14041e-07	7.86092e-06	7.28338
ILMN_1788742	-0.476074	11.7915	-5.42425	1.15151e-07	7.92623e-06	7.27417
ILMN_1713406	0.250579	10.8123	5.41955	1.17955e-07	8.10779e-06	7.2513
ILMN_1656274	-0.158625	7.90355	-5.41888	1.18363e-07	8.12443e-06	7.24802
ILMN_1654566	0.202947	8.64093	5.4161	1.20059e-07	8.22929e-06	7.23449
ILMN_2352448	0.242435	8.57263	5.41312	1.21903e-07	8.34396e-06	7.22
ILMN_2285618	0.288772	7.81489	5.41044	1.23587e-07	8.44734e-06	7.20697
ILMN_2397231	-0.336581	8.02659	-5.40976	1.24016e-07	8.46481e-06	7.20367
ILMN_1805998	-0.160779	7.72917	-5.40804	1.25109e-07	8.52754e-06	7.19533
ILMN_1734194	-0.140593	8.26106	-5.40654	1.26077e-07	8.57695e-06	7.18801
ILMN_1696021	0.242519	10.2657	5.40637	1.26186e-07	8.57695e-06	7.18719
ILMN_1751851	0.316385	12.2073	5.40606	1.26388e-07	8.57874e-06	7.18567
ILMN_1707484	-0.208828	7.47458	-5.40397	1.2774e-07	8.65845e-06	7.17555
ILMN_1770020	-0.396504	8.75373	-5.39886	1.31122e-07	8.8754e-06	7.15072
ILMN_2363489	0.216917	9.06853	5.39812	1.3162e-07	8.89673e-06	7.14712
ILMN_1711823	0.210527	9.5776	5.3953	1.33523e-07	8.99512e-06	7.13348
ILMN_1704793	0.145253	9.30657	5.39523	1.33571e-07	8.99512e-06	7.13313
ILMN_1786766	0.174427	7.57653	5.39515	1.33628e-07	8.99512e-06	7.13272
ILMN_2360784	0.256064	9.09393	5.39442	1.34128e-07	9.01634e-06	7.12918
ILMN_2356574	0.171627	7.87278	5.38773	1.38784e-07	9.3165e-06	7.09675
ILMN_1741782	-0.228971	7.86656	-5.38605	1.39977e-07	9.37596e-06	7.08861
ILMN_1725427	-0.336151	13.4889	-5.38594	1.40054e-07	9.37596e-06	7.08809
ILMN_1804263	0.146658	7.68509	5.38291	1.42233e-07	9.50879e-06	7.07342
ILMN_1766185	0.198575	10.2081	5.38152	1.43243e-07	9.55833e-06	7.0667
ILMN_1662318	-0.315082	9.19197	-5.38135	1.43366e-07	9.55833e-06	7.06588
ILMN_1662741	0.331059	10.2252	5.3807	1.43846e-07	9.57725e-06	7.06271
ILMN_1765520	-0.18587	8.12836	-5.38002	1.44341e-07	9.59713e-06	7.05944
ILMN_2232166	-0.297625	8.65691	-5.37967	1.44598e-07	9.6011e-06	7.05776
ILMN_1754179	0.212862	9.18449	5.37777	1.46003e-07	9.68126e-06	7.04856
ILMN_1693311	0.18455	13.208	5.37731	1.46346e-07	9.69081e-06	7.04634
ILMN_1686610	0.198012	9.20184	5.37659	1.46887e-07	9.71345e-06	7.04283
ILMN_1718924	-0.264239	9.53097	-5.37538	1.47789e-07	9.7599e-06	7.03701
ILMN_1707175	0.156558	7.82182	5.37366	1.4909e-07	9.83252e-06	7.02868
ILMN_1773620	0.238329	10.0669	5.37067	1.51376e-07	9.96976e-06	7.01423
ILMN_1664993	0.194378	7.49215	5.37003	1.51873e-07	9.98902e-06	7.01112
ILMN_1689817	0.194211	8.84574	5.36748	1.5385e-07	1.01017e-05	6.99883
ILMN_1752197	0.186459	7.88409	5.36729	1.54e-07	1.01017e-05	6.9979
ILMN_1778684	0.179271	8.48811	5.3623	1.57952e-07	1.03471e-05	6.97383
ILMN_2316173	-0.15667	7.54656	-5.36156	1.5855e-07	1.03723e-05	6.97024
ILMN_1685052	0.173802	8.25985	5.35863	1.60922e-07	1.05134e-05	6.95613
ILMN_1716053	-0.171479	8.66969	-5.35551	1.63496e-07	1.06543e-05	6.94106
ILMN_1736796	-0.386081	8.32925	-5.35548	1.63515e-07	1.06543e-05	6.94095
ILMN_1800197	-0.259763	8.49792	-5.35494	1.63966e-07	1.06694e-05	6.93833
ILMN_1696956	0.187453	9.12168	5.35209	1.66351e-07	1.08102e-05	6.92461
ILMN_1712035	0.153556	8.48276	5.35047	1.67724e-07	1.08849e-05	6.91681
ILMN_1795835	0.301138	9.83355	5.34818	1.69689e-07	1.09978e-05	6.90575
ILMN_1804743	0.260917	8.87023	5.34683	1.70854e-07	1.10586e-05	6.89924
ILMN_1728710	-0.303338	7.66679	-5.34545	1.72051e-07	1.11214e-05	6.89261
ILMN_2331890	-0.533346	13.4404	-5.34126	1.75738e-07	1.13447e-05	6.87247
ILMN_1661799	-0.282804	8.47828	-5.34016	1.76719e-07	1.13929e-05	6.86719
ILMN_2393573	0.208358	8.46803	5.33711	1.79467e-07	1.15548e-05	6.85253
ILMN_1736575	0.231837	9.11479	5.33504	1.81359e-07	1.16556e-05	6.84257
ILMN_1708143	0.188943	8.99108	5.33477	1.81612e-07	1.16556e-05	6.84125
ILMN_1655961	0.234609	9.37502	5.33462	1.8175e-07	1.16556e-05	6.84053
ILMN_2056687	0.158623	7.64203	5.33219	1.83997e-07	1.17794e-05	6.82886
ILMN_1805902	-0.171769	7.01107	-5.33191	1.84257e-07	1.17794e-05	6.82752
ILMN_1757391	0.214482	7.91323	5.33175	1.84404e-07	1.17794e-05	6.82676
ILMN_2182750	-0.276872	9.23303	-5.33137	1.84757e-07	1.17866e-05	6.82494
ILMN_2174394	0.18995	9.46158	5.32282	1.9292e-07	1.22912e-05	6.78388
ILMN_1738243	-0.344881	13.7872	-5.31956	1.96121e-07	1.24789e-05	6.76826
ILMN_2169839	-0.47735	8.8052	-5.31783	1.9784e-07	1.25589e-05	6.75997
ILMN_2122953	-0.289349	9.1425	-5.31777	1.97893e-07	1.25589e-05	6.75972
ILMN_1737015	-0.688015	11.9152	-5.315	2.00685e-07	1.27195e-05	6.74642
ILMN_1737396	-0.211526	7.44246	-5.31393	2.0177e-07	1.27717e-05	6.7413
ILMN_2415439	-0.226139	7.28802	-5.31239	2.03344e-07	1.28416e-05	6.73392
ILMN_2243912	0.289943	9.96709	5.31233	2.03404e-07	1.28416e-05	6.73364
ILMN_1694587	-0.556604	10.3832	-5.3119	2.03848e-07	1.28416e-05	6.73157
ILMN_1652230	-0.506226	12.524	-5.31182	2.03928e-07	1.28416e-05	6.7312
ILMN_1664537	0.204815	7.97601	5.31148	2.04275e-07	1.28469e-05	6.72958
ILMN_2326282	0.166556	8.18563	5.30843	2.07442e-07	1.30294e-05	6.71497
ILMN_1765021	0.185865	8.20672	5.30755	2.08364e-07	1.30661e-05	6.71076
ILMN_2079803	-0.282018	9.93544	-5.30736	2.08563e-07	1.30661e-05	6.70985
ILMN_1723414	-0.188885	8.60862	-5.30681	2.09145e-07	1.30858e-05	6.70721
ILMN_2200659	-0.570717	9.83551	-5.30636	2.09613e-07	1.30982e-05	6.70509
ILMN_2318811	0.163574	9.10027	5.30373	2.12409e-07	1.3256e-05	6.69251
ILMN_2061565	0.238459	8.15089	5.30111	2.15235e-07	1.34103e-05	6.67996
ILMN_1754303	-0.380499	13.0686	-5.30093	2.15431e-07	1.34103e-05	6.67909
ILMN_1770673	0.209406	11.4251	5.29937	2.1713e-07	1.34989e-05	6.67163
ILMN_1658259	-0.202719	8.72832	-5.29787	2.18772e-07	1.35836e-05	6.66448
ILMN_1654735	0.241627	10.1094	5.29494	2.22024e-07	1.3768e-05	6.65048
ILMN_1695868	-0.281963	9.33708	-5.29414	2.22911e-07	1.37947e-05	6.64669
ILMN_2387952	-0.282919	7.54416	-5.29405	2.23019e-07	1.37947e-05	6.64623
ILMN_1656066	0.175787	9.49491	5.29322	2.23951e-07	1.38348e-05	6.64227
ILMN_1711361	0.174679	9.10881	5.2921	2.25211e-07	1.38895e-05	6.63695
ILMN_2317463	0.188967	8.19493	5.29193	2.25406e-07	1.38895e-05	6.63612
ILMN_1765044	-0.239225	8.07359	-5.29118	2.2626e-07	1.39245e-05	6.63254
ILMN_2373779	-0.142241	7.29474	-5.2898	2.27836e-07	1.40039e-05	6.62595
ILMN_1801216	-0.721925	9.12962	-5.2889	2.28862e-07	1.40493e-05	6.62168
ILMN_1772888	-0.293059	10.8347	-5.28478	2.33652e-07	1.43253e-05	6.60202
ILMN_1735347	-0.234517	7.92633	-5.28359	2.35047e-07	1.43927e-05	6.59637
ILMN_1690761	0.162028	9.72973	5.28283	2.35955e-07	1.44227e-05	6.59271
ILMN_1653367	-0.209543	8.60348	-5.28268	2.36127e-07	1.44227e-05	6.59202
ILMN_1770692	-0.17856	7.48298	-5.28215	2.36763e-07	1.44434e-05	6.58946
ILMN_2232121	-0.36567	7.85631	-5.2797	2.39691e-07	1.46032e-05	6.5778
ILMN_2107184	-0.396465	10.2805	-5.27927	2.40207e-07	1.46032e-05	6.57576
ILMN_1783350	0.189851	8.41841	5.27921	2.4028e-07	1.46032e-05	6.57547
ILMN_1729495	0.168753	8.54342	5.27886	2.40701e-07	1.46106e-05	6.57381
ILMN_1803742	-0.271084	7.38063	-5.27595	2.44237e-07	1.48069e-05	6.55996
ILMN_1652085	-0.277696	8.38659	-5.27304	2.4783e-07	1.5006e-05	6.54611
ILMN_1672843	-0.149839	7.7281	-5.2718	2.4937e-07	1.50805e-05	6.54023
ILMN_1684446	-0.21127	8.01236	-5.27132	2.49976e-07	1.50985e-05	6.53792
ILMN_1682935	-0.168453	7.72563	-5.26849	2.53543e-07	1.5295e-05	6.52447
ILMN_2124352	-0.22035	7.43384	-5.26741	2.54925e-07	1.53594e-05	6.51932
ILMN_1651767	0.232311	8.90373	5.26656	2.56013e-07	1.5406e-05	6.51527
ILMN_1689456	0.199146	8.5457	5.2662	2.56477e-07	1.54148e-05	6.51356
ILMN_2175465	-0.663604	8.40564	-5.26468	2.58436e-07	1.55135e-05	6.50633
ILMN_1730048	0.16826	9.81301	5.26397	2.59355e-07	1.55495e-05	6.50297
ILMN_1780937	0.143892	8.32215	5.26213	2.61747e-07	1.56737e-05	6.49425
ILMN_1782167	0.141067	7.70106	5.25817	2.66986e-07	1.59678e-05	6.47545
ILMN_1769319	-0.323919	10.3084	-5.25314	2.73794e-07	1.63549e-05	6.45155
ILMN_1807211	0.180149	8.8095	5.25167	2.75805e-07	1.64549e-05	6.44461
ILMN_1651832	0.22201	11.7474	5.2492	2.79239e-07	1.66394e-05	6.43287
ILMN_2329773	-0.229872	8.29098	-5.24834	2.8044e-07	1.66906e-05	6.42879
ILMN_1692295	0.257644	11.0282	5.24596	2.83793e-07	1.68696e-05	6.41752
ILMN_1738675	0.216931	11.7804	5.24442	2.85983e-07	1.69791e-05	6.41023
ILMN_1737170	0.239901	9.31713	5.24142	2.90297e-07	1.72143e-05	6.39602
ILMN_2339202	-0.298838	7.52205	-5.2409	2.91052e-07	1.72381e-05	6.39355
ILMN_1679731	0.293485	10.7592	5.24014	2.92151e-07	1.72823e-05	6.38998
ILMN_1792489	-0.150578	13.0795	-5.23941	2.93216e-07	1.73243e-05	6.38653
ILMN_1786893	0.173971	11.3099	5.23152	3.04988e-07	1.7998e-05	6.34918
ILMN_1800975	0.161552	9.1932	5.23062	3.06359e-07	1.80571e-05	6.34493
ILMN_1659411	-0.229845	9.20685	-5.22649	3.12725e-07	1.841e-05	6.32542
ILMN_1820759	0.319111	9.24072	5.22514	3.14837e-07	1.85121e-05	6.31903
ILMN_1669931	-0.190633	7.75363	-5.22374	3.17039e-07	1.86124e-05	6.31242
ILMN_1761981	-0.326975	9.41451	-5.22357	3.17307e-07	1.86124e-05	6.31162
ILMN_2406468	-0.235213	7.79385	-5.22063	3.21976e-07	1.88636e-05	6.29777
ILMN_2092756	0.223615	9.48896	5.21929	3.24125e-07	1.89667e-05	6.29146
ILMN_1801101	0.180652	8.98515	5.21642	3.28795e-07	1.9217e-05	6.27789
ILMN_2153679	0.246932	8.06076	5.21555	3.30218e-07	1.92585e-05	6.27379
ILMN_1705390	0.186708	9.45919	5.2155	3.30294e-07	1.92585e-05	6.27357
ILMN_1761061	-0.215514	7.60852	-5.2123	3.35589e-07	1.95439e-05	6.25849
ILMN_1760303	-0.235542	8.92834	-5.21125	3.37341e-07	1.96224e-05	6.25355
ILMN_2225709	0.1615	8.18175	5.20916	3.40872e-07	1.98043e-05	6.24367
ILMN_1811624	0.15655	8.25605	5.20852	3.41953e-07	1.98411e-05	6.24067
ILMN_1719756	0.305564	9.88564	5.2083	3.42328e-07	1.98411e-05	6.23963
ILMN_1697409	0.165077	12.0458	5.20806	3.42726e-07	1.98411e-05	6.23853
ILMN_1662306	-0.122046	7.14615	-5.20657	3.45281e-07	1.99654e-05	6.23148
ILMN_1767281	-0.431095	7.83943	-5.20509	3.47817e-07	2.00882e-05	6.22455
ILMN_1679382	-0.36658	8.61441	-5.20294	3.5156e-07	2.02772e-05	6.21439
ILMN_2362245	-0.195647	8.15152	-5.20254	3.52256e-07	2.02772e-05	6.21252
ILMN_1677237	-0.257376	9.53419	-5.20249	3.52336e-07	2.02772e-05	6.2123
ILMN_1664098	0.149355	7.82679	5.20105	3.54859e-07	2.03983e-05	6.20554
ILMN_1813833	0.129337	7.83038	5.20031	3.56173e-07	2.04498e-05	6.20203
ILMN_2098947	0.262316	8.53877	5.19806	3.60158e-07	2.06543e-05	6.19148
ILMN_2407082	-0.375375	9.93973	-5.19552	3.64723e-07	2.08915e-05	6.17954
ILMN_1720865	0.216594	8.48925	5.19477	3.66085e-07	2.093e-05	6.176
ILMN_1676846	-0.269273	7.75199	-5.19468	3.66253e-07	2.093e-05	6.17557
ILMN_1664756	-0.271755	9.49096	-5.19329	3.68775e-07	2.10495e-05	6.16906
ILMN_1728660	-0.203965	9.03635	-5.19195	3.71243e-07	2.11505e-05	6.16274
ILMN_1782377	-0.177224	7.56279	-5.19186	3.71411e-07	2.11505e-05	6.16231
ILMN_1663751	-0.194151	7.56061	-5.19103	3.72937e-07	2.12126e-05	6.15842
ILMN_1803743	0.287661	8.87388	5.18279	3.88455e-07	2.20576e-05	6.11976
ILMN_1660844	0.163552	8.77992	5.18267	3.88695e-07	2.20576e-05	6.11918
ILMN_1821887	0.196965	8.09575	5.18174	3.90472e-07	2.2104e-05	6.11485
ILMN_1655922	0.230521	9.8778	5.18161	3.90722e-07	2.2104e-05	6.11425
ILMN_1807072	0.137181	7.55718	5.18154	3.90872e-07	2.2104e-05	6.11388
ILMN_1680037	0.233874	9.66525	5.18104	3.91833e-07	2.21136e-05	6.11155
ILMN_1763739	0.29607	8.65947	5.18098	3.91948e-07	2.21136e-05	6.11128
ILMN_2412807	0.225924	9.2728	5.17971	3.94417e-07	2.22272e-05	6.10532
ILMN_1754121	0.206094	11.9807	5.17899	3.95822e-07	2.22806e-05	6.10195
ILMN_1745620	-0.296646	7.73163	-5.17421	4.05293e-07	2.27875e-05	6.07953
ILMN_1785732	-0.554034	9.71262	-5.17379	4.06124e-07	2.28079e-05	6.07759
ILMN_1673788	-0.322476	9.40293	-5.17288	4.0796e-07	2.28847e-05	6.07332
ILMN_1770733	0.162258	10.0348	5.17169	4.10368e-07	2.29933e-05	6.06774
ILMN_1770127	-0.276196	9.38344	-5.17102	4.11711e-07	2.30421e-05	6.06464
ILMN_1673638	-0.799604	9.30749	-5.1691	4.15649e-07	2.32359e-05	6.05561
ILMN_1786718	0.204991	9.94553	5.16833	4.17231e-07	2.32837e-05	6.05201
ILMN_1725169	-0.140931	8.76329	-5.16822	4.17459e-07	2.32837e-05	6.05149
ILMN_1738346	-0.348532	8.59737	-5.16779	4.18341e-07	2.33063e-05	6.04949
ILMN_1665219	0.19391	7.83003	5.1664	4.21212e-07	2.34395e-05	6.04301
ILMN_2306565	-0.193104	7.32168	-5.16455	4.25077e-07	2.36276e-05	6.03435
ILMN_2129545	-0.221157	7.39525	-5.16144	4.31653e-07	2.39658e-05	6.0198
ILMN_2169152	-0.360348	13.0017	-5.16079	4.33044e-07	2.40157e-05	6.01675
ILMN_1752380	0.133046	7.46616	5.15925	4.36336e-07	2.41708e-05	6.00957
ILMN_1772286	-0.181881	7.36305	-5.15812	4.38781e-07	2.42787e-05	6.00428
ILMN_1712312	-0.338693	9.49957	-5.15547	4.44542e-07	2.45696e-05	5.99191
ILMN_2339028	0.198335	7.80238	5.15466	4.4631e-07	2.46394e-05	5.98815
ILMN_1741440	-0.402635	8.81131	-5.15283	4.5036e-07	2.48349e-05	5.97959
ILMN_2167011	-0.171151	7.05175	-5.15034	4.55917e-07	2.5113e-05	5.96796
ILMN_1665483	-0.244117	7.90906	-5.14962	4.57524e-07	2.51731e-05	5.96463
ILMN_1682354	-0.155056	7.31158	-5.14733	4.62705e-07	2.54295e-05	5.95396
ILMN_1812688	0.148464	7.84849	5.14454	4.69105e-07	2.57522e-05	5.94094
ILMN_1726839	-0.267063	7.65281	-5.14379	4.70842e-07	2.58152e-05	5.93743
ILMN_1755850	-0.167226	7.29567	-5.14359	4.71309e-07	2.58152e-05	5.9365
ILMN_1651776	0.189745	8.75349	5.14263	4.73533e-07	2.59079e-05	5.93203
ILMN_1679405	0.19644	9.40637	5.13761	4.85353e-07	2.65249e-05	5.90867
ILMN_1741371	0.276491	9.75575	5.13661	4.87763e-07	2.66267e-05	5.90398
ILMN_1669502	-0.351666	9.02604	-5.136	4.89209e-07	2.66758e-05	5.90117
ILMN_2230016	-0.316161	7.56215	-5.1304	5.02857e-07	2.73894e-05	5.8751
ILMN_1660364	0.225279	12.2363	5.12666	5.12169e-07	2.78655e-05	5.85771
ILMN_1775508	0.194226	10.022	5.12632	5.13007e-07	2.78801e-05	5.85616
ILMN_1761120	-0.272532	9.18015	-5.12281	5.2192e-07	2.83329e-05	5.83984
ILMN_1813256	-0.233602	8.23126	-5.11891	5.3198e-07	2.88469e-05	5.82175
ILMN_2383693	-0.229186	9.63897	-5.11859	5.32814e-07	2.88601e-05	5.82027
ILMN_2388155	-0.364605	8.21816	-5.11832	5.33544e-07	2.88676e-05	5.81897
ILMN_2157075	0.223023	9.8282	5.11735	5.36079e-07	2.89526e-05	5.81448
ILMN_1686562	0.169746	8.25888	5.11726	5.36302e-07	2.89526e-05	5.81409
ILMN_1807633	-0.140578	7.04488	-5.11687	5.37342e-07	2.89767e-05	5.81225
ILMN_1793146	-0.158814	7.14877	-5.11558	5.40749e-07	2.91282e-05	5.80627
ILMN_1654262	0.224731	9.30991	5.11504	5.42178e-07	2.9173e-05	5.80376
ILMN_1758806	0.243985	8.4869	5.11383	5.45404e-07	2.93142e-05	5.79815
ILMN_1684183	0.190833	8.02786	5.11122	5.52402e-07	2.96577e-05	5.78607
ILMN_1741398	0.106488	7.52671	5.1103	5.54899e-07	2.97431e-05	5.78179
ILMN_1670377	-0.173423	7.62726	-5.11018	5.55211e-07	2.97431e-05	5.78126
ILMN_1791792	-0.13947	7.38303	-5.10943	5.57249e-07	2.98195e-05	5.77779
ILMN_2319414	-0.251921	12.6571	-5.1087	5.59246e-07	2.98936e-05	5.7744
ILMN_1759595	0.148176	7.86878	5.10842	5.60028e-07	2.99027e-05	5.77308
ILMN_1793854	0.193915	8.00058	5.10696	5.64041e-07	3.0084e-05	5.76632
ILMN_1783149	0.256285	8.19775	5.10609	5.66424e-07	3.01782e-05	5.76232
ILMN_1732967	0.190079	12.2341	5.10519	5.68941e-07	3.02684e-05	5.75812
ILMN_1655126	0.191319	8.92409	5.10504	5.69358e-07	3.02684e-05	5.75743
ILMN_2336130	0.236356	9.11936	5.10361	5.7334e-07	3.04017e-05	5.75083
ILMN_2217329	-0.281842	8.56933	-5.10352	5.73595e-07	3.04017e-05	5.7504
ILMN_2045729	-0.14963	7.26261	-5.10336	5.74036e-07	3.04017e-05	5.74968
ILMN_1757298	-0.126938	7.31081	-5.10325	5.74358e-07	3.04017e-05	5.74915
ILMN_1772686	0.216267	12.3395	5.09843	5.88034e-07	3.10919e-05	5.72686
ILMN_1664231	-0.192389	8.43588	-5.09787	5.89646e-07	3.11434e-05	5.72426
ILMN_1788887	0.199871	7.64657	5.09634	5.94083e-07	3.13438e-05	5.71716
ILMN_1910550	0.17437	8.02703	5.09544	5.96679e-07	3.14468e-05	5.71303
ILMN_1677768	0.227092	8.31334	5.09302	6.03772e-07	3.17863e-05	5.70184
ILMN_1754529	0.199003	9.98783	5.09274	6.04606e-07	3.17959e-05	5.70053
ILMN_1693650	0.28601	9.70755	5.09009	6.12472e-07	3.21749e-05	5.68829
ILMN_1809344	-0.216029	7.95526	-5.08817	6.18219e-07	3.24419e-05	5.67944
ILMN_1693009	-0.337343	11.9146	-5.08668	6.22722e-07	3.26431e-05	5.67257
ILMN_1759030	-0.22163	7.27831	-5.08638	6.2363e-07	3.26556e-05	5.67119
ILMN_2364110	0.249305	9.58252	5.08345	6.3261e-07	3.30903e-05	5.65765
ILMN_1699226	0.230328	10.0053	5.08091	6.40501e-07	3.34672e-05	5.64591
ILMN_1784871	0.287078	8.43285	5.08068	6.41193e-07	3.34675e-05	5.64489
ILMN_1802706	0.228259	9.98176	5.08024	6.42586e-07	3.35044e-05	5.64283
ILMN_1654543	-0.154492	9.64397	-5.07929	6.45565e-07	3.36238e-05	5.63845
ILMN_1714759	-0.402018	8.12523	-5.07543	6.57816e-07	3.42254e-05	5.62065
ILMN_2330267	-0.274281	7.79	-5.0728	6.66277e-07	3.46287e-05	5.60855
ILMN_1735402	0.16978	8.84076	5.07176	6.69659e-07	3.47674e-05	5.60376
ILMN_2054233	-0.275119	7.86069	-5.0703	6.74429e-07	3.49539e-05	5.59703
ILMN_1790202	0.137459	8.05276	5.07022	6.74683e-07	3.49539e-05	5.59668
ILMN_2369018	-0.257646	7.18531	-5.06938	6.77463e-07	3.50607e-05	5.59279
ILMN_1809437	0.221411	10.4664	5.06831	6.80994e-07	3.52061e-05	5.58786
ILMN_1679725	0.162025	7.99874	5.0631	6.98429e-07	3.6059e-05	5.56393
ILMN_1786759	-0.205096	11.5753	-5.06294	6.9897e-07	3.6059e-05	5.56319
ILMN_1731137	-0.156536	7.01832	-5.06091	7.05913e-07	3.63582e-05	5.55384
ILMN_1785268	-0.328058	8.39821	-5.06081	7.06259e-07	3.63582e-05	5.55337
ILMN_2410783	0.263928	8.65766	5.05401	7.29931e-07	3.75372e-05	5.52216
ILMN_1808356	0.198181	9.76118	5.05073	7.41644e-07	3.80994e-05	5.50709
ILMN_1767894	-0.252244	9.07455	-5.04944	7.46299e-07	3.82982e-05	5.50117
ILMN_1787808	-0.25229	9.46194	-5.04791	7.51855e-07	3.85428e-05	5.49415
ILMN_1770030	0.243924	9.06122	5.04571	7.59904e-07	3.89146e-05	5.48407
ILMN_1740466	0.220001	10.8433	5.04484	7.63124e-07	3.90321e-05	5.48006
ILMN_2093500	-0.32514	8.11485	-5.04465	7.63799e-07	3.90321e-05	5.47923
ILMN_1733579	-0.594811	8.64061	-5.04182	7.74365e-07	3.95307e-05	5.46622
ILMN_1744534	-0.227634	8.33334	-5.04041	7.79663e-07	3.97595e-05	5.45977
ILMN_2364971	-0.248074	9.49777	-5.03832	7.87584e-07	4.01216e-05	5.4502
ILMN_1734288	0.222071	9.97556	5.03644	7.94766e-07	4.04452e-05	5.44161
ILMN_1679555	-0.243807	9.25808	-5.03522	7.99479e-07	4.06427e-05	5.43602
ILMN_1776102	-0.270409	8.47392	-5.03465	8.01695e-07	4.07129e-05	5.43339
ILMN_1664577	-0.196154	7.44323	-5.03156	8.13737e-07	4.12815e-05	5.41928
ILMN_1664233	0.187399	8.56115	5.02868	8.2515e-07	4.1817e-05	5.4061
ILMN_2212763	0.262699	13.4891	5.02827	8.2677e-07	4.18556e-05	5.40425
ILMN_1712452	-0.201178	7.39242	-5.02798	8.27947e-07	4.18718e-05	5.4029
ILMN_1761912	0.198669	10.9938	5.02518	8.39229e-07	4.23985e-05	5.39009
ILMN_1791057	0.244525	10.3004	5.02486	8.40509e-07	4.24192e-05	5.38865
ILMN_1710482	0.261975	9.34389	5.024	8.43996e-07	4.25512e-05	5.38473
ILMN_1832425	0.205278	8.00914	5.02328	8.46944e-07	4.26557e-05	5.38143
ILMN_2275098	0.226552	9.90967	5.02192	8.52529e-07	4.28928e-05	5.37521
ILMN_1668748	0.168235	7.9268	5.01924	8.63603e-07	4.34052e-05	5.363
ILMN_1800750	0.195215	8.35501	5.01831	8.67493e-07	4.35497e-05	5.35875
ILMN_1698001	-0.257571	8.67209	-5.018	8.68791e-07	4.35497e-05	5.35733
ILMN_1654545	0.21122	8.2574	5.01792	8.69155e-07	4.35497e-05	5.35694
ILMN_1700432	0.215329	9.53805	5.01609	8.76823e-07	4.38888e-05	5.34863
ILMN_1701643	0.271262	8.40851	5.01541	8.79701e-07	4.39878e-05	5.34552
ILMN_1769118	0.187696	13.432	5.01434	8.84258e-07	4.41703e-05	5.34064
ILMN_1756360	-0.352248	12.6055	-5.01397	8.85829e-07	4.42036e-05	5.33896
ILMN_1728540	-0.141413	7.28966	-5.01296	8.90187e-07	4.43757e-05	5.33431
ILMN_1772302	-0.27437	8.86541	-5.01268	8.91371e-07	4.43893e-05	5.33306
ILMN_1716862	-0.376511	9.25671	-5.01216	8.93598e-07	4.44549e-05	5.33069
ILMN_1702526	-0.170847	7.38058	-5.01064	9.0016e-07	4.47357e-05	5.32377
ILMN_1802906	-0.141743	6.98447	-5.01034	9.01491e-07	4.47563e-05	5.32237
ILMN_1695706	-0.24148	9.69032	-5.00751	9.13858e-07	4.53242e-05	5.30948
ILMN_1737426	-0.35992	7.84735	-5.00543	9.2302e-07	4.57321e-05	5.30004
ILMN_2070210	-0.170136	7.51981	-5.0048	9.25842e-07	4.58254e-05	5.29716
ILMN_2124386	0.215839	8.45356	4.99979	9.48429e-07	4.68958e-05	5.27435
ILMN_1735735	0.173378	8.60497	4.99916	9.51308e-07	4.69906e-05	5.27149
ILMN_1793386	0.219435	8.08901	4.99853	9.54197e-07	4.70856e-05	5.26862
ILMN_1723156	0.190609	7.94724	4.99824	9.55508e-07	4.71027e-05	5.26732
ILMN_1760635	-0.140965	7.26215	-4.99708	9.60869e-07	4.73192e-05	5.26203
ILMN_1810214	0.175401	13.6348	4.99512	9.69975e-07	4.77195e-05	5.2531
ILMN_1738759	0.155831	9.04002	4.99431	9.73734e-07	4.78561e-05	5.24944
ILMN_2206344	0.174197	8.80368	4.99356	9.7725e-07	4.79806e-05	5.24603
ILMN_1911503	0.257923	9.53227	4.99243	9.82588e-07	4.81942e-05	5.24088
ILMN_1814971	0.172525	9.98532	4.99134	9.87731e-07	4.83978e-05	5.23594
ILMN_1653205	-0.328062	7.78927	-4.99028	9.92782e-07	4.85965e-05	5.23112
ILMN_2348268	0.195169	9.89451	4.9898	9.95051e-07	4.86588e-05	5.22896
ILMN_1698677	-0.150313	7.26767	-4.98831	1.00222e-06	4.89605e-05	5.22216
ILMN_1680644	-0.187524	7.74312	-4.98755	1.00589e-06	4.9033e-05	5.21871
ILMN_1805828	-0.13052	7.14917	-4.98745	1.00635e-06	4.9033e-05	5.21828
ILMN_1746968	0.164425	8.43391	4.98726	1.00728e-06	4.9033e-05	5.2174
ILMN_1734826	-0.245491	8.81668	-4.98717	1.00773e-06	4.9033e-05	5.21699
ILMN_2311761	-0.19628	7.99938	-4.98526	1.01696e-06	4.94331e-05	5.20836
ILMN_1655694	0.193476	8.78154	4.98469	1.01979e-06	4.94833e-05	5.20573
ILMN_1694084	0.199808	11.9846	4.98448	1.02082e-06	4.94833e-05	5.20477
ILMN_1761463	0.185263	12.989	4.98443	1.02104e-06	4.94833e-05	5.20457
ILMN_1811836	-0.103035	6.88068	-4.98355	1.02535e-06	4.96432e-05	5.20058
ILMN_1762608	0.161029	7.93191	4.98117	1.03715e-06	5.01553e-05	5.18976
ILMN_2391522	-0.124248	7.0064	-4.981	1.03799e-06	5.01553e-05	5.189
ILMN_1763404	-0.430504	9.6296	-4.98077	1.03915e-06	5.01616e-05	5.18795
ILMN_2373062	0.236891	9.70283	4.97829	1.05155e-06	5.07103e-05	5.17672
ILMN_1730549	0.161386	7.32423	4.97798	1.05312e-06	5.07357e-05	5.17532
ILMN_2148459	-0.38066	12.3514	-4.97574	1.06447e-06	5.12321e-05	5.16518
ILMN_2359742	0.265927	11.5669	4.97498	1.06838e-06	5.13695e-05	5.16171
ILMN_1677534	0.251338	10.0399	4.97371	1.07487e-06	5.16307e-05	5.15598
ILMN_1666597	0.142911	8.96763	4.97001	1.0941e-06	5.2503e-05	5.13921
ILMN_1789839	0.207802	8.22956	4.9683	1.1031e-06	5.28828e-05	5.13146
ILMN_1802355	-0.161981	7.70019	-4.96668	1.11165e-06	5.32403e-05	5.12416
ILMN_1750722	-0.121938	7.04599	-4.96614	1.11451e-06	5.33251e-05	5.12173
ILMN_1791896	-0.262906	8.59378	-4.96511	1.12001e-06	5.35358e-05	5.11707
ILMN_1795949	0.251005	9.74178	4.96465	1.12251e-06	5.36024e-05	5.11497
ILMN_1687921	0.194087	10.438	4.96189	1.13743e-06	5.42283e-05	5.10248
ILMN_2054442	-0.27947	7.55971	-4.96181	1.13784e-06	5.42283e-05	5.10215
ILMN_1670456	0.195018	9.26027	4.96095	1.14255e-06	5.43998e-05	5.09824
ILMN_1669484	0.254985	10.4332	4.95967	1.14953e-06	5.4657e-05	5.09248
ILMN_1740319	-0.170729	7.24084	-4.9594	1.15106e-06	5.4657e-05	5.09122
ILMN_1657722	-0.769491	9.43937	-4.95935	1.15131e-06	5.4657e-05	5.09101
ILMN_2404385	0.192731	10.0097	4.95868	1.15503e-06	5.47801e-05	5.08797
ILMN_1746378	0.178776	8.53919	4.9576	1.16098e-06	5.50092e-05	5.0831
ILMN_1723625	0.154806	10.8342	4.95302	1.18667e-06	5.61716e-05	5.06242
ILMN_2044617	-0.190378	7.62633	-4.9527	1.18845e-06	5.61932e-05	5.061
ILMN_1676523	-0.176888	7.09766	-4.95253	1.18943e-06	5.61932e-05	5.06022
ILMN_1782292	0.21195	11.5225	4.95222	1.19117e-06	5.62212e-05	5.05883
ILMN_1713636	-0.221948	11.9069	-4.95016	1.20295e-06	5.66974e-05	5.04953
ILMN_2076658	-0.141553	6.8682	-4.95005	1.20358e-06	5.66974e-05	5.04903
ILMN_1684943	-0.331348	7.68163	-4.94969	1.20568e-06	5.67413e-05	5.04739
ILMN_2282077	0.179752	8.45971	4.94834	1.21346e-06	5.70525e-05	5.04131
ILMN_1913537	0.183138	7.85483	4.94579	1.2283e-06	5.76945e-05	5.02982
ILMN_1676600	0.167994	10.5204	4.94537	1.23073e-06	5.77532e-05	5.02795
ILMN_1731648	0.20851	10.2351	4.94478	1.23422e-06	5.78612e-05	5.02527
ILMN_1762990	0.124375	8.4905	4.94323	1.24338e-06	5.82349e-05	5.01828
ILMN_1679134	-0.259849	8.80702	-4.9417	1.25246e-06	5.86039e-05	5.0114
ILMN_1782257	0.191758	8.80984	4.9404	1.26026e-06	5.89124e-05	5.00553
ILMN_1802905	0.19719	10.0163	4.93917	1.26764e-06	5.92005e-05	5.00002
ILMN_1764415	-0.140328	7.18929	-4.93855	1.27139e-06	5.93191e-05	4.99722
ILMN_1773395	0.170768	7.73132	4.93694	1.28117e-06	5.97184e-05	4.98998
ILMN_2317751	0.197671	7.52418	4.93617	1.28591e-06	5.98821e-05	4.98649
ILMN_1729281	0.171115	9.0905	4.93595	1.28726e-06	5.98875e-05	4.9855
ILMN_1670870	-0.185298	7.19045	-4.93467	1.29511e-06	6.01955e-05	4.97975
ILMN_1653469	-0.26948	11.8226	-4.93347	1.30251e-06	6.04819e-05	4.97436
ILMN_1343291	-0.171834	14.7135	-4.93189	1.31235e-06	6.0881e-05	4.96725
ILMN_1752591	-0.367096	9.05276	-4.92948	1.3275e-06	6.15252e-05	4.9564
ILMN_1749821	-0.191495	8.84016	-4.92586	1.35054e-06	6.24802e-05	4.94014
ILMN_1700834	-0.269293	7.82912	-4.92578	1.35106e-06	6.24802e-05	4.93977
ILMN_1738383	0.182479	12.9205	4.92564	1.35195e-06	6.24802e-05	4.93915
ILMN_1790881	-0.250204	7.43613	-4.92222	1.37407e-06	6.34384e-05	4.92382
ILMN_1815107	-0.473569	9.16222	-4.92204	1.37528e-06	6.34384e-05	4.92298
ILMN_2122176	-0.207638	7.55213	-4.9213	1.38008e-06	6.35997e-05	4.91969
ILMN_1790162	0.13742	7.70026	4.9197	1.39059e-06	6.40237e-05	4.91252
ILMN_1697006	0.131093	7.7151	4.91624	1.41363e-06	6.5023e-05	4.89699
ILMN_1792518	-0.232951	7.81907	-4.91547	1.41885e-06	6.52019e-05	4.8935
ILMN_1747968	0.203539	10.2822	4.91369	1.43084e-06	6.56428e-05	4.88555
ILMN_1722502	-0.203686	7.62906	-4.91365	1.43114e-06	6.56428e-05	4.88536
ILMN_1775192	-0.340907	9.33621	-4.91315	1.43452e-06	6.57358e-05	4.88313
ILMN_2214603	-0.347783	8.52176	-4.91215	1.44132e-06	6.59858e-05	4.87866
ILMN_1737611	0.228308	9.63062	4.91041	1.4533e-06	6.6472e-05	4.87084
ILMN_2403946	-0.227641	8.68711	-4.90843	1.46702e-06	6.70363e-05	4.86196
ILMN_1746856	-0.243916	8.05459	-4.90226	1.5105e-06	6.89351e-05	4.83436
ILMN_1714159	0.164468	8.13713	4.90213	1.51139e-06	6.89351e-05	4.8338
ILMN_1704195	0.168254	8.09349	4.90188	1.51324e-06	6.89547e-05	4.83265
ILMN_1762549	0.131725	8.24262	4.90145	1.51631e-06	6.90303e-05	4.83074
ILMN_1758941	-0.36689	9.53758	-4.89667	1.55099e-06	7.05433e-05	4.80937
ILMN_1880425	0.163163	8.09722	4.89444	1.56742e-06	7.12242e-05	4.79942
ILMN_1803941	-0.255991	8.16218	-4.88781	1.61733e-06	7.33799e-05	4.76981
ILMN_2182198	-0.177614	7.65177	-4.88774	1.61787e-06	7.33799e-05	4.76949
ILMN_1769911	0.291686	10.6572	4.88727	1.62148e-06	7.34753e-05	4.76739
ILMN_2187830	-0.151369	7.06298	-4.88688	1.62448e-06	7.3543e-05	4.76564
ILMN_1677487	0.198472	8.61481	4.88579	1.63283e-06	7.38525e-05	4.7608
ILMN_2072296	-0.206605	7.22497	-4.88503	1.63866e-06	7.40479e-05	4.75743
ILMN_1796119	-0.149253	7.27068	-4.88392	1.64728e-06	7.43682e-05	4.75248
ILMN_1782095	0.227597	9.44927	4.883	1.65449e-06	7.45823e-05	4.74835
ILMN_1708798	-0.135922	6.96348	-4.88288	1.65541e-06	7.45823e-05	4.74782
ILMN_1718297	-0.261323	9.25056	-4.88273	1.6566e-06	7.45823e-05	4.74714
ILMN_1769451	0.166667	8.37975	4.88123	1.66832e-06	7.50406e-05	4.74048
ILMN_2060115	0.339202	12.0555	4.8777	1.69634e-06	7.62307e-05	4.72475
ILMN_1726153	0.186716	7.64557	4.87537	1.71512e-06	7.70035e-05	4.71436
ILMN_2148944	0.227332	7.67754	4.87395	1.72659e-06	7.74473e-05	4.70806
ILMN_2388507	0.201803	11.1748	4.87254	1.73811e-06	7.78238e-05	4.70178
ILMN_1784292	-0.170601	7.45783	-4.87254	1.73817e-06	7.78238e-05	4.70175
ILMN_1833300	0.0938288	7.049	4.8701	1.75825e-06	7.86505e-05	4.6909
ILMN_1694742	-0.398229	13.4109	-4.86787	1.77681e-06	7.94081e-05	4.68098
ILMN_1662158	-0.0937925	7.00477	-4.86737	1.78096e-06	7.95168e-05	4.67878
ILMN_1810977	-0.2634	9.13296	-4.86719	1.7825e-06	7.95168e-05	4.67796
ILMN_2318643	0.154373	8.09426	4.86553	1.79649e-06	8.00677e-05	4.67058
ILMN_1722648	0.185622	10.7448	4.86502	1.80079e-06	8.01863e-05	4.66832
ILMN_1705733	0.154629	7.67324	4.86384	1.81086e-06	8.0561e-05	4.66306
ILMN_1664511	-0.090613	6.85177	-4.86356	1.81318e-06	8.05907e-05	4.66185
ILMN_2090123	-0.180339	8.31439	-4.85953	1.84787e-06	8.2058e-05	4.64395
ILMN_2159453	0.247653	11.237	4.85859	1.8561e-06	8.22981e-05	4.63976
ILMN_1733249	-0.178473	7.23811	-4.85853	1.85665e-06	8.22981e-05	4.63947
ILMN_1685397	-0.179651	7.37208	-4.85642	1.87509e-06	8.29822e-05	4.63015
ILMN_2397776	0.156116	7.8221	4.85638	1.87549e-06	8.29822e-05	4.62994
ILMN_1801869	-0.235967	8.52611	-4.85372	1.89905e-06	8.39489e-05	4.61815
ILMN_1756572	-0.224692	8.36922	-4.85269	1.90827e-06	8.42801e-05	4.61358
ILMN_1665526	0.16377	8.18661	4.85098	1.92361e-06	8.48807e-05	4.60602
ILMN_1675669	-0.231562	7.35012	-4.84908	1.94088e-06	8.55651e-05	4.59759
ILMN_1685538	-0.397173	10.2733	-4.84795	1.95122e-06	8.59436e-05	4.59257
ILMN_1775939	0.205141	10.0165	4.84229	2.00366e-06	8.81738e-05	4.56753
ILMN_1764945	0.152622	8.57648	4.84096	2.01621e-06	8.8646e-05	4.56164
ILMN_1811615	0.171085	10.733	4.84071	2.01857e-06	8.867e-05	4.56053
ILMN_1755643	-0.180013	7.56295	-4.83963	2.02881e-06	8.88945e-05	4.55576
ILMN_1718807	-0.241653	8.46708	-4.83961	2.02904e-06	8.88945e-05	4.55565
ILMN_1784946	-0.155932	7.62183	-4.8396	2.02915e-06	8.88945e-05	4.5556
ILMN_2238928	-0.140404	7.55727	-4.8379	2.04535e-06	8.95239e-05	4.54809
ILMN_1789186	-0.216344	8.80886	-4.83601	2.06357e-06	9.02406e-05	4.53972
ILMN_1821463	0.148298	7.19983	4.83427	2.08045e-06	9.08974e-05	4.53203
ILMN_1715926	-0.210396	14.1141	-4.8337	2.08599e-06	9.10526e-05	4.52952
ILMN_2337941	-0.204885	7.45008	-4.83352	2.08774e-06	9.10526e-05	4.52873
ILMN_1783120	-0.287434	8.39116	-4.83327	2.09015e-06	9.10766e-05	4.52764
ILMN_1698307	0.169106	11.743	4.83241	2.09866e-06	9.13655e-05	4.5238
ILMN_2193315	-0.0899211	6.96166	-4.8314	2.10856e-06	9.1715e-05	4.51936
ILMN_1679771	0.227049	9.01253	4.83103	2.11227e-06	9.17943e-05	4.5177
ILMN_1765159	-0.14605	7.1548	-4.8304	2.1185e-06	9.19831e-05	4.51492
ILMN_1666372	-0.194301	10.9263	-4.82958	2.12666e-06	9.22073e-05	4.51129
ILMN_1657011	0.202154	8.41829	4.8295	2.12744e-06	9.22073e-05	4.51095
ILMN_1740385	0.130916	7.85294	4.82905	2.13184e-06	9.23162e-05	4.509
ILMN_1756355	-0.190077	9.50151	-4.82855	2.13693e-06	9.24544e-05	4.50675
ILMN_1734991	0.201966	8.91985	4.82793	2.14308e-06	9.26384e-05	4.50403
ILMN_1741054	0.160441	8.09412	4.82753	2.14708e-06	9.27291e-05	4.50227
ILMN_1672295	0.163758	8.46885	4.82707	2.15176e-06	9.28493e-05	4.50022
ILMN_1671905	-0.157775	7.34085	-4.82662	2.15622e-06	9.29592e-05	4.49827
ILMN_1688515	-0.153669	7.32883	-4.82504	2.17227e-06	9.35686e-05	4.49127
ILMN_1738656	-0.23192	8.19124	-4.82484	2.17429e-06	9.3573e-05	4.49039
ILMN_2061185	0.142249	7.72716	4.82439	2.17882e-06	9.36856e-05	4.48842
ILMN_1819608	0.224537	9.33841	4.82288	2.19427e-06	9.42667e-05	4.48175
ILMN_1727300	0.144465	7.85393	4.82082	2.21549e-06	9.50945e-05	4.47267
ILMN_1672878	0.182518	10.1203	4.81927	2.23158e-06	9.57012e-05	4.46584
ILMN_1763640	0.221351	8.16824	4.81828	2.24194e-06	9.60608e-05	4.46147
ILMN_1735052	0.245733	11.1162	4.81796	2.24532e-06	9.60973e-05	4.46005
ILMN_1792276	0.181181	7.45729	4.81777	2.24732e-06	9.60973e-05	4.45921
ILMN_1784352	0.149631	11.2232	4.81764	2.2487e-06	9.60973e-05	4.45863
ILMN_1700238	0.178838	8.21337	4.81512	2.27528e-06	9.71118e-05	4.44754
ILMN_1695821	0.132604	8.77144	4.81501	2.27642e-06	9.71118e-05	4.44707
ILMN_1880280	0.266099	9.6321	4.8119	2.30978e-06	9.84493e-05	4.43334
ILMN_2344007	-0.106567	7.03164	-4.80973	2.33328e-06	9.93639e-05	4.42379
ILMN_1791770	0.212123	8.18869	4.80904	2.34073e-06	9.95942e-05	4.42078
ILMN_1808305	-0.144293	7.70206	-4.80721	2.36085e-06	0.000100363	4.41271
ILMN_1691449	-0.226804	11.0657	-4.80681	2.36522e-06	0.000100461	4.41096
ILMN_1720526	-0.100617	7.05666	-4.80567	2.37782e-06	0.000100908	4.40595
ILMN_1685781	-0.160487	7.15009	-4.80541	2.38067e-06	0.000100942	4.40482
ILMN_1765371	0.143811	8.03496	4.80367	2.40003e-06	0.000101674	4.39717
ILMN_1747460	0.223957	8.85055	4.80135	2.42611e-06	0.00010269	4.38698
ILMN_1760741	-0.176031	8.83058	-4.80087	2.43157e-06	0.000102832	4.38486
ILMN_1798543	-0.301972	8.49608	-4.8005	2.43573e-06	0.000102919	4.38324
ILMN_1756086	0.19187	9.6636	4.80024	2.4387e-06	0.000102955	4.3821
ILMN_2188333	-0.306794	7.4502	-4.79912	2.45146e-06	0.000103404	4.37717
ILMN_1853438	0.179569	7.8119	4.79875	2.45568e-06	0.000103493	4.37555
ILMN_1778104	-0.225643	7.54818	-4.79788	2.46572e-06	0.000103826	4.3717
ILMN_1678097	0.154081	7.70208	4.79762	2.46863e-06	0.000103859	4.37059
ILMN_2069446	0.175203	9.89582	4.79586	2.48892e-06	0.000104622	4.36286
ILMN_1658885	0.170089	8.86888	4.79387	2.51211e-06	0.000105507	4.35411
ILMN_1682864	0.181244	10.6837	4.79293	2.52317e-06	0.00010588	4.34997
ILMN_1665831	0.214347	9.6442	4.79093	2.54668e-06	0.000106775	4.34122
ILMN_2262177	0.117997	7.42283	4.78833	2.5777e-06	0.000107982	4.3298
ILMN_1769787	0.148966	8.46259	4.7856	2.61057e-06	0.000109266	4.31785
ILMN_1716026	-0.174405	7.70494	-4.78532	2.61402e-06	0.000109316	4.3166
ILMN_2111739	0.234924	8.4097	4.78461	2.62262e-06	0.000109582	4.3135
ILMN_1718207	0.164338	8.89472	4.7802	2.67682e-06	0.000111751	4.29421
ILMN_2175912	0.189257	14.2366	4.77772	2.70777e-06	0.000112904	4.28337
ILMN_1687351	0.226528	9.25269	4.77762	2.70906e-06	0.000112904	4.28292
ILMN_2320850	-0.313883	10.7002	-4.77579	2.73214e-06	0.000113768	4.27492
ILMN_1659762	-0.257337	12.5789	-4.7745	2.74854e-06	0.000114354	4.26927
ILMN_1878029	0.221689	9.3385	4.77388	2.75649e-06	0.000114587	4.26655
ILMN_1795007	-0.16327	8.00315	-4.7726	2.77287e-06	0.00011517	4.26096
ILMN_1718071	-0.260625	9.58278	-4.77169	2.78465e-06	0.000115508	4.25696
ILMN_1656691	-0.161639	7.18078	-4.7716	2.78575e-06	0.000115508	4.25659
ILMN_1672940	0.181502	8.57329	4.7706	2.79869e-06	0.000115946	4.25222
ILMN_1778064	0.192792	8.23071	4.77032	2.80234e-06	0.000115999	4.25099
ILMN_2068991	0.165322	7.89131	4.76909	2.81837e-06	0.000116504	4.24561
ILMN_1653828	0.144844	10.4525	4.76902	2.81932e-06	0.000116504	4.24529
ILMN_2396956	0.200777	10.2664	4.76863	2.82443e-06	0.000116545	4.24359
ILMN_1811866	0.126388	7.46344	4.76858	2.82509e-06	0.000116545	4.24337
ILMN_1692790	-0.111197	6.93257	-4.76765	2.83715e-06	0.000116944	4.23935
ILMN_2208903	-0.552383	11.7242	-4.76682	2.84818e-06	0.000117299	4.23569
ILMN_1690386	-0.154905	7.40261	-4.76469	2.87631e-06	0.000118358	4.22642
ILMN_1782829	0.185944	8.25017	4.76439	2.88032e-06	0.000118423	4.22511
ILMN_1672504	0.190025	9.81747	4.76333	2.89447e-06	0.000118905	4.22049
ILMN_2282641	0.229275	10.9252	4.76133	2.9215e-06	0.000119914	4.21172
ILMN_1800573	-0.259042	8.0859	-4.76019	2.93691e-06	0.000120445	4.20676
ILMN_1668185	0.165735	7.9689	4.75964	2.94435e-06	0.000120649	4.20437
ILMN_2346358	-0.117324	7.22441	-4.75904	2.95251e-06	0.000120882	4.20176
ILMN_1751886	0.277235	8.84029	4.75822	2.96382e-06	0.00012117	4.19816
ILMN_1756311	-0.11215	7.25788	-4.75817	2.9645e-06	0.00012117	4.19794
ILMN_1770388	0.191561	8.23857	4.75798	2.96707e-06	0.000121173	4.19713
ILMN_2358202	0.193768	10.5134	4.74988	3.08019e-06	0.000125667	4.16185
ILMN_1759460	-0.283722	7.91821	-4.74974	3.08225e-06	0.000125667	4.16122
ILMN_2313079	0.189611	8.21011	4.74818	3.10451e-06	0.000126469	4.15444
ILMN_2405233	-0.236157	7.61535	-4.74702	3.12117e-06	0.00012704	4.14939
ILMN_1759173	0.155014	7.45226	4.7468	3.12431e-06	0.00012704	4.14844
ILMN_2134039	-0.170219	7.77737	-4.74666	3.12634e-06	0.00012704	4.14783
ILMN_1699703	0.172754	10.4066	4.74642	3.12979e-06	0.000127074	4.14679
ILMN_1724207	0.157558	7.95689	4.74532	3.1457e-06	0.000127614	4.14201
ILMN_2101375	-0.131442	7.61717	-4.74504	3.14984e-06	0.000127676	4.14077
ILMN_1652825	0.193491	10.0437	4.74476	3.15393e-06	0.000127735	4.13955
ILMN_1777449	-0.122177	7.01013	-4.74061	3.21489e-06	0.000130097	4.1215
ILMN_1836776	0.189443	8.16034	4.74039	3.2181e-06	0.000130119	4.12056
ILMN_1743747	0.154744	9.07239	4.73927	3.23467e-06	0.00013068	4.11572
ILMN_1671895	-0.196319	7.47762	-4.73905	3.23803e-06	0.000130708	4.11474
ILMN_1693210	-0.146524	7.17573	-4.73843	3.24724e-06	0.000130971	4.11206
ILMN_1739751	0.149436	7.77658	4.73579	3.28705e-06	0.000132467	4.10058
ILMN_1652394	-0.14545	8.13257	-4.73448	3.30692e-06	0.000133158	4.0949
ILMN_1715024	0.21229	8.39011	4.73374	3.31816e-06	0.000133487	4.0917
ILMN_1834842	0.205512	8.67857	4.73359	3.32055e-06	0.000133487	4.09102
ILMN_2072973	0.218848	9.00754	4.73156	3.35168e-06	0.000134627	4.08222
ILMN_1782753	0.173166	8.44525	4.73109	3.35888e-06	0.000134805	4.0802
ILMN_1719303	0.162888	10.7757	4.73013	3.37379e-06	0.000135219	4.07603
ILMN_1780769	0.229867	9.27003	4.73007	3.37471e-06	0.000135219	4.07577
ILMN_1740861	-0.139016	7.20629	-4.72918	3.3886e-06	0.000135664	4.0719
ILMN_1780291	0.157078	7.56117	4.72621	3.43518e-06	0.000137416	4.05903
ILMN_1675483	0.200657	8.28637	4.72554	3.4459e-06	0.000137731	4.0561
ILMN_1727142	0.140568	8.97507	4.7248	3.45758e-06	0.000138085	4.05291
ILMN_1734476	-0.194375	8.017	-4.72343	3.47949e-06	0.000138676	4.04696
ILMN_1708936	-0.204143	8.32426	-4.72335	3.48077e-06	0.000138676	4.04661
ILMN_1659888	0.168731	9.39773	4.72334	3.48089e-06	0.000138676	4.04658
ILMN_1791754	0.212798	8.15351	4.72269	3.4912e-06	0.000138973	4.04379
ILMN_2368068	0.152216	8.72262	4.72182	3.5053e-06	0.000139421	4.03999
ILMN_1751692	-0.182173	7.53851	-4.72064	3.52433e-06	0.000140064	4.03489
ILMN_1653794	-0.365668	9.01386	-4.71959	3.54134e-06	0.000140625	4.03035
ILMN_1671005	0.137209	7.90692	4.71914	3.54865e-06	0.000140801	4.02841
ILMN_1720124	0.193574	10.0422	4.71789	3.56907e-06	0.000141496	4.023
ILMN_2412571	0.140396	7.48748	4.71261	3.65667e-06	0.000144848	4.00015
ILMN_1784467	0.184773	8.46941	4.71244	3.65956e-06	0.000144848	3.99941
ILMN_1770667	-0.363875	7.92099	-4.71207	3.66573e-06	0.000144975	3.99782
ILMN_1738424	-0.272348	9.14914	-4.70855	3.72537e-06	0.000147161	3.98262
ILMN_1687757	-0.148636	7.12128	-4.70846	3.72703e-06	0.000147161	3.98219
ILMN_2091375	-0.185921	7.09786	-4.70793	3.73599e-06	0.000147368	3.97993
ILMN_2318638	0.144991	8.48121	4.7078	3.73832e-06	0.000147368	3.97935
ILMN_1815552	-0.224983	8.5399	-4.70689	3.75387e-06	0.000147861	3.97543
ILMN_2405078	-0.259153	8.46078	-4.7057	3.77449e-06	0.000148554	3.97027
ILMN_1795865	0.165056	7.76996	4.70543	3.77911e-06	0.000148615	3.96912
ILMN_1742450	0.218516	12.0495	4.70386	3.80646e-06	0.000149467	3.96233
ILMN_1735930	0.186081	13.245	4.70383	3.80688e-06	0.000149467	3.96222
ILMN_1655191	0.156457	8.47954	4.70227	3.83414e-06	0.000150416	3.9555
ILMN_1673640	0.15675	7.60918	4.70074	3.86122e-06	0.000151357	3.94887
ILMN_2195821	0.229111	10.8968	4.70056	3.86438e-06	0.000151359	3.9481
ILMN_2394381	0.173426	8.37482	4.69997	3.8748e-06	0.000151645	3.94556
ILMN_1676159	-0.295313	8.65012	-4.69889	3.8941e-06	0.000152279	3.94088
ILMN_1803997	0.153019	8.9888	4.6978	3.91353e-06	0.000152916	3.93619
ILMN_1657348	0.172245	7.79	4.69719	3.92439e-06	0.000153218	3.93358
ILMN_1670410	0.351153	8.57951	4.69449	3.97316e-06	0.000154998	3.92195
ILMN_1727281	0.143228	7.9287	4.69242	4.01105e-06	0.000156351	3.91301
ILMN_1663512	-0.176276	11.5047	-4.68824	4.08834e-06	0.000159229	3.89503
ILMN_1803939	0.213869	9.97255	4.68808	4.09141e-06	0.000159229	3.89432
ILMN_1770936	-0.252936	8.75307	-4.68681	4.11529e-06	0.000160031	3.88884
ILMN_1743049	-0.183046	8.84344	-4.68611	4.12848e-06	0.000160416	3.88583
ILMN_2386982	0.18916	8.53597	4.68436	4.16148e-06	0.000161569	3.87833
ILMN_1697971	0.20878	9.84856	4.6838	4.17221e-06	0.000161857	3.8759
ILMN_2373632	0.166338	9.93759	4.68178	4.21089e-06	0.000163228	3.86721
ILMN_1676842	-0.333908	8.85502	-4.6781	4.28221e-06	0.000165861	3.85139
ILMN_1879066	0.182115	8.3485	4.67704	4.30287e-06	0.000166529	3.84686
ILMN_1663616	-0.199575	8.23651	-4.67567	4.32985e-06	0.00016744	3.84098
ILMN_1749345	0.1511	10.7541	4.67404	4.36215e-06	0.000168556	3.83398
ILMN_1770356	0.181544	8.12972	4.67351	4.37276e-06	0.000168832	3.83169
ILMN_1665331	0.163557	7.73544	4.67186	4.40573e-06	0.00016997	3.82462
ILMN_2299072	-0.430558	7.97123	-4.66851	4.47345e-06	0.000172447	3.81025
ILMN_2367753	0.181187	9.91867	4.66719	4.50046e-06	0.000173351	3.80458
ILMN_1756920	0.248497	10.2669	4.66671	4.51025e-06	0.000173591	3.80254
ILMN_1686626	0.166729	11.2414	4.66503	4.54498e-06	0.00017479	3.79532
ILMN_1725746	0.21166	7.72288	4.66244	4.59889e-06	0.000176724	3.78421
ILMN_2067709	-0.180157	7.45229	-4.6621	4.60593e-06	0.000176855	3.78277
ILMN_1660810	0.184439	8.62537	4.66159	4.61667e-06	0.000177128	3.78058
ILMN_1746309	0.155987	7.60925	4.66072	4.63485e-06	0.000177686	3.77688
ILMN_1711566	0.261743	12.1463	4.65997	4.65089e-06	0.000178161	3.77363
ILMN_1846306	-0.115601	6.98175	-4.65881	4.6753e-06	0.000178956	3.7687
ILMN_1658883	0.168167	9.34038	4.65857	4.68046e-06	0.000179013	3.76766
ILMN_1680313	0.151162	9.64949	4.65819	4.68849e-06	0.000179082	3.76605
ILMN_2067708	-0.222956	7.67342	-4.65814	4.68961e-06	0.000179082	3.76582
ILMN_1663631	0.199019	11.5015	4.65782	4.69649e-06	0.000179157	3.76444
ILMN_1789233	0.210108	10.61	4.65759	4.7014e-06	0.000179157	3.76346
ILMN_1690268	0.197417	11.1738	4.65753	4.70258e-06	0.000179157	3.76322
ILMN_1794643	0.152498	9.69675	4.6562	4.73115e-06	0.000180105	3.75752
ILMN_1675266	0.182271	8.87801	4.6559	4.73757e-06	0.000180208	3.75624
ILMN_1718934	0.309028	10.352	4.6552	4.7527e-06	0.000180643	3.75324
ILMN_2317730	0.143965	9.49292	4.65467	4.76411e-06	0.000180936	3.75098
ILMN_1801710	0.234423	12.0766	4.65449	4.76805e-06	0.000180945	3.75021
ILMN_1859787	0.148064	7.81549	4.65399	4.779e-06	0.00018122	3.74805
ILMN_1788439	0.265928	7.92928	4.6536	4.78749e-06	0.0001814	3.74638
ILMN_1800425	0.24135	9.68843	4.65228	4.81621e-06	0.000182347	3.74074
ILMN_1693394	0.201267	10.1823	4.65137	4.83626e-06	0.000182964	3.73683
ILMN_1688621	-0.1825	7.76926	-4.64835	4.90295e-06	0.000185344	3.72394
ILMN_1743067	-0.136304	7.17989	-4.64727	4.92707e-06	0.000186111	3.71932
ILMN_1751816	-0.117876	6.95701	-4.64626	4.94956e-06	0.000186816	3.71504
ILMN_1671911	0.131635	8.40817	4.64581	4.95978e-06	0.000187057	3.71309
ILMN_2094905	-0.202001	7.56075	-4.64508	4.97615e-06	0.00018753	3.70999
ILMN_2047511	0.189112	11.1264	4.64489	4.98057e-06	0.000187552	3.70916
ILMN_1787843	-0.248391	7.87498	-4.6447	4.98485e-06	0.000187568	3.70835
ILMN_1744665	0.204459	9.24388	4.64306	5.02204e-06	0.000188797	3.70135
ILMN_1738704	0.188377	9.2336	4.64292	5.02526e-06	0.000188797	3.70075
ILMN_1789642	0.187732	8.54225	4.64236	5.03808e-06	0.000189133	3.69835
ILMN_1701596	-0.345215	12.0356	-4.64174	5.05223e-06	0.000189519	3.69571
ILMN_2137536	-0.200113	7.40326	-4.64154	5.05679e-06	0.000189544	3.69486
ILMN_1771057	0.171638	9.3324	4.64061	5.07815e-06	0.000190199	3.6909
ILMN_2381397	-0.298135	9.58454	-4.63982	5.09631e-06	0.000190733	3.68754
ILMN_1673069	0.200631	9.19978	4.63865	5.12341e-06	0.0001916	3.68254
ILMN_1771084	-0.119021	7.12328	-4.638	5.13847e-06	0.000192016	3.67978
ILMN_2408179	0.245791	8.8402	4.63764	5.14691e-06	0.000192042	3.67824
ILMN_1808417	0.0986417	7.17463	4.63764	5.14703e-06	0.000192042	3.67822
ILMN_1689097	-0.226336	9.79668	-4.63655	5.17237e-06	0.00019284	3.67359
ILMN_1740486	0.172206	7.75047	4.6351	5.2064e-06	0.00019396	3.66742
ILMN_1755364	-0.261319	9.36286	-4.63462	5.21774e-06	0.000194234	3.66537
ILMN_2286334	-0.132517	8.11825	-4.63338	5.24716e-06	0.000195181	3.66008
ILMN_2328224	0.191991	8.52965	4.63289	5.2588e-06	0.000195465	3.658
ILMN_1771870	0.121054	7.67991	4.63225	5.27419e-06	0.000195887	3.65525
ILMN_1722059	0.158284	9.50369	4.63164	5.28865e-06	0.000196275	3.65267
ILMN_1724704	0.103566	7.14235	4.63021	5.32295e-06	0.000197398	3.64659
ILMN_1910330	0.179894	7.9415	4.62786	5.37988e-06	0.000199358	3.63658
ILMN_1902251	0.173912	8.76043	4.62661	5.41028e-06	0.000200332	3.63127
ILMN_1723895	0.170324	8.72461	4.6245	5.46225e-06	0.000202103	3.62228
ILMN_1678799	0.208173	7.88789	4.62319	5.49474e-06	0.000203151	3.6167
ILMN_1809027	0.145948	9.53277	4.62241	5.51411e-06	0.000203661	3.61339
ILMN_2056551	-0.16976	7.34166	-4.6223	5.51688e-06	0.000203661	3.61291
ILMN_1780887	0.134086	7.98972	4.62073	5.556e-06	0.00020495	3.60627
ILMN_1739210	-0.247474	9.86372	-4.62006	5.57294e-06	0.00020542	3.6034
ILMN_1715616	-0.136949	7.90117	-4.61914	5.59621e-06	0.000206122	3.59948
ILMN_1777066	-0.207713	8.87419	-4.61859	5.61002e-06	0.000206475	3.59716
ILMN_2120273	-0.431464	10.4725	-4.61795	5.62628e-06	0.000206917	3.59444
ILMN_1682404	-0.129377	7.42822	-4.61769	5.63283e-06	0.000207002	3.59334
ILMN_1798533	-0.303903	8.35199	-4.61701	5.65026e-06	0.000207486	3.59044
ILMN_1897310	0.138872	7.65275	4.61514	5.69804e-06	0.000209084	3.58252
ILMN_1678766	-0.29173	10.1981	-4.61424	5.72127e-06	0.000209778	3.57869
ILMN_1767509	0.227569	11.1938	4.61225	5.77299e-06	0.000211516	3.57022
ILMN_1747412	0.124551	7.23608	4.60987	5.83513e-06	0.000213632	3.56015
ILMN_1716766	-0.193474	8.13054	-4.60909	5.85573e-06	0.000214226	3.55683
ILMN_1739236	0.130299	8.03624	4.60819	5.87944e-06	0.000214932	3.55303
ILMN_1668090	0.127855	8.75273	4.6069	5.91384e-06	0.000216028	3.54754
ILMN_2099301	0.225785	12.6326	4.60538	5.95452e-06	0.000217351	3.5411
ILMN_2226519	0.101412	7.13309	4.60161	6.05647e-06	0.000220907	3.52513
ILMN_1733103	0.15067	7.80187	4.60134	6.06376e-06	0.000221008	3.524
ILMN_1806328	-0.146031	7.2976	-4.60081	6.07828e-06	0.000221372	3.52175
ILMN_2135272	-0.291335	7.42658	-4.60054	6.08566e-06	0.000221475	3.52061
ILMN_2094718	-0.302436	14.207	-4.59919	6.12291e-06	0.000222611	3.51487
ILMN_2140700	0.313018	8.76815	4.59907	6.126e-06	0.000222611	3.51439
ILMN_1805827	-0.33865	9.67479	-4.59841	6.14424e-06	0.000223108	3.51159
ILMN_2223380	-0.210656	7.81771	-4.59806	6.15391e-06	0.000223293	3.51012
ILMN_2083588	-0.220924	7.58781	-4.59788	6.15907e-06	0.000223314	3.50933
ILMN_1752285	-0.323639	11.6878	-4.59692	6.18555e-06	0.000224108	3.50529
ILMN_1734740	-0.260443	7.58079	-4.59489	6.24248e-06	0.000226003	3.49668
ILMN_1667551	0.246291	10.2671	4.59206	6.32225e-06	0.000228721	3.48473
ILMN_1776788	0.229336	10.832	4.59139	6.34127e-06	0.000229195	3.48191
ILMN_1710698	0.146753	7.43691	4.59127	6.34475e-06	0.000229195	3.48139
ILMN_1652907	-0.171121	7.39308	-4.59045	6.36813e-06	0.00022987	3.47793
ILMN_1810729	-0.280896	8.88229	-4.58629	6.48845e-06	0.00023404	3.46033
ILMN_1722742	0.103139	7.53533	4.58411	6.55209e-06	0.000236161	3.45115
ILMN_1665540	0.304901	8.31121	4.58334	6.57487e-06	0.00023678	3.44789
ILMN_1683609	0.235543	10.5356	4.5832	6.57898e-06	0.00023678	3.4473
ILMN_1739558	0.151353	8.24365	4.58132	6.63467e-06	0.000238608	3.43938
ILMN_1711853	0.177126	8.15042	4.5798	6.68011e-06	0.000239953	3.43296
ILMN_1719627	0.174515	9.0264	4.57952	6.68858e-06	0.000239953	3.43177
ILMN_1758311	-0.165642	7.56753	-4.57947	6.68988e-06	0.000239953	3.43158
ILMN_1768117	-0.342975	8.39391	-4.57941	6.69173e-06	0.000239953	3.43132
ILMN_1666902	0.242824	8.58969	4.57902	6.70347e-06	0.000240198	3.42968
ILMN_1779600	0.132629	7.99735	4.57853	6.71824e-06	0.00024055	3.42761
ILMN_2371700	0.165681	8.66075	4.57825	6.72659e-06	0.000240673	3.42644
ILMN_1743763	0.154489	9.26975	4.57785	6.73886e-06	0.000240935	3.42472
ILMN_1760347	-0.299058	13.7133	-4.57748	6.74989e-06	0.000241153	3.42319
ILMN_1743299	-0.266328	7.95958	-4.57704	6.76334e-06	0.000241309	3.42131
ILMN_1795341	-0.27343	9.54665	-4.57693	6.76679e-06	0.000241309	3.42084
ILMN_1769810	-0.373422	10.64	-4.57685	6.76911e-06	0.000241309	3.42051
ILMN_2370772	0.180295	8.43354	4.57631	6.78542e-06	0.000241715	3.41825
ILMN_1665887	-0.210527	8.93759	-4.57599	6.79516e-06	0.000241885	3.4169
ILMN_2145116	0.199709	10.2491	4.57347	6.87237e-06	0.00024438	3.40628
ILMN_2385220	0.215939	8.61404	4.57338	6.87525e-06	0.00024438	3.40588
ILMN_1752837	-0.253598	8.66614	-4.57258	6.89992e-06	0.000245078	3.40252
ILMN_1713505	0.165806	8.37582	4.57221	6.91132e-06	0.000245304	3.40097
ILMN_1664216	-0.121411	7.08281	-4.57153	6.93234e-06	0.000245871	3.39811
ILMN_1804332	0.220013	9.6446	4.57029	6.97084e-06	0.000247057	3.3929
ILMN_2117904	-0.278446	8.0743	-4.569	7.01141e-06	0.000248315	3.38745
ILMN_1702265	-0.152539	7.53316	-4.56767	7.05319e-06	0.000249613	3.38186
ILMN_1721035	-0.31806	11.2954	-4.56701	7.07413e-06	0.000250173	3.37908
ILMN_1759801	0.155814	8.87626	4.56619	7.1001e-06	0.000250909	3.37563
ILMN_1736577	0.120636	8.00016	4.56568	7.11639e-06	0.000251137	3.37348
ILMN_1672547	0.229257	9.16279	4.56566	7.11684e-06	0.000251137	3.37342
ILMN_1796177	0.197287	8.80117	4.56072	7.27597e-06	0.000256383	3.35263
ILMN_1794333	0.17062	7.76992	4.56072	7.27599e-06	0.000256383	3.35263
ILMN_2373266	-0.174621	7.36714	-4.55995	7.30105e-06	0.00025708	3.3494
ILMN_1737709	0.126947	7.63291	4.55896	7.33354e-06	0.000258038	3.34522
ILMN_1740276	0.197891	7.85942	4.5586	7.34529e-06	0.000258265	3.34372
ILMN_1713732	0.131408	8.04584	4.55838	7.35252e-06	0.000258333	3.34279
ILMN_1685661	-0.146991	7.30088	-4.55807	7.36252e-06	0.000258499	3.34152
ILMN_2397627	-0.157283	7.31723	-4.55457	7.47858e-06	0.000262385	3.32681
ILMN_1748476	-0.203174	7.35434	-4.55407	7.49544e-06	0.000262787	3.3247
ILMN_1782729	-0.187439	7.07947	-4.55365	7.50951e-06	0.000263039	3.32294
ILMN_1712888	-0.279682	8.45481	-4.55353	7.51339e-06	0.000263039	3.32245
ILMN_1741459	0.202561	8.34431	4.55314	7.52652e-06	0.00026331	3.32081
ILMN_2395375	0.220455	8.58424	4.55127	7.5898e-06	0.000265333	3.31294
ILMN_1715661	-0.249154	8.39984	-4.54963	7.64533e-06	0.000267035	3.30609
ILMN_1700231	0.21428	9.98881	4.54951	7.64944e-06	0.000267035	3.30558
ILMN_1655418	0.212987	11.093	4.54863	7.67941e-06	0.00026789	3.30191
ILMN_1654396	0.183253	13.9848	4.54845	7.68564e-06	0.000267916	3.30115
ILMN_1711894	-0.174801	7.58845	-4.54754	7.71691e-06	0.000268814	3.29733
ILMN_1809285	0.148924	8.70739	4.54718	7.72952e-06	0.000269061	3.2958
ILMN_2312275	-0.151913	9.60751	-4.54675	7.7442e-06	0.00026938	3.29401
ILMN_1719649	0.196911	8.51248	4.54538	7.79185e-06	0.000270822	3.28825
ILMN_1661833	-0.338902	8.12556	-4.54507	7.80231e-06	0.000270822	3.28699
ILMN_1792314	0.160822	9.55179	4.54507	7.80231e-06	0.000270822	3.28699
ILMN_1751789	-0.177894	7.28275	-4.5449	7.80849e-06	0.000270844	3.28624
ILMN_2101526	-0.144917	7.52629	-4.54394	7.84192e-06	0.000271811	3.28223
ILMN_1749001	0.110096	7.2349	4.54309	7.87153e-06	0.000272557	3.27869
ILMN_1725534	0.240214	9.52612	4.543	7.87461e-06	0.000272557	3.27832
ILMN_1773741	-0.128785	8.35075	-4.54259	7.88929e-06	0.000272871	3.27657
ILMN_1735180	0.199888	10.8463	4.54195	7.91189e-06	0.000273459	3.27388
ILMN_1738736	-0.157407	7.18164	-4.54114	7.94044e-06	0.000274251	3.2705
ILMN_1727813	-0.173546	9.08791	-4.53802	8.05128e-06	0.000277742	3.25747
ILMN_2350122	0.177698	9.17948	4.53798	8.05289e-06	0.000277742	3.25728
ILMN_1729161	0.236291	10.2401	4.53749	8.07043e-06	0.000278151	3.25524
ILMN_2075927	0.210176	11.9292	4.53686	8.09311e-06	0.000278735	3.2526
ILMN_1770719	0.16111	7.75999	4.53662	8.10161e-06	0.000278831	3.25162
ILMN_1799024	0.126671	7.73147	4.536	8.12433e-06	0.000279416	3.24899
ILMN_2042595	-0.205981	8.80837	-4.53561	8.13832e-06	0.000279635	3.24737
ILMN_2411190	-0.0971954	7.07393	-4.5355	8.14214e-06	0.000279635	3.24693
ILMN_1657547	-0.186265	7.92471	-4.53491	8.16355e-06	0.000280173	3.24446
ILMN_1720285	-0.173068	10.248	-4.53468	8.17217e-06	0.000280271	3.24347
ILMN_1659490	0.305619	9.57636	4.53412	8.19232e-06	0.000280765	3.24116
ILMN_1801852	-0.242603	10.4976	-4.53347	8.21613e-06	0.000281384	3.23843
ILMN_2141790	0.153918	7.95535	4.53024	8.33493e-06	0.000285252	3.22494
ILMN_1701134	-0.313069	9.63219	-4.5294	8.36636e-06	0.000286107	3.22141
ILMN_1707308	0.155617	10.2416	4.52925	8.37163e-06	0.000286107	3.22081
ILMN_1712320	-0.196168	7.54758	-4.52906	8.37876e-06	0.00028615	3.22001
ILMN_1754738	0.18278	10.0619	4.52881	8.38831e-06	0.000286276	3.21894
ILMN_2406892	-0.174843	7.54997	-4.52837	8.4045e-06	0.000286439	3.21713
ILMN_1724863	0.166796	9.02415	4.52831	8.40703e-06	0.000286439	3.21685
ILMN_2411264	-0.142413	7.49299	-4.52821	8.41069e-06	0.000286439	3.21644
ILMN_1744517	0.195925	12.1588	4.52767	8.43073e-06	0.000286921	3.2142
ILMN_2126706	-0.239282	7.81644	-4.52711	8.452e-06	0.000287113	3.21184
ILMN_1815124	-0.192783	12.3389	-4.52708	8.45294e-06	0.000287113	3.21173
ILMN_1786211	0.15885	9.38701	4.52705	8.45403e-06	0.000287113	3.21161
ILMN_1804798	-0.213221	8.56346	-4.5265	8.47481e-06	0.000287619	3.20931
ILMN_1678268	0.193741	9.48537	4.52616	8.48756e-06	0.000287852	3.20789
ILMN_2041236	0.19961	10.0258	4.52422	8.561e-06	0.000290141	3.1998
ILMN_1771957	0.154347	9.15352	4.52355	8.58665e-06	0.00029079	3.19699
ILMN_1711878	-0.221336	8.03714	-4.5234	8.59209e-06	0.00029079	3.19639
ILMN_1668514	0.20775	8.90227	4.52211	8.64173e-06	0.000292268	3.19098
ILMN_1703132	-0.228035	8.21107	-4.52181	8.65313e-06	0.000292451	3.18975
ILMN_1730986	-0.190427	7.47804	-4.51966	8.73612e-06	0.000295051	3.18078
ILMN_2151541	-0.242732	7.76376	-4.5165	8.85949e-06	0.000299011	3.16761
ILMN_1661647	0.197365	7.56828	4.51622	8.87042e-06	0.000299129	3.16645
ILMN_1664644	0.288681	9.15607	4.5161	8.87524e-06	0.000299129	3.16594
ILMN_1770048	-0.202447	7.67579	-4.5159	8.88329e-06	0.000299193	3.16509
ILMN_1887174	0.119623	7.95887	4.51563	8.8937e-06	0.000299338	3.16399
ILMN_1680111	0.121355	7.26932	4.51538	8.90365e-06	0.000299466	3.16294
ILMN_1687315	0.211524	12.0463	4.51414	8.95283e-06	0.000300912	3.15776
ILMN_1683313	0.197068	10.6376	4.51361	8.97394e-06	0.000301414	3.15555
ILMN_1768870	-0.432671	10.133	-4.51224	9.02829e-06	0.000302912	3.14988
ILMN_1735064	0.152171	7.70391	4.51218	9.03093e-06	0.000302912	3.1496
ILMN_1897741	-0.287417	8.5053	-4.51081	9.08587e-06	0.000304545	3.14391
ILMN_1728845	0.162507	9.73388	4.51052	9.09769e-06	0.000304732	3.14269
ILMN_1786396	0.148832	8.49456	4.50958	9.13564e-06	0.000305793	3.13878
ILMN_1814230	-0.16159	8.19685	-4.50858	9.17621e-06	0.0003068	3.13462
ILMN_1692121	-0.252647	8.17519	-4.50841	9.18303e-06	0.0003068	3.13392
ILMN_1733221	0.242424	9.85891	4.50837	9.18456e-06	0.0003068	3.13376
ILMN_2192620	0.148594	8.68797	4.50803	9.19856e-06	0.000307057	3.13233
ILMN_1681016	0.149604	8.26241	4.50759	9.21624e-06	0.000307437	3.13053
ILMN_1782385	0.242297	10.6497	4.50667	9.25409e-06	0.000308489	3.12668
ILMN_1734254	-0.15481	7.682	-4.50507	9.31969e-06	0.000310463	3.12005
ILMN_1748093	0.20504	9.02802	4.50446	9.3449e-06	0.000311091	3.11751
ILMN_1767747	-0.266727	8.52474	-4.50171	9.45926e-06	0.000314683	3.10609
ILMN_1733559	1.02849	10.3298	4.50077	9.49891e-06	0.000315787	3.10216
ILMN_1742001	-0.233182	7.53441	-4.50044	9.51278e-06	0.00031592	3.10079
ILMN_1784333	-0.163386	8.30556	-4.50036	9.51585e-06	0.00031592	3.10049
ILMN_1802151	0.272233	8.62188	4.50014	9.52512e-06	0.000316013	3.09957
ILMN_2099528	-0.195833	7.41284	-4.49923	9.56385e-06	0.000317082	3.09576
ILMN_1779264	-0.127125	7.3112	-4.49834	9.60126e-06	0.000318106	3.0921
ILMN_1695386	-0.137121	7.14401	-4.49657	9.67676e-06	0.00032039	3.08474
ILMN_1718853	-0.25023	7.65804	-4.49434	9.77266e-06	0.000323346	3.07548
ILMN_1798728	-0.295339	9.75851	-4.493	9.83081e-06	0.000325049	3.06991
ILMN_1703327	0.188475	9.28458	4.49122	9.90818e-06	0.000327386	3.06255
ILMN_1757210	-0.158792	8.00823	-4.49105	9.91575e-06	0.000327414	3.06183
ILMN_1706873	-0.251059	7.42306	-4.48972	9.97424e-06	0.000329058	3.05631
ILMN_2272967	-0.0814671	6.85326	-4.48961	9.97902e-06	0.000329058	3.05586
ILMN_1682368	0.200371	8.64405	4.48686	1.01009e-05	0.000332853	3.04446
ILMN_2415722	-0.431936	8.11786	-4.48608	1.01355e-05	0.000333767	3.04126
ILMN_1671516	-0.196489	7.52709	-4.48566	1.01544e-05	0.000334164	3.03951
ILMN_1726181	0.131725	8.25119	4.48543	1.01648e-05	0.000334281	3.03854
ILMN_1814044	0.212073	9.27883	4.48117	1.03574e-05	0.000340347	3.02093
ILMN_1656676	0.213926	10.6311	4.48105	1.03632e-05	0.000340347	3.0204
ILMN_1739541	-0.324789	8.91024	-4.48054	1.03864e-05	0.000340879	3.0183
ILMN_1758831	0.210888	9.10651	4.48003	1.04096e-05	0.000341286	3.01621
ILMN_1777794	0.164061	9.02426	4.47996	1.04128e-05	0.000341286	3.01592
ILMN_1771728	0.120889	7.34821	4.47902	1.04563e-05	0.000342483	3.012
ILMN_2232430	-0.187405	7.24792	-4.47783	1.0511e-05	0.000344044	3.00711
ILMN_1682494	-0.131125	7.29734	-4.47758	1.05225e-05	0.00034419	3.00608
ILMN_1742250	-0.127036	7.62933	-4.47553	1.06181e-05	0.000347083	2.99759
ILMN_1805590	-0.113727	7.01048	-4.47509	1.06386e-05	0.000347521	2.99578
ILMN_1720311	-0.228831	7.66113	-4.47294	1.07397e-05	0.000350588	2.9869
ILMN_1810225	0.206931	8.56321	4.47272	1.07503e-05	0.0003507	2.98598
ILMN_2334587	-0.177333	8.77872	-4.47079	1.08422e-05	0.000353	2.97799
ILMN_1758717	0.153429	7.79476	4.47078	1.08425e-05	0.000353	2.97797
ILMN_1783676	-0.158972	7.40214	-4.47078	1.08425e-05	0.000353	2.97796
ILMN_2357577	-0.236757	8.59956	-4.46884	1.09353e-05	0.000355783	2.96997
ILMN_1758672	-0.205686	10.3496	-4.46786	1.09825e-05	0.000357081	2.96592
ILMN_1761138	0.228507	10.5845	4.46557	1.10936e-05	0.000360452	2.95648
ILMN_1780368	-0.241263	8.28408	-4.4652	1.11118e-05	0.000360805	2.95494
ILMN_1669722	0.0893283	7.01051	4.46457	1.11428e-05	0.000361571	2.95232
ILMN_2371685	-0.108468	7.14179	-4.463	1.12199e-05	0.000363829	2.94586
ILMN_1669259	-0.281778	8.14522	-4.46248	1.12456e-05	0.00036442	2.94371
ILMN_1771139	0.169609	8.65034	4.46185	1.12764e-05	0.000365178	2.94114
ILMN_1714710	0.120632	7.61621	4.46154	1.1292e-05	0.000365439	2.93985
ILMN_1651788	0.23667	9.45864	4.46081	1.13284e-05	0.000366375	2.93682
ILMN_1651405	0.138275	9.72779	4.45976	1.13806e-05	0.000367818	2.93251
ILMN_1711450	0.175236	9.15252	4.45943	1.13969e-05	0.000368102	2.93117
ILMN_1696975	-0.255124	7.53486	-4.45852	1.14427e-05	0.000369339	2.9274
ILMN_1814074	0.224105	9.82435	4.45729	1.15044e-05	0.000371083	2.92236
ILMN_1689786	0.154292	8.1802	4.45677	1.1531e-05	0.000371697	2.92019
ILMN_1811392	0.208757	9.46483	4.45572	1.15842e-05	0.000373163	2.91587
ILMN_1760575	-0.125539	7.15048	-4.4553	1.16053e-05	0.000373599	2.91416
ILMN_1691506	-0.1861	9.83405	-4.45503	1.16191e-05	0.000373794	2.91305
ILMN_1729234	0.234671	10.9611	4.45444	1.16491e-05	0.000374514	2.91063
ILMN_2358842	-0.116555	7.75189	-4.45309	1.17188e-05	0.000376505	2.90503
ILMN_1754220	0.20304	10.1021	4.45273	1.1737e-05	0.000376609	2.90357
ILMN_1800871	-0.172385	7.99398	-4.45272	1.17374e-05	0.000376609	2.90354
ILMN_1799604	-0.197244	9.7125	-4.45107	1.1823e-05	0.000379104	2.89673
ILMN_1695853	-0.217188	7.48378	-4.45078	1.18378e-05	0.000379332	2.89555
ILMN_1705266	0.161171	8.23426	4.45043	1.18561e-05	0.000379668	2.8941
ILMN_1691930	0.182635	9.47254	4.44921	1.19194e-05	0.000381446	2.8891
ILMN_2322972	0.118524	7.60046	4.4486	1.19513e-05	0.000382188	2.8866
ILMN_2309446	0.166837	8.98263	4.44847	1.19583e-05	0.000382188	2.88605
ILMN_1797728	-0.19669	7.68845	-4.44746	1.20112e-05	0.000383628	2.88191
ILMN_2349006	0.114048	8.00718	4.44527	1.21269e-05	0.000386819	2.87291
ILMN_1670841	0.208551	9.90397	4.44527	1.2127e-05	0.000386819	2.87291
ILMN_2380999	-0.205686	7.78577	-4.44468	1.21587e-05	0.000387577	2.87046
ILMN_1778238	-0.236682	8.63685	-4.44345	1.22244e-05	0.000389417	2.8654
ILMN_2389151	-0.22097	9.70776	-4.44162	1.23227e-05	0.000392098	2.85789
ILMN_1701855	-0.274831	10.3424	-4.44149	1.23293e-05	0.000392098	2.85739
ILMN_1688755	0.260672	8.99447	4.44143	1.23326e-05	0.000392098	2.85713
ILMN_1778240	0.255878	9.22828	4.4405	1.23829e-05	0.000393439	2.85332
ILMN_2105966	0.184909	9.02507	4.43919	1.24541e-05	0.000395445	2.84794
ILMN_1794190	-0.291128	9.06929	-4.4377	1.25357e-05	0.000397777	2.84181
ILMN_1651692	0.184004	9.92467	4.43639	1.26074e-05	0.000399792	2.83646
ILMN_1863284	0.118361	7.81506	4.43602	1.26281e-05	0.000400189	2.83492
ILMN_1664424	-0.33366	8.86828	-4.43416	1.27311e-05	0.000403191	2.82731
ILMN_1656530	0.27325	8.07573	4.43396	1.27423e-05	0.000403284	2.82648
ILMN_1708660	-0.184874	7.71792	-4.43333	1.27776e-05	0.000404137	2.82389
ILMN_1739967	-0.238477	8.68145	-4.4329	1.28016e-05	0.000404636	2.82213
ILMN_1773313	-0.188323	7.13035	-4.43246	1.2826e-05	0.000405144	2.82034
ILMN_2206272	0.234299	9.48174	4.43064	1.29284e-05	0.000408113	2.81289
ILMN_1697554	0.137118	10.7065	4.42946	1.29952e-05	0.000409897	2.80805
ILMN_1760160	0.113703	7.33968	4.42935	1.30017e-05	0.000409897	2.80758
ILMN_1657864	0.165819	8.93644	4.42888	1.30282e-05	0.000410468	2.80567
ILMN_1801304	0.100768	7.58496	4.42869	1.30391e-05	0.000410548	2.80489
ILMN_1724474	-0.0691892	6.87473	-4.42646	1.31666e-05	0.000414293	2.79576
ILMN_1772743	-0.142097	7.49072	-4.42522	1.32379e-05	0.000416019	2.7907
ILMN_2202481	-0.249209	8.09692	-4.42521	1.32385e-05	0.000416019	2.79066
ILMN_1745223	0.156836	8.94749	4.42438	1.3287e-05	0.000417274	2.78723
ILMN_2059535	0.252741	11.3699	4.42405	1.3306e-05	0.000417604	2.78588
ILMN_1810759	-0.216971	9.96764	-4.42334	1.33473e-05	0.000418258	2.78298
ILMN_1801633	-0.234852	9.95125	-4.42322	1.33543e-05	0.000418258	2.78249
ILMN_1713037	0.200603	8.8141	4.42321	1.33545e-05	0.000418258	2.78248
ILMN_1703180	0.12671	7.81278	4.42304	1.33646e-05	0.000418258	2.78176
ILMN_1691949	-0.280153	9.32743	-4.42295	1.33697e-05	0.000418258	2.78141
ILMN_1760563	0.192656	8.62614	4.42172	1.3442e-05	0.000420249	2.77635
ILMN_1682428	-0.239826	9.18589	-4.4205	1.35137e-05	0.00042222	2.77136
ILMN_1714197	0.191833	10.124	4.41885	1.3611e-05	0.000424598	2.76463
ILMN_1653342	0.134352	7.76618	4.41877	1.36156e-05	0.000424598	2.76432
ILMN_2394296	-0.104158	7.19348	-4.41877	1.36159e-05	0.000424598	2.7643
ILMN_2121207	0.141539	8.60977	4.41787	1.3669e-05	0.000425983	2.76065
ILMN_2337974	-0.205149	7.63635	-4.41765	1.36825e-05	0.00042613	2.75972
ILMN_1813594	-0.114181	7.12691	-4.41705	1.37182e-05	0.000426805	2.75728
ILMN_1709817	-0.193326	9.02204	-4.41699	1.37217e-05	0.000426805	2.75704
ILMN_1781752	0.156009	9.00002	4.41664	1.37427e-05	0.000427189	2.7556
ILMN_1803745	0.146339	8.32407	4.41546	1.38137e-05	0.000428634	2.75078
ILMN_1804328	-0.262175	8.51056	-4.41546	1.38139e-05	0.000428634	2.75076
ILMN_1696360	0.284985	10.8388	4.41543	1.38156e-05	0.000428634	2.75065
ILMN_1703049	-0.192799	7.17676	-4.41509	1.38357e-05	0.000428984	2.74928
ILMN_1681892	-0.0884459	7.02443	-4.41491	1.3847e-05	0.000429064	2.74852
ILMN_1688775	0.227467	9.70344	4.4104	1.41215e-05	0.000437293	2.73011
ILMN_1698463	0.186896	9.2961	4.40855	1.42354e-05	0.000440539	2.72258
ILMN_1707791	0.155874	8.28819	4.40825	1.4254e-05	0.000440834	2.72136
ILMN_2152402	0.139466	9.34624	4.40754	1.42981e-05	0.00044192	2.71846
ILMN_1788961	-0.114431	8.94327	-4.40682	1.43429e-05	0.000443025	2.71553
ILMN_1718619	0.127411	7.91509	4.4062	1.43818e-05	0.000443943	2.71299
ILMN_1734855	0.274079	9.38624	4.40604	1.43919e-05	0.000443976	2.71233
ILMN_1687430	0.160719	9.64427	4.40568	1.44145e-05	0.000444391	2.71086
ILMN_1776119	0.104112	7.52149	4.40472	1.44744e-05	0.000445955	2.70697
ILMN_1754178	-0.36203	9.35674	-4.40374	1.45361e-05	0.000447161	2.70299
ILMN_1663802	0.311043	7.51728	4.4037	1.45389e-05	0.000447161	2.7028
ILMN_1730940	0.14149	9.94197	4.40367	1.4541e-05	0.000447161	2.70267
ILMN_1682910	-0.19133	7.79415	-4.4035	1.45515e-05	0.000447203	2.70199
ILMN_1697218	0.159822	9.51786	4.40302	1.45821e-05	0.000447861	2.70002
ILMN_2161357	-0.249726	8.81102	-4.40139	1.46854e-05	0.000450751	2.6934
ILMN_1731644	-0.158739	7.77235	-4.40045	1.47456e-05	0.000452312	2.68957
ILMN_1742869	0.137836	8.16944	4.39947	1.48083e-05	0.000453951	2.68559
ILMN_1678454	-0.318666	10.0863	-4.39903	1.48367e-05	0.000454536	2.6838
ILMN_1701434	-0.170476	7.24355	-4.39809	1.48977e-05	0.000456117	2.67996
ILMN_2243553	0.20273	9.23575	4.39792	1.49088e-05	0.000456171	2.67926
ILMN_2350266	0.125939	7.87169	4.39746	1.49385e-05	0.000456773	2.67739
ILMN_1660227	0.247877	7.81619	4.39732	1.49471e-05	0.000456773	2.67685
ILMN_1913060	0.243153	8.04139	4.39548	1.50672e-05	0.000460154	2.66935
ILMN_1726434	0.203387	9.05831	4.3951	1.50921e-05	0.000460624	2.6678
ILMN_2354391	0.126023	11.8055	4.39494	1.51028e-05	0.000460662	2.66714
ILMN_2295879	0.101143	7.45259	4.39439	1.51387e-05	0.000461465	2.66491
ILMN_2108339	-0.23927	8.07485	-4.39425	1.5148e-05	0.000461465	2.66434
ILMN_1704873	-0.114748	7.92408	-4.39259	1.52577e-05	0.000464518	2.65757
ILMN_1768754	0.215691	9.29837	4.39125	1.53467e-05	0.000466935	2.65212
ILMN_1670302	0.24582	10.3987	4.39069	1.53837e-05	0.000467771	2.64986
ILMN_1774836	0.186763	8.76644	4.38903	1.54951e-05	0.000470863	2.64311
ILMN_1716704	0.193505	8.55185	4.38865	1.55204e-05	0.000471339	2.64158
ILMN_1747119	0.136483	8.99825	4.3884	1.55375e-05	0.000471565	2.64054
ILMN_1764323	-0.209825	8.94777	-4.3882	1.55506e-05	0.00047167	2.63975
ILMN_1811997	0.174776	10.0049	4.38768	1.55857e-05	0.000472441	2.63764
ILMN_1727574	0.204	8.29299	4.38751	1.55973e-05	0.000472498	2.63694
ILMN_1737163	0.175944	13.0512	4.38529	1.57482e-05	0.000476773	2.62792
ILMN_1732885	0.125182	7.81669	4.38443	1.58066e-05	0.000478244	2.62445
ILMN_1739450	0.121875	8.32458	4.38405	1.58329e-05	0.000478746	2.62289
ILMN_1718132	0.170814	8.96183	4.38382	1.58485e-05	0.00047892	2.62197
ILMN_1711069	-0.311197	10.3032	-4.38314	1.58955e-05	0.000480041	2.6192
ILMN_1718718	-0.209998	8.38645	-4.38291	1.5911e-05	0.000480212	2.61829
ILMN_1669508	0.19029	8.73815	4.38131	1.60215e-05	0.000483248	2.6118
ILMN_1722774	0.120899	7.9676	4.38112	1.6035e-05	0.000483358	2.61101
ILMN_1792972	-0.161191	7.25814	-4.37999	1.61134e-05	0.000485422	2.60644
ILMN_1724250	0.285927	11.5462	4.37969	1.61346e-05	0.000485564	2.60521
ILMN_1697652	0.172962	8.61094	4.37963	1.61384e-05	0.000485564	2.60498
ILMN_2352326	0.15832	7.77595	4.37936	1.61573e-05	0.000485564	2.60389
ILMN_1723158	0.187306	9.53172	4.37935	1.61579e-05	0.000485564	2.60385
ILMN_1888474	0.062734	6.74656	4.37882	1.61956e-05	0.000486396	2.60167
ILMN_1916864	-0.0826852	6.95221	-4.37424	1.65191e-05	0.000495805	2.58314
ILMN_1713124	-0.370745	8.19418	-4.37206	1.66755e-05	0.000500194	2.57431
ILMN_1803853	-0.147312	10.6532	-4.37189	1.66882e-05	0.000500267	2.5736
ILMN_1699208	-0.302776	9.48337	-4.3711	1.67449e-05	0.000501659	2.57042
ILMN_1768004	-0.185174	7.77308	-4.37021	1.68095e-05	0.000503283	2.56682
ILMN_1669700	-0.0849548	6.94493	-4.36962	1.68529e-05	0.000504274	2.5644
ILMN_2204297	-0.204046	7.3726	-4.3687	1.69193e-05	0.000505953	2.56071
ILMN_1738642	-0.304806	7.9184	-4.36809	1.69642e-05	0.000506983	2.55823
ILMN_2116366	-0.232159	13.0245	-4.3679	1.69783e-05	0.000507093	2.55746
ILMN_1806908	0.156516	12.3025	4.36761	1.69994e-05	0.000507415	2.55629
ILMN_1685678	-0.120904	7.16459	-4.36718	1.70313e-05	0.000508055	2.55454
ILMN_1700822	0.124563	7.53688	4.3666	1.70738e-05	0.000509011	2.5522
ILMN_2175020	0.107185	7.31053	4.36585	1.71292e-05	0.000510351	2.54917
ILMN_1651328	0.163271	7.7243	4.36522	1.7176e-05	0.000511435	2.54661
ILMN_1694548	-0.141074	7.17454	-4.36488	1.72008e-05	0.000511859	2.54526
ILMN_2179018	-0.26563	9.13333	-4.36433	1.72417e-05	0.000512765	2.54303
ILMN_2120965	0.148079	8.22837	4.36316	1.73292e-05	0.000515052	2.53829
ILMN_2335072	0.15718	7.61365	4.36252	1.73767e-05	0.00051615	2.53573
ILMN_1662128	-0.170018	7.81884	-4.36237	1.73887e-05	0.000516191	2.53508
ILMN_1875342	0.197282	8.7251	4.36217	1.7403e-05	0.000516303	2.53431
ILMN_1661346	-0.426618	8.87217	-4.36157	1.74483e-05	0.000517333	2.53188
ILMN_1679042	0.11458	7.584	4.36137	1.74637e-05	0.000517474	2.53105
ILMN_1807234	-0.16438	7.39397	-4.35945	1.76088e-05	0.000521457	2.5233
ILMN_1869943	0.166628	7.5269	4.35799	1.77196e-05	0.000524421	2.51742
ILMN_1815366	0.181202	8.31353	4.35652	1.78326e-05	0.000527298	2.51147
ILMN_2215545	-0.152139	7.64102	-4.35644	1.78384e-05	0.000527298	2.51116
ILMN_1711189	0.174793	8.70002	4.35565	1.78995e-05	0.000528782	2.50797
ILMN_1704876	-0.218315	8.40962	-4.35549	1.79115e-05	0.000528818	2.50733
ILMN_1705991	0.206013	9.03629	4.35525	1.793e-05	0.000529042	2.50637
ILMN_1724753	-0.350923	9.12521	-4.35483	1.7963e-05	0.000529697	2.50465
ILMN_1656656	0.185727	9.94167	4.35353	1.80635e-05	0.00053234	2.49942
ILMN_1741331	-0.176296	8.11681	-4.3531	1.80973e-05	0.000533012	2.49767
ILMN_1737585	0.195314	8.23297	4.35058	1.82945e-05	0.000538497	2.48752
ILMN_1713129	-0.108543	7.60555	-4.3483	1.84751e-05	0.000543328	2.47832
ILMN_2412922	0.126705	7.75692	4.34822	1.84809e-05	0.000543328	2.47803
ILMN_1666399	0.144153	10.0928	4.34667	1.86051e-05	0.00054665	2.47175
ILMN_1916292	0.288263	9.29621	4.34424	1.88007e-05	0.000552065	2.46196
ILMN_1726842	-0.130657	7.17154	-4.34265	1.89296e-05	0.000555514	2.45557
ILMN_1685009	0.256152	10.4679	4.3422	1.8966e-05	0.000556249	2.45376
ILMN_1770803	-0.301993	9.14672	-4.34131	1.90387e-05	0.000558045	2.45018
ILMN_1822327	0.1057	7.34177	4.34047	1.91072e-05	0.000559716	2.44682
ILMN_1801387	-0.162341	7.27039	-4.34021	1.91288e-05	0.000560014	2.44576
ILMN_1722872	0.236517	12.6179	4.33963	1.91769e-05	0.000561086	2.44341
ILMN_1680579	0.181694	9.78996	4.33865	1.92576e-05	0.00056307	2.43948
ILMN_1716480	0.156941	8.39077	4.33853	1.92678e-05	0.00056307	2.43898
ILMN_1789614	-0.436512	12.5442	-4.33822	1.92931e-05	0.000563472	2.43776
ILMN_1739810	0.127863	7.71728	4.33796	1.93147e-05	0.000563765	2.43671
ILMN_1802603	0.18826	9.64142	4.33699	1.93956e-05	0.000565789	2.43279
ILMN_1736814	-0.262082	9.29775	-4.33674	1.94163e-05	0.000566054	2.4318
ILMN_2375599	0.204284	9.36675	4.33616	1.94647e-05	0.000567126	2.42946
ILMN_1770031	-0.173619	7.52192	-4.33497	1.95638e-05	0.000569457	2.42471
ILMN_1673682	0.158174	10.6988	4.33492	1.9568e-05	0.000569457	2.42451
ILMN_1660635	-0.118953	7.26795	-4.3347	1.95871e-05	0.000569464	2.4236
ILMN_1814619	-0.117893	7.1522	-4.33464	1.95916e-05	0.000569464	2.42338
ILMN_2401769	-0.131809	7.51916	-4.33366	1.96746e-05	0.000571536	2.41942
ILMN_2325008	-0.107387	7.42397	-4.33192	1.98221e-05	0.000575478	2.41243
ILMN_1710427	0.197093	9.69984	4.33172	1.98388e-05	0.00057562	2.41164
ILMN_1685378	-0.28464	7.61864	-4.33022	1.99669e-05	0.000578993	2.40562
ILMN_2192694	-0.264725	7.57481	-4.32997	1.99882e-05	0.000579206	2.40462
ILMN_2393254	0.204353	10.0908	4.32986	1.9998e-05	0.000579206	2.40416
ILMN_1722838	-0.145601	8.26854	-4.32945	2.00326e-05	0.000579865	2.40254
ILMN_1688034	-0.145356	7.97707	-4.32926	2.00493e-05	0.000580003	2.40176
ILMN_2356672	0.146327	9.39729	4.32782	2.01731e-05	0.000583239	2.396
ILMN_2286800	-0.152392	8.05014	-4.32635	2.03009e-05	0.000586462	2.39009
ILMN_2145250	-0.142573	7.10396	-4.32626	2.03086e-05	0.000586462	2.38973
ILMN_1676629	-0.19113	7.56018	-4.32525	2.03969e-05	0.000588662	2.38567
ILMN_1723729	-0.230008	9.58897	-4.32383	2.05215e-05	0.000591909	2.37997
ILMN_1691436	-0.166427	7.71443	-4.32318	2.05785e-05	0.000593202	2.37738
ILMN_1693538	0.123685	8.08759	4.32304	2.05911e-05	0.000593216	2.3768
ILMN_2085722	-0.128764	7.64252	-4.32025	2.0838e-05	0.000599747	2.36565
ILMN_1776483	0.280031	8.26874	4.32021	2.08424e-05	0.000599747	2.36545
ILMN_1779324	-0.510435	10.2195	-4.31948	2.09073e-05	0.000601259	2.36254
ILMN_1725992	0.166789	10.307	4.31927	2.09258e-05	0.000601438	2.36171
ILMN_1839422	0.099296	7.38606	4.31778	2.10597e-05	0.000604595	2.35574
ILMN_2359800	-0.281969	10.5001	-4.31777	2.10604e-05	0.000604595	2.35571
ILMN_1780036	0.163105	12.3762	4.31646	2.11795e-05	0.000607326	2.35044
ILMN_1778236	-0.18922	8.52371	-4.31644	2.11804e-05	0.000607326	2.35039
ILMN_2408415	-0.483875	7.79678	-4.31585	2.12345e-05	0.000608267	2.34801
ILMN_1741917	0.27152	9.94535	4.31569	2.12485e-05	0.000608267	2.34739
ILMN_1715214	0.181817	8.95942	4.31567	2.12506e-05	0.000608267	2.3473
ILMN_1701413	0.199504	8.37296	4.31502	2.13095e-05	0.000609595	2.34471
ILMN_2130838	-0.15392	8.05271	-4.31485	2.13253e-05	0.000609607	2.34401
ILMN_2352563	-0.266416	8.93465	-4.31475	2.13349e-05	0.000609607	2.34359
ILMN_2361570	-0.234179	7.75889	-4.3135	2.14492e-05	0.000612513	2.33859
ILMN_1796336	0.21631	9.14171	4.31293	2.15011e-05	0.000613636	2.33633
ILMN_1742167	0.181934	11.5553	4.3108	2.16975e-05	0.00061888	2.32782
ILMN_1688423	-0.541177	9.08143	-4.31041	2.17336e-05	0.000619548	2.32627
ILMN_1763882	0.134546	8.35834	4.31015	2.17578e-05	0.000619874	2.32523
ILMN_2043728	0.140234	8.03208	4.31	2.17723e-05	0.000619927	2.3246
ILMN_1811029	-0.179575	7.39419	-4.30881	2.18835e-05	0.000622728	2.31984
ILMN_1687971	0.166369	8.01595	4.30744	2.20117e-05	0.000626012	2.31437
ILMN_1818617	0.161262	8.44619	4.30714	2.20392e-05	0.00062643	2.3132
ILMN_1734317	0.163915	10.0588	4.30591	2.2156e-05	0.000629245	2.30826
ILMN_1677877	0.19785	9.05682	4.30582	2.2164e-05	0.000629245	2.30792
ILMN_1683595	0.131272	8.13982	4.30563	2.21824e-05	0.000629399	2.30714
ILMN_1691942	0.135042	13.9753	4.30024	2.26979e-05	0.000643653	2.28565
ILMN_2216918	0.133121	8.03687	4.30006	2.27154e-05	0.000643774	2.28493
ILMN_1798827	-0.183608	8.37787	-4.2995	2.27697e-05	0.000644939	2.28269
ILMN_1696643	0.265589	10.0668	4.29909	2.281e-05	0.000645706	2.28104
ILMN_1660629	0.26413	9.32795	4.29891	2.28274e-05	0.000645822	2.28033
ILMN_1750805	0.161203	11.1056	4.29742	2.2973e-05	0.000649567	2.27437
ILMN_1794677	0.194431	9.93333	4.29707	2.30073e-05	0.000650159	2.27298
ILMN_1658697	0.229981	7.74843	4.29682	2.30317e-05	0.000650472	2.27199
ILMN_1768127	-0.16301	8.92107	-4.29649	2.30639e-05	0.000651004	2.27068
ILMN_1757287	-0.182068	7.49083	-4.29415	2.32952e-05	0.000656848	2.26135
ILMN_1672626	0.0873297	7.0913	4.29412	2.32978e-05	0.000656848	2.26124
ILMN_1798886	-0.225751	7.58218	-4.29294	2.34157e-05	0.000659791	2.25652
ILMN_1704557	-0.258903	8.14503	-4.2924	2.34689e-05	0.000660908	2.2544
ILMN_1805800	-0.20603	8.23422	-4.29181	2.35284e-05	0.000662202	2.25203
ILMN_2099594	-0.373256	9.87589	-4.29166	2.35432e-05	0.000662235	2.25144
ILMN_2227573	-0.181563	10.7435	-4.29128	2.3582e-05	0.000662945	2.2499
ILMN_1734830	0.20425	8.29227	4.29098	2.36118e-05	0.000663402	2.24872
ILMN_1801600	0.134901	9.27012	4.29048	2.36623e-05	0.000664438	2.24672
ILMN_1746517	-0.256842	8.74271	-4.28801	2.39122e-05	0.000671067	2.23689
ILMN_1655572	0.174714	7.88272	4.28675	2.40411e-05	0.000674287	2.23187
ILMN_1746206	0.138251	7.88998	4.28641	2.4075e-05	0.000674287	2.23055
ILMN_1766981	-0.178737	9.91234	-4.28638	2.4078e-05	0.000674287	2.23043
ILMN_1736752	0.144885	7.81179	4.28634	2.40822e-05	0.000674287	2.23027
ILMN_1798373	0.104889	7.14997	4.28555	2.41633e-05	0.00067617	2.22712
ILMN_1753582	-0.189603	10.2675	-4.28482	2.42384e-05	0.000677884	2.22422
ILMN_2182704	-0.347032	8.78896	-4.28343	2.43819e-05	0.000681506	2.2187
ILMN_1787511	-0.113297	7.25386	-4.27949	2.47943e-05	0.000692411	2.20301
ILMN_1804419	-0.239144	10.0305	-4.27943	2.48004e-05	0.000692411	2.20278
ILMN_1824666	0.167093	7.81444	4.27899	2.48473e-05	0.000693322	2.20102
ILMN_1678165	-0.234834	9.0466	-4.27784	2.49681e-05	0.000696297	2.19648
ILMN_1711289	0.108213	7.627	4.27753	2.50009e-05	0.000696813	2.19525
ILMN_1706117	-0.557691	10.1967	-4.27521	2.52488e-05	0.00070332	2.18603
ILMN_1670079	-0.181182	8.19869	-4.27479	2.52935e-05	0.000703658	2.18437
ILMN_1772722	-0.111403	7.50814	-4.27476	2.52975e-05	0.000703658	2.18423
ILMN_1712887	0.129249	8.96933	4.27469	2.53042e-05	0.000703658	2.18398
ILMN_1655444	-0.191905	7.85506	-4.27379	2.54013e-05	0.000705956	2.1804
ILMN_2068274	-0.0796883	6.96409	-4.27275	2.55136e-05	0.000708675	2.17627
ILMN_1792508	-0.236102	10.6835	-4.27206	2.55882e-05	0.000710176	2.17354
ILMN_1722186	-0.138918	7.67001	-4.27198	2.55968e-05	0.000710176	2.17323
ILMN_2099249	-0.0915533	7.08664	-4.27165	2.56334e-05	0.000710788	2.17189
ILMN_2209515	0.116153	7.38271	4.27129	2.56723e-05	0.000711464	2.17047
ILMN_2350607	-0.0955913	7.07614	-4.27106	2.56974e-05	0.000711753	2.16956
ILMN_1720477	0.0889202	7.16247	4.27024	2.57871e-05	0.000713832	2.1663
ILMN_1703015	-0.405485	8.74032	-4.26971	2.58451e-05	0.000714657	2.1642
ILMN_1744210	0.173716	8.89993	4.2697	2.58462e-05	0.000714657	2.16416
ILMN_2167617	-0.145926	13.0165	-4.26641	2.62093e-05	0.000724288	2.15112
ILMN_2255579	0.183963	10.2574	4.26543	2.63183e-05	0.000726887	2.14724
ILMN_2369104	-0.157302	7.40661	-4.26518	2.63455e-05	0.000727229	2.14627
ILMN_1711166	0.110825	9.18635	4.26427	2.64471e-05	0.000729621	2.14267
ILMN_1799765	0.244417	8.95723	4.26369	2.65125e-05	0.000731011	2.14036
ILMN_1801464	0.177439	8.40366	4.2631	2.65795e-05	0.000732446	2.138
ILMN_1676448	-0.29009	9.28658	-4.26247	2.66503e-05	0.00073398	2.13552
ILMN_2414399	-0.0747222	6.95086	-4.26095	2.68224e-05	0.000738303	2.1295
ILMN_1781457	-0.133877	8.09614	-4.2603	2.68964e-05	0.000739924	2.12692
ILMN_1811327	-0.173376	7.9857	-4.25981	2.69513e-05	0.000740935	2.12502
ILMN_2064917	-0.203717	8.06896	-4.25971	2.69635e-05	0.000740935	2.12459
ILMN_2233493	-0.145953	7.07723	-4.25875	2.70732e-05	0.000743531	2.1208
ILMN_2055634	0.217951	9.87642	4.25848	2.71037e-05	0.000743949	2.11975
ILMN_1770732	-0.174606	10.0081	-4.25828	2.71265e-05	0.000744156	2.11896
ILMN_2323526	-0.188982	9.5211	-4.25762	2.72023e-05	0.000745817	2.11635
ILMN_1683959	-0.100806	7.35718	-4.25594	2.73969e-05	0.00075052	2.10969
ILMN_1693882	-0.1135	7.2932	-4.25574	2.74194e-05	0.00075052	2.10892
ILMN_1754842	0.184793	8.62361	4.25574	2.742e-05	0.00075052	2.1089
ILMN_2390114	0.136918	8.68464	4.25291	2.77505e-05	0.00075914	2.0977
ILMN_1793632	0.123447	7.90956	4.252	2.78566e-05	0.000761616	2.09414
ILMN_1695110	0.154311	8.28398	4.2517	2.78918e-05	0.000762151	2.09296
ILMN_1711078	0.222227	8.42805	4.25085	2.79924e-05	0.000764472	2.08959
ILMN_2068435	-0.222783	8.9478	-4.25044	2.8041e-05	0.000765372	2.08797
ILMN_1715968	0.207867	9.02871	4.24985	2.81108e-05	0.000766849	2.08564
ILMN_1666208	-0.257861	8.85093	-4.24893	2.82211e-05	0.000769426	2.08199
ILMN_2367418	0.231473	10.9324	4.24851	2.82704e-05	0.000770342	2.08035
ILMN_1751034	0.279766	8.5997	4.24779	2.83562e-05	0.000772249	2.07752
ILMN_1814305	-0.322159	8.98261	-4.24763	2.83761e-05	0.000772358	2.07687
ILMN_2319077	-0.150612	7.13598	-4.24596	2.85769e-05	0.000777391	2.07028
ILMN_2243308	0.169844	8.54775	4.24546	2.8637e-05	0.000778592	2.06831
ILMN_1760305	0.17241	8.27639	4.24406	2.88064e-05	0.00078276	2.0628
ILMN_1716596	-0.194866	9.51117	-4.24346	2.88792e-05	0.000784303	2.06044
ILMN_1711703	0.0989866	7.48351	4.2427	2.89726e-05	0.000786402	2.05742
ILMN_1734486	-0.201102	7.95939	-4.24237	2.90132e-05	0.000787066	2.05612
ILMN_1755222	-0.0934131	6.98837	-4.24158	2.91097e-05	0.000789246	2.05301
ILMN_2150019	-0.179745	7.53059	-4.241	2.9181e-05	0.000790739	2.05073
ILMN_1706959	0.160167	9.32307	4.2408	2.92054e-05	0.000790961	2.04995
ILMN_2307032	0.247085	8.82854	4.23994	2.93116e-05	0.000793397	2.04655
ILMN_1678032	0.180009	9.22451	4.23682	2.96996e-05	0.000803452	2.03427
ILMN_1758811	-0.167557	7.28078	-4.23635	2.97586e-05	0.000804185	2.03241
ILMN_1795026	0.129383	8.44479	4.23634	2.97596e-05	0.000804185	2.03238
ILMN_1794392	-0.309836	10.4957	-4.23612	2.97871e-05	0.000804273	2.03152
ILMN_1786168	0.184531	8.15318	4.23605	2.97958e-05	0.000804273	2.03124
ILMN_1755123	0.214886	8.85862	4.23247	3.02494e-05	0.000816065	2.01713
ILMN_1654060	0.238323	9.9783	4.23158	3.03629e-05	0.000818673	2.01363
ILMN_1773964	0.160947	8.95744	4.22986	3.05827e-05	0.000824146	2.00689
ILMN_1784884	0.239728	12.6272	4.22935	3.06488e-05	0.000825472	2.00487
ILMN_1669878	0.153734	9.5705	4.22922	3.0666e-05	0.000825477	2.00435
ILMN_1808395	0.177116	10.0224	4.22906	3.06865e-05	0.000825575	2.00372
ILMN_1672287	-0.183436	7.39052	-4.22865	3.07392e-05	0.000826538	2.00212
ILMN_2055477	-0.150308	8.15984	-4.22763	3.08712e-05	0.000829629	1.99812
ILMN_1721138	-0.208472	8.09841	-4.22669	3.09941e-05	0.000832473	1.99441
ILMN_1812474	0.144826	9.35103	4.22557	3.11405e-05	0.000835946	1.99
ILMN_1815283	0.1873	8.57206	4.22497	3.1219e-05	0.000837594	1.98765
ILMN_1788701	-0.277236	7.76834	-4.22431	3.13052e-05	0.000839442	1.98508
ILMN_1748650	-0.165094	7.91367	-4.22309	3.14666e-05	0.000843309	1.98027
ILMN_1686920	-0.14521	7.08015	-4.22261	3.15299e-05	0.000844541	1.9784
ILMN_2212714	0.128864	8.64444	4.22191	3.16223e-05	0.000846552	1.97566
ILMN_1653115	0.187864	10.9542	4.2212	3.17178e-05	0.000848404	1.97285
ILMN_1706734	-0.178564	7.79271	-4.22113	3.17263e-05	0.000848404	1.9726
ILMN_1723117	0.146535	8.25033	4.2207	3.17837e-05	0.000849474	1.97091
ILMN_1691090	0.150818	8.97885	4.2194	3.19576e-05	0.000853654	1.96581
ILMN_1774949	-0.135893	7.5518	-4.21774	3.21816e-05	0.000859169	1.95928
ILMN_1661593	-0.211375	7.56726	-4.21733	3.22368e-05	0.000860172	1.95768
ILMN_2105983	-0.188498	8.41904	-4.21702	3.22783e-05	0.000860461	1.95648
ILMN_1755234	0.182081	8.33782	4.21699	3.22829e-05	0.000860461	1.95635
ILMN_1727091	-0.0823942	7.22859	-4.21604	3.24126e-05	0.000863445	1.95261
ILMN_1687941	0.135919	9.06011	4.21555	3.24792e-05	0.000864747	1.95069
ILMN_1782621	-0.135587	14.2983	-4.2151	3.25402e-05	0.0008659	1.94894
ILMN_1803720	0.182846	7.77129	4.21439	3.26369e-05	0.000868	1.94616
ILMN_1712560	0.172818	7.94077	4.21346	3.27642e-05	0.00087091	1.94253
ILMN_1734543	0.1767	10.5104	4.21311	3.28131e-05	0.000871736	1.94114
ILMN_1773814	0.0869201	7.26746	4.21179	3.29954e-05	0.000876101	1.93596
ILMN_1664525	-0.275271	7.96619	-4.2099	3.32572e-05	0.000882573	1.92858
ILMN_1658289	0.205984	9.41714	4.20928	3.33447e-05	0.000884413	1.92613
ILMN_1663916	0.168635	12.279	4.20895	3.33897e-05	0.000885126	1.92487
ILMN_1776094	-0.181828	9.1472	-4.20874	3.34198e-05	0.000885444	1.92403
ILMN_1683178	-0.197895	7.72982	-4.20825	3.34882e-05	0.000886775	1.92212
ILMN_1692731	0.190188	8.54366	4.208	3.35239e-05	0.000887239	1.92112
ILMN_1678504	-0.210474	9.54518	-4.20694	3.36723e-05	0.000890684	1.917
ILMN_2367239	-0.148432	7.53255	-4.20502	3.39451e-05	0.000897413	1.90946
ILMN_2229922	-0.291893	8.51085	-4.2041	3.40764e-05	0.000900215	1.90586
ILMN_1811188	-0.130678	7.54122	-4.20401	3.4088e-05	0.000900215	1.90554
ILMN_1695827	0.202669	11.3284	4.19883	3.48359e-05	0.000919468	1.88528
ILMN_1706935	0.097002	7.47685	4.19858	3.48718e-05	0.000919919	1.88431
ILMN_1657509	0.202919	8.48766	4.19601	3.52496e-05	0.000929381	1.87426
ILMN_1717934	0.211247	9.77311	4.19569	3.52969e-05	0.000930126	1.873
ILMN_1729051	-0.157325	8.23429	-4.19526	3.53599e-05	0.000930846	1.87134
ILMN_1748770	0.186471	9.0718	4.19524	3.53623e-05	0.000930846	1.87127
ILMN_1780302	0.201042	8.60584	4.19357	3.56104e-05	0.000936869	1.86475
ILMN_1761058	0.133399	8.09623	4.19318	3.56679e-05	0.000937878	1.86324
ILMN_1803799	-0.188467	7.3383	-4.19253	3.57648e-05	0.00093992	1.86071
ILMN_1666564	-0.168285	8.97619	-4.19184	3.58687e-05	0.000942143	1.858
ILMN_1752247	0.184443	9.1052	4.19138	3.5938e-05	0.000943455	1.8562
ILMN_1764764	0.156235	8.07196	4.19122	3.59624e-05	0.000943588	1.85556
ILMN_1742578	-0.217348	9.48731	-4.19098	3.59977e-05	0.000943948	1.85465
ILMN_2168217	-0.28508	8.38118	-4.19087	3.60148e-05	0.000943948	1.85421
ILMN_1783026	-0.102553	7.16475	-4.19031	3.60982e-05	0.000945626	1.85205
ILMN_1793549	-0.273356	8.79382	-4.18971	3.61895e-05	0.000947508	1.84969
ILMN_2210129	-0.144932	7.60013	-4.18887	3.63159e-05	0.000950307	1.84643
ILMN_2198878	-0.137067	7.5359	-4.18737	3.65442e-05	0.00095577	1.84058
ILMN_1669572	0.135226	8.41313	4.18648	3.66806e-05	0.000958824	1.83711
ILMN_1772261	0.188241	10.2084	4.18609	3.67407e-05	0.000959617	1.83558
ILMN_1672571	0.180374	8.86081	4.18602	3.67503e-05	0.000959617	1.83533
ILMN_1682180	-0.256178	8.09773	-4.18584	3.67785e-05	0.000959839	1.83462
ILMN_1696190	0.165516	8.32491	4.18537	3.68508e-05	0.000961214	1.83278
ILMN_1705469	-0.159732	7.5895	-4.18299	3.72182e-05	0.000970278	1.82353
ILMN_1707634	-0.102923	7.27646	-4.18203	3.73686e-05	0.000973677	1.81976
ILMN_2232368	0.167465	8.12477	4.18052	3.76038e-05	0.000978966	1.81391
ILMN_1777519	0.25431	10.7948	4.18047	3.76116e-05	0.000978966	1.81371
ILMN_1712766	-0.130631	7.09313	-4.17996	3.76912e-05	0.000980514	1.81174
ILMN_2111229	0.193605	7.83577	4.17914	3.78207e-05	0.000982934	1.80854
ILMN_1800354	0.191347	13.6099	4.17912	3.78245e-05	0.000982934	1.80844
ILMN_1710619	-0.0815021	6.9463	-4.17815	3.79773e-05	0.000986378	1.80468
ILMN_1654583	-0.267313	8.07064	-4.17766	3.80541e-05	0.000987847	1.8028
ILMN_1794163	0.0808394	7.2904	4.17725	3.81201e-05	0.000989036	1.80118
ILMN_1809139	-0.219386	7.99092	-4.17669	3.82086e-05	0.000990805	1.79901
ILMN_1778611	-0.166335	7.87268	-4.17643	3.82509e-05	0.000991375	1.79798
ILMN_1800837	-0.140084	7.57482	-4.17611	3.83013e-05	0.000992155	1.79675
ILMN_1718537	0.14335	9.70999	4.17565	3.83754e-05	0.000993546	1.79495
ILMN_2415235	0.16666	9.11558	4.17506	3.8469e-05	0.00099544	1.79268
ILMN_1716465	-0.23835	8.44467	-4.17468	3.85295e-05	0.000996478	1.79121
ILMN_1795218	0.142469	8.77602	4.17451	3.85578e-05	0.000996683	1.79052
ILMN_1655935	0.113626	8.45282	4.17304	3.8794e-05	0.00100226	1.78483
ILMN_2085862	0.214771	10.7536	4.17082	3.91534e-05	0.00101101	1.77622
ILMN_2356838	-0.214105	8.19999	-4.17066	3.91801e-05	0.00101116	1.77559
ILMN_1754894	0.160431	12.5124	4.16985	3.93116e-05	0.00101402	1.77246
ILMN_1685258	-0.271814	8.39991	-4.16889	3.94695e-05	0.00101755	1.76872
ILMN_1689528	-0.12409	7.38654	-4.16854	3.95273e-05	0.00101851	1.76735
ILMN_1757085	0.114043	7.4363	4.16841	3.95492e-05	0.00101853	1.76684
ILMN_1720799	0.218166	10.5126	4.16815	3.95916e-05	0.00101909	1.76584
ILMN_1799516	-0.155542	8.71025	-4.16749	3.96995e-05	0.00102133	1.7633
ILMN_2336595	0.192759	9.8544	4.16642	3.98771e-05	0.00102535	1.75913
ILMN_1778226	0.230555	9.11749	4.16594	3.99563e-05	0.00102634	1.75728
ILMN_1788384	-0.187001	7.85056	-4.16594	3.99576e-05	0.00102634	1.75725
ILMN_1698323	0.235774	9.18471	4.1657	3.99959e-05	0.00102679	1.75636
ILMN_1803779	0.130398	7.78065	4.16557	4.00183e-05	0.00102682	1.75583
ILMN_1714327	0.151811	8.60059	4.16364	4.0341e-05	0.00103456	1.74834
ILMN_1802519	-0.270767	7.88459	-4.16292	4.04621e-05	0.00103712	1.74554
ILMN_1708029	0.137982	7.61143	4.16095	4.07944e-05	0.00104509	1.73791
ILMN_2320513	0.13619	7.82957	4.16011	4.09358e-05	0.00104816	1.73469
ILMN_2156953	-0.13832	7.17883	-4.15936	4.10649e-05	0.00105072	1.73175
ILMN_1713751	0.226508	10.793	4.15927	4.10789e-05	0.00105072	1.73143
ILMN_1706990	-0.154107	7.94765	-4.15833	4.12403e-05	0.0010543	1.72777
ILMN_1706413	0.120277	8.08162	4.15808	4.12835e-05	0.00105485	1.7268
ILMN_1809708	-0.125926	8.57481	-4.15788	4.13166e-05	0.00105514	1.72605
ILMN_1839481	-0.126821	7.17377	-4.15714	4.14451e-05	0.00105787	1.72315
ILMN_2307025	0.233041	9.81289	4.15693	4.14807e-05	0.00105822	1.72235
ILMN_1841622	0.217906	8.43224	4.15653	4.15494e-05	0.00105942	1.72081
ILMN_1779677	-0.17388	7.62407	-4.15584	4.16679e-05	0.00106189	1.71815
ILMN_1870303	-0.090397	7.08931	-4.15512	4.17922e-05	0.0010645	1.71537
ILMN_1674590	0.222677	7.60156	4.15468	4.18691e-05	0.0010659	1.71366
ILMN_1718706	0.172031	9.16592	4.15413	4.19642e-05	0.00106777	1.71154
ILMN_1755075	-0.13058	7.08101	-4.15348	4.20788e-05	0.00106986	1.709
ILMN_1796464	0.119686	8.33179	4.15341	4.20904e-05	0.00106986	1.70874
ILMN_2336803	-0.0957715	7.08376	-4.1529	4.21801e-05	0.00107158	1.70676
ILMN_1700477	0.143098	8.35725	4.15136	4.24492e-05	0.00107786	1.70082
ILMN_1774074	0.128583	8.34037	4.15104	4.25068e-05	0.00107876	1.69956
ILMN_2322935	-0.134804	7.2402	-4.1505	4.26016e-05	0.00108061	1.69748
ILMN_2191313	0.10309	7.42404	4.14974	4.27354e-05	0.00108344	1.69455
ILMN_1690295	-0.121515	7.06228	-4.14884	4.28951e-05	0.00108692	1.69108
ILMN_2363106	0.170669	11.1661	4.14853	4.29509e-05	0.00108777	1.68986
ILMN_1677239	-0.244632	8.03314	-4.14756	4.31238e-05	0.00109158	1.68612
ILMN_1800221	0.211719	7.82491	4.14734	4.31628e-05	0.001092	1.68527
ILMN_1682572	-0.27093	8.50425	-4.1463	4.33495e-05	0.00109616	1.68125
ILMN_2183331	-0.138465	7.09704	-4.1453	4.35285e-05	0.00110011	1.67741
ILMN_1713892	-0.186336	9.73106	-4.14465	4.3646e-05	0.00110251	1.67489
ILMN_1808587	0.16923	7.65537	4.14438	4.36957e-05	0.00110275	1.67383
ILMN_1720623	0.205162	9.28353	4.14435	4.37007e-05	0.00110275	1.67372
ILMN_1747058	-0.178524	9.36362	-4.14404	4.37574e-05	0.00110361	1.67252
ILMN_1814650	-0.160055	9.46747	-4.1439	4.37828e-05	0.00110362	1.67197
ILMN_1788462	-0.284471	9.20246	-4.14379	4.38027e-05	0.00110362	1.67155
ILMN_1706779	0.129845	8.0303	4.14324	4.3902e-05	0.00110555	1.66944
ILMN_1811636	-0.109711	7.20429	-4.14112	4.4288e-05	0.00111469	1.66127
ILMN_1699728	0.11104	7.78709	4.13995	4.45041e-05	0.00111955	1.65674
ILMN_1796537	-0.269636	11.4535	-4.13901	4.46774e-05	0.00112333	1.65311
ILMN_1756162	-0.148396	8.07735	-4.13725	4.50023e-05	0.00113092	1.64636
ILMN_1737211	0.133491	8.0445	4.13686	4.50754e-05	0.00113217	1.64484
ILMN_2196097	-0.214177	8.78173	-4.13627	4.5186e-05	0.00113437	1.64256
ILMN_1752631	-0.324594	9.68802	-4.13585	4.52646e-05	0.00113576	1.64094
ILMN_1674560	0.149155	8.3776	4.13525	4.53771e-05	0.00113771	1.63862
ILMN_2077094	0.206621	10.7248	4.13507	4.54109e-05	0.00113771	1.63793
ILMN_2103720	-0.177903	7.51489	-4.13506	4.54124e-05	0.00113771	1.6379
ILMN_1728907	-0.280016	8.65538	-4.13421	4.55722e-05	0.00114113	1.63462
ILMN_1660923	0.345306	12.6105	4.13349	4.57082e-05	0.00114395	1.63184
ILMN_2415179	0.236209	10.2366	4.13273	4.58506e-05	0.00114678	1.62894
ILMN_2313926	-0.351026	9.43001	-4.13264	4.58686e-05	0.00114678	1.62858
ILMN_1757272	-0.153439	7.45771	-4.13083	4.62126e-05	0.00115479	1.62161
ILMN_1679640	-0.175035	8.41824	-4.13059	4.62577e-05	0.00115533	1.6207
ILMN_1709894	-0.124046	8.00707	-4.12923	4.65192e-05	0.00116127	1.61545
ILMN_2356890	-0.0828808	6.95741	-4.12897	4.65688e-05	0.00116132	1.61445
ILMN_1710326	-0.239362	8.98027	-4.12897	4.65691e-05	0.00116132	1.61445
ILMN_2346573	0.130866	9.14823	4.1288	4.66017e-05	0.00116154	1.61379
ILMN_2254635	0.288865	11.0869	4.12794	4.67679e-05	0.00116509	1.61048
ILMN_2157277	0.139506	13.4871	4.12774	4.68051e-05	0.00116509	1.60973
ILMN_1746408	0.217987	10.4254	4.12769	4.68154e-05	0.00116509	1.60953
ILMN_1801105	0.183962	11.8094	4.12671	4.70058e-05	0.00116923	1.60575
ILMN_1774427	0.154685	8.47117	4.12564	4.72135e-05	0.0011738	1.60164
ILMN_2367428	-0.171037	7.58199	-4.12522	4.72959e-05	0.00117524	1.60001
ILMN_1655177	0.182956	9.95045	4.1245	4.74351e-05	0.00117811	1.59727
ILMN_1716578	0.124777	7.31034	4.12345	4.76413e-05	0.00118262	1.59323
ILMN_1784753	-0.277505	10.5078	-4.12216	4.78956e-05	0.00118833	1.58827
ILMN_1771861	-0.0713896	6.8912	-4.11989	4.83466e-05	0.00119891	1.57953
ILMN_2181241	-0.355006	8.80388	-4.11921	4.84817e-05	0.00120165	1.57693
ILMN_2197365	-0.317061	12.4029	-4.11767	4.87889e-05	0.00120865	1.57104
ILMN_2323944	0.213751	9.83806	4.11606	4.91132e-05	0.0012151	1.56487
ILMN_1902658	0.13669	8.35787	4.11604	4.91177e-05	0.0012151	1.56478
ILMN_2175447	0.13711	8.1901	4.11592	4.91423e-05	0.0012151	1.56431
ILMN_1792885	0.205885	9.56981	4.11589	4.91487e-05	0.0012151	1.56419
ILMN_1790249	0.222996	9.03551	4.11444	4.94427e-05	0.00122175	1.55863
ILMN_1662130	0.188307	10.6937	4.11393	4.95466e-05	0.00122369	1.55668
ILMN_1792922	-0.0949341	6.90231	-4.11141	5.00639e-05	0.00123585	1.547
ILMN_1703006	0.139814	11.9058	4.1112	5.0107e-05	0.00123629	1.5462
ILMN_2366334	0.194136	9.73527	4.11096	5.01561e-05	0.00123687	1.54528
ILMN_1701441	-0.161089	7.2593	-4.10953	5.04522e-05	0.00124355	1.5398
ILMN_2054392	-0.124537	7.24599	-4.10863	5.06389e-05	0.00124752	1.53636
ILMN_2261973	-0.0977242	7.18496	-4.10832	5.07036e-05	0.00124848	1.53517
ILMN_2310296	0.0991013	7.2413	4.10803	5.07638e-05	0.00124933	1.53406
ILMN_1732080	-0.205303	7.54999	-4.10745	5.08842e-05	0.00125166	1.53185
ILMN_2221076	-0.127797	7.51117	-4.10633	5.11186e-05	0.0012568	1.52757
ILMN_1745415	0.152207	9.74037	4.10606	5.11769e-05	0.0012576	1.52651
ILMN_2095133	0.221426	9.22127	4.10577	5.1238e-05	0.00125846	1.5254
ILMN_2413084	-0.21998	11.6271	-4.10557	5.1279e-05	0.00125884	1.52465
ILMN_1815051	-0.204867	8.8679	-4.10478	5.1445e-05	0.00126228	1.52164
ILMN_1766411	-0.387327	10.8186	-4.10313	5.17961e-05	0.00127025	1.5153
ILMN_2315694	0.135154	9.45927	4.10181	5.20776e-05	0.00127652	1.51025
ILMN_1791847	0.223221	8.06317	4.101	5.22508e-05	0.00128012	1.50716
ILMN_1766359	0.171215	9.06009	4.0994	5.25955e-05	0.00128792	1.50103
ILMN_1684391	0.214143	9.74071	4.09888	5.27072e-05	0.00129001	1.49906
ILMN_2241775	-0.255544	8.93278	-4.09791	5.29173e-05	0.00129397	1.49535
ILMN_2176768	-0.157819	7.67051	-4.09783	5.29338e-05	0.00129397	1.49506
ILMN_1713249	0.120257	7.96305	4.09777	5.29486e-05	0.00129397	1.4948
ILMN_1709439	0.145543	9.59082	4.09743	5.30227e-05	0.00129513	1.4935
ILMN_1814113	-0.220652	7.8384	-4.09608	5.33158e-05	0.00130164	1.48836
[truncated: 46,804 more rows]

## Sheet: CTLvsAD
	logFC	AveExpr	t	P.Value	adj.P.Val	B
ILMN_2097421	-0.660656	8.9916	-12.7294	2.66761e-30	1.30187e-25	57.7132
ILMN_1784286	-1.13771	10.9454	-12.6183	6.84492e-30	1.67026e-25	56.7977
ILMN_1776104	-1.03774	9.3007	-11.8134	5.80715e-27	9.11984e-23	50.2455
ILMN_2128128	-1.11147	8.90618	-11.7829	7.47482e-27	9.11984e-23	50.0002
ILMN_1695645	-0.394476	9.54654	-11.6278	2.68743e-26	2.62309e-22	48.7567
ILMN_2189936	-0.711298	12.3841	-11.1723	1.10682e-24	7.97791e-21	45.1438
ILMN_1732328	-0.989136	11.0107	-11.1682	1.1443e-24	7.97791e-21	45.1114
ILMN_1726603	-0.777408	10.5798	-10.8533	1.4409e-23	8.79001e-20	42.6501
ILMN_1803775	-0.864832	8.73729	-10.7325	3.7767e-23	1.88145e-19	41.7139
ILMN_1815707	-0.475548	8.68996	-10.7299	3.8552e-23	1.88145e-19	41.6939
ILMN_2187718	-0.577873	9.63192	-10.7119	4.44601e-23	1.97253e-19	41.5554
ILMN_2237746	-0.476089	8.02098	-10.6628	6.56882e-23	2.5616e-19	41.1761
ILMN_1759453	-0.547603	7.11499	-10.658	6.82351e-23	2.5616e-19	41.1392
ILMN_1746516	-0.656357	13.6901	-10.5103	2.1918e-22	7.43085e-19	40.0055
ILMN_1792528	-0.607896	13.7303	-10.5051	2.28393e-22	7.43085e-19	39.9655
ILMN_2189933	-0.76103	11.0117	-10.4435	3.70725e-22	1.13078e-18	39.4949
ILMN_2339779	-0.437345	11.003	-10.4018	5.1405e-22	1.47572e-18	39.1774
ILMN_1726239	-0.67398	10.0106	-10.3811	6.04777e-22	1.5567e-18	39.0195
ILMN_1716895	-0.537287	8.31113	-10.3808	6.06053e-22	1.5567e-18	39.0174
ILMN_2166865	-0.821685	8.3268	-10.2924	1.20934e-21	2.95097e-18	38.3463
ILMN_1664167	-0.493161	8.06644	-10.2629	1.52188e-21	3.53677e-18	38.1231
ILMN_2232936	-0.803847	10.2889	-10.1391	3.98165e-21	8.83258e-18	37.1889
ILMN_1711729	-0.999984	7.55547	-10.0496	7.94895e-21	1.68666e-17	36.5174
ILMN_1753892	-0.485144	7.93679	-9.92875	2.01193e-20	4.09119e-17	35.6156
ILMN_1739497	-0.534468	8.5163	-9.87015	3.15e-20	6.14918e-17	35.1803
ILMN_2224031	-0.506927	7.3122	-9.64837	1.69706e-19	3.18545e-16	33.5451
ILMN_1655765	-0.593466	8.56164	-9.62763	1.98444e-19	3.58691e-16	33.3932
ILMN_1680967	-0.774131	8.77654	-9.58204	2.79728e-19	4.87555e-16	33.06
ILMN_2324998	-0.450476	8.22317	-9.55416	3.44931e-19	5.80472e-16	32.8566
ILMN_1672006	-0.519222	8.16695	-9.52886	4.17047e-19	6.78439e-16	32.6723
ILMN_1661945	-0.762228	8.85891	-9.45189	7.41816e-19	1.16783e-15	32.1133
ILMN_1745343	-0.648216	9.99851	-9.44224	7.9719e-19	1.19529e-15	32.0434
ILMN_1713482	-0.41813	8.42249	-9.4404	8.0824e-19	1.19529e-15	32.03
ILMN_2399893	-0.342474	7.02924	-9.42709	8.92578e-19	1.28119e-15	31.9337
ILMN_2110281	-0.426534	9.73371	-9.42171	9.29073e-19	1.29547e-15	31.8948
ILMN_1776678	-0.686383	10.7666	-9.36709	1.39502e-18	1.89114e-15	31.5003
ILMN_1782417	-0.621208	7.57645	-9.3194	1.98718e-18	2.62109e-15	31.1569
ILMN_2048326	-0.462942	13.8081	-9.31495	2.05378e-18	2.63765e-15	31.1249
ILMN_1791332	-0.722092	10.0233	-9.27971	2.66543e-18	3.33541e-15	30.872
ILMN_1672496	-0.68964	10.1157	-9.26126	3.0546e-18	3.71999e-15	30.7397
ILMN_1693287	-0.381025	10.0616	-9.25817	3.12521e-18	3.71999e-15	30.7175
ILMN_2387553	-0.49587	8.01821	-9.24666	3.40205e-18	3.95311e-15	30.6352
ILMN_1790625	-0.48418	8.46349	-9.20636	4.57835e-18	5.12403e-15	30.347
ILMN_1797310	-0.500377	9.36559	-9.20513	4.61974e-18	5.12403e-15	30.3383
ILMN_2225887	-0.619437	12.5198	-9.17394	5.81018e-18	6.3012e-15	30.1158
ILMN_2229242	-0.859068	8.11411	-9.14366	7.25576e-18	7.69789e-15	29.9003
ILMN_1756674	-0.538946	13.1262	-9.12055	8.59408e-18	8.92376e-15	29.736
ILMN_1706326	-0.402963	10.2692	-9.09622	1.02685e-17	1.04403e-14	29.5633
ILMN_1703538	-0.672302	10.6728	-9.07793	1.17357e-17	1.16885e-14	29.4338
ILMN_1741264	-0.492136	7.98077	-9.07195	1.22594e-17	1.19659e-14	29.3914
ILMN_1737947	-0.572345	8.5398	-9.03531	1.60126e-17	1.53228e-14	29.1323
ILMN_1748819	-0.530582	8.17421	-9.02512	1.72461e-17	1.61858e-14	29.0603
ILMN_1804834	-0.31364	8.33681	-8.97499	2.48214e-17	2.28558e-14	28.7071
ILMN_1715569	-0.459553	8.63269	-8.96379	2.6922e-17	2.4331e-14	28.6283
ILMN_1658416	-0.810837	8.17608	-8.95065	2.96108e-17	2.62745e-14	28.536
ILMN_1719032	-0.972067	7.86982	-8.948	3.01849e-17	2.63056e-14	28.5174
ILMN_1792473	-0.55274	11.563	-8.9181	3.74716e-17	3.20553e-14	28.3077
ILMN_1772929	-0.787659	9.59219	-8.91483	3.83691e-17	3.20553e-14	28.2847
ILMN_2348093	-0.784877	9.66987	-8.91345	3.8753e-17	3.20553e-14	28.275
ILMN_1798485	-0.443587	10.5261	-8.88309	4.8246e-17	3.90758e-14	28.0625
ILMN_1737857	-0.486891	8.44755	-8.88139	4.88418e-17	3.90758e-14	28.0506
ILMN_1679587	-0.693964	7.35809	-8.87035	5.28875e-17	4.16301e-14	27.9735
ILMN_1761113	-0.331604	8.21964	-8.86073	5.66798e-17	4.3907e-14	27.9063
ILMN_1660111	-0.345096	7.80595	-8.82476	7.34107e-17	5.59791e-14	27.6555
ILMN_2305544	-0.930484	8.95746	-8.79915	8.82257e-17	6.62412e-14	27.4772
ILMN_1652806	-0.389724	7.31636	-8.79665	8.98208e-17	6.64171e-14	27.4599
ILMN_1707783	-0.933651	8.8656	-8.79436	9.1308e-17	6.6509e-14	27.4439
ILMN_1724295	-0.260218	6.95177	-8.75354	1.22299e-16	8.77726e-14	27.1606
ILMN_1652073	-1.04534	9.70352	-8.69769	1.82169e-16	1.2745e-13	26.7742
ILMN_1690706	-0.426588	9.42847	-8.6972	1.82807e-16	1.2745e-13	26.7709
ILMN_1682098	-0.658949	8.32312	-8.64054	2.73462e-16	1.87969e-13	26.3804
ILMN_1656625	-1.15944	9.64236	-8.60961	3.40461e-16	2.30771e-13	26.168
ILMN_1680314	-0.767739	9.32748	-8.5877	3.97543e-16	2.65771e-13	26.0178
ILMN_1690049	-0.345165	7.63312	-8.57545	4.33468e-16	2.85654e-13	25.9339
ILMN_1673815	-0.229314	7.29354	-8.57366	4.3899e-16	2.85654e-13	25.9217
ILMN_1776260	-0.480411	9.19091	-8.57126	4.46494e-16	2.86714e-13	25.9052
ILMN_1657612	-0.627637	10.3572	-8.56349	4.71653e-16	2.98936e-13	25.8521
ILMN_2195821	0.359208	10.8968	8.56048	4.81793e-16	3.01448e-13	25.8315
ILMN_1682857	-0.325438	7.6381	-8.5104	6.85507e-16	4.23479e-13	25.4897
ILMN_1706305	-0.606758	7.76422	-8.47211	8.96893e-16	5.47139e-13	25.2292
ILMN_1804851	-0.258401	7.66969	-8.45987	9.77262e-16	5.84032e-13	25.1461
ILMN_1663220	-0.42814	7.45668	-8.45928	9.81305e-16	5.84032e-13	25.1421
ILMN_1674069	-1.00144	11.2119	-8.45628	1.00211e-15	5.89228e-13	25.1217
ILMN_1691570	-0.404052	7.91789	-8.45279	1.0269e-15	5.96616e-13	25.0981
ILMN_1655710	-0.619619	7.61194	-8.44638	1.07404e-15	6.16664e-13	25.0546
ILMN_2087060	-0.987204	10.7107	-8.42384	1.25732e-15	7.135e-13	24.9019
ILMN_1731546	-1.19356	8.47348	-8.41796	1.31008e-15	7.34896e-13	24.8621
ILMN_2389273	-0.331775	7.74161	-8.38628	1.63406e-15	9.04876e-13	24.648
ILMN_1812312	-0.646864	8.32378	-8.38487	1.65018e-15	9.04876e-13	24.6385
ILMN_2402272	-0.353019	7.62852	-8.37518	1.76528e-15	9.57231e-13	24.5731
ILMN_2192032	-0.363992	8.20131	-8.37319	1.78993e-15	9.59936e-13	24.5597
ILMN_1676955	0.311339	11.3896	8.35945	1.96946e-15	1.04473e-12	24.4671
ILMN_2392717	-0.526887	7.7791	-8.33587	2.32006e-15	1.21748e-12	24.3084
ILMN_1655561	-0.453469	11.9551	-8.32805	2.44936e-15	1.27166e-12	24.2559
ILMN_2119945	-0.92935	8.94176	-8.32196	2.55513e-15	1.30528e-12	24.2149
ILMN_1663799	-0.31348	13.2764	-8.32126	2.5676e-15	1.30528e-12	24.2102
ILMN_2310621	-0.300744	10.0231	-8.31897	2.60863e-15	1.31246e-12	24.1948
ILMN_2210837	-0.293487	9.33588	-8.3171	2.64268e-15	1.31603e-12	24.1823
ILMN_2394498	-0.39873	9.81379	-8.30732	2.8279e-15	1.39404e-12	24.1166
ILMN_1808374	0.309911	9.57753	8.28599	3.27791e-15	1.59972e-12	23.9736
ILMN_1718136	-0.635391	9.79383	-8.25097	4.17473e-15	2.01722e-12	23.7394
ILMN_2311548	-0.428077	8.10236	-8.24178	4.44789e-15	2.12814e-12	23.678
ILMN_2119937	-0.896356	8.57432	-8.23472	4.66961e-15	2.21132e-12	23.6309
ILMN_1741133	-0.417935	8.73028	-8.23339	4.71237e-15	2.21132e-12	23.622
ILMN_1771620	-0.275419	9.36279	-8.20131	5.87621e-15	2.73121e-12	23.4083
ILMN_2215656	-0.354245	7.56543	-8.19678	6.06184e-15	2.77219e-12	23.3781
ILMN_1726417	-0.345973	8.24549	-8.1964	6.078e-15	2.77219e-12	23.3756
ILMN_1768784	-0.463346	9.30891	-8.16564	7.5058e-15	3.39172e-12	23.1712
ILMN_1807611	-0.405218	7.44171	-8.16321	7.63198e-15	3.4171e-12	23.1551
ILMN_2092536	-0.33874	7.16069	-8.15677	7.97639e-15	3.53883e-12	23.1124
ILMN_1720438	-0.52337	7.55235	-8.15256	8.20947e-15	3.60943e-12	23.0845
ILMN_1658992	-0.54823	8.48825	-8.14918	8.40134e-15	3.66081e-12	23.0621
ILMN_1717165	-0.368092	8.61399	-8.14128	8.86802e-15	3.82997e-12	23.0097
ILMN_1772207	-0.203747	7.86765	-8.13633	9.17359e-15	3.90052e-12	22.9769
ILMN_2110532	-0.479622	7.55533	-8.13605	9.19123e-15	3.90052e-12	22.9751
ILMN_2038776	-0.751599	10.3756	-8.12132	1.01641e-14	4.27618e-12	22.8777
ILMN_1807737	0.265936	8.95016	8.11574	1.05594e-14	4.40454e-12	22.8407
ILMN_2341952	-0.445831	7.77755	-8.10645	1.12498e-14	4.65275e-12	22.7794
ILMN_1740772	0.277359	9.77816	8.09291	1.2338e-14	5.05994e-12	22.69
ILMN_1755883	-0.659056	10.4112	-8.07194	1.4232e-14	5.78806e-12	22.5517
ILMN_1755926	-0.311447	7.04697	-8.04726	1.68313e-14	6.78858e-12	22.3894
ILMN_2366391	-0.366137	9.68967	-8.04524	1.7063e-14	6.82561e-12	22.3761
ILMN_2181892	-0.403043	7.67935	-8.04001	1.76804e-14	7.01511e-12	22.3417
ILMN_1754990	-0.445853	13.9395	-8.02984	1.8943e-14	7.45545e-12	22.2749
ILMN_1689817	0.250041	8.84574	8.02705	1.93042e-14	7.53683e-12	22.2567
ILMN_2272074	0.217836	8.22905	8.02283	1.98645e-14	7.69402e-12	22.229
ILMN_1662438	-0.419561	10.5164	-7.96691	2.8994e-14	1.10737e-11	21.8629
ILMN_2198376	-0.66172	8.49615	-7.96665	2.9044e-14	1.10737e-11	21.8613
ILMN_2103295	-0.535021	10.0878	-7.9578	3.08313e-14	1.1664e-11	21.8035
ILMN_1681340	-0.448859	7.46733	-7.95249	3.19545e-14	1.1996e-11	21.7689
ILMN_2184049	-0.549668	7.33768	-7.94773	3.29958e-14	1.2222e-11	21.7378
ILMN_1654016	-0.362631	12.1613	-7.94745	3.30574e-14	1.2222e-11	21.736
ILMN_2117716	0.298405	10.7155	7.93125	3.68671e-14	1.3528e-11	21.6305
ILMN_1679800	-0.344232	7.99289	-7.89986	4.55221e-14	1.65253e-11	21.4264
ILMN_1711994	0.356331	10.9953	7.89924	4.57127e-14	1.65253e-11	21.4223
ILMN_1776788	0.339599	10.832	7.89744	4.62664e-14	1.66025e-11	21.4107
ILMN_1698258	-0.357913	10.8141	-7.89072	4.84021e-14	1.72421e-11	21.367
ILMN_1772506	-0.388444	7.55441	-7.88617	4.98993e-14	1.76466e-11	21.3376
ILMN_1785857	-0.256772	8.92079	-7.87693	5.30858e-14	1.86385e-11	21.2777
ILMN_2146761	-0.221401	7.15024	-7.84437	6.60057e-14	2.27919e-11	21.0669
ILMN_1670172	-0.274657	8.66171	-7.84432	6.60273e-14	2.27919e-11	21.0666
ILMN_1815292	-0.466716	7.62722	-7.84366	6.63165e-14	2.27919e-11	21.0624
ILMN_1744059	-0.348937	7.49194	-7.84143	6.73143e-14	2.2973e-11	21.0479
ILMN_2366388	-0.392171	10.2673	-7.82879	7.32376e-14	2.48209e-11	20.9663
ILMN_2325837	-0.615335	10.3014	-7.80193	8.75943e-14	2.94818e-11	20.7931
ILMN_2318011	-0.250498	6.97733	-7.79459	9.19765e-14	3.07447e-11	20.7459
ILMN_1806106	-0.304033	7.58184	-7.78536	9.77984e-14	3.24684e-11	20.6865
ILMN_1651254	0.263633	10.6679	7.76156	1.14548e-13	3.77721e-11	20.5336
ILMN_2319414	-0.329346	12.6571	-7.75795	1.17318e-13	3.84259e-11	20.5105
ILMN_1809478	-0.3115	9.64507	-7.74587	1.27105e-13	4.13541e-11	20.433
ILMN_1770339	-0.356687	8.70295	-7.73712	1.34689e-13	4.35312e-11	20.377
ILMN_1710697	-0.218277	9.94034	-7.72786	1.43193e-13	4.59752e-11	20.3178
ILMN_1685369	-0.458336	8.28256	-7.71153	1.59522e-13	5.08834e-11	20.2133
ILMN_1800543	-0.267544	9.09522	-7.70767	1.63643e-13	5.18588e-11	20.1887
ILMN_1656292	-0.83331	8.95581	-7.70537	1.66141e-13	5.23109e-11	20.174
ILMN_1718079	-0.180876	7.30677	-7.70178	1.70124e-13	5.31149e-11	20.1511
ILMN_1762835	0.217898	9.08465	7.70112	1.70872e-13	5.31149e-11	20.1468
ILMN_1726391	-0.296203	7.87144	-7.69497	1.77945e-13	5.49635e-11	20.1076
ILMN_1683562	-0.842006	9.52152	-7.69254	1.80825e-13	5.55019e-11	20.0921
ILMN_1670517	0.309174	8.43058	7.67328	2.0529e-13	6.26171e-11	19.9694
ILMN_1673738	-0.542503	11.6405	-7.66687	2.14141e-13	6.49114e-11	19.9286
ILMN_2396639	-0.187325	7.20415	-7.65791	2.27139e-13	6.84262e-11	19.8716
ILMN_1700955	-0.271713	7.41847	-7.64562	2.46256e-13	7.37304e-11	19.7935
ILMN_1786658	-0.304807	8.37941	-7.63674	2.61032e-13	7.76776e-11	19.7371
ILMN_1799030	-0.610315	10.6978	-7.6065	3.18273e-13	9.41373e-11	19.5454
ILMN_1694259	-0.483104	9.51348	-7.60224	3.27272e-13	9.6216e-11	19.5185
ILMN_1724194	0.26719	9.4689	7.59863	3.35087e-13	9.79235e-11	19.4957
ILMN_1716053	-0.209139	8.66969	-7.58706	3.61431e-13	1.04994e-10	19.4225
ILMN_2318725	-0.680477	10.5747	-7.57371	3.94363e-13	1.13882e-10	19.3382
ILMN_2114876	-0.476885	12.2174	-7.55595	4.42777e-13	1.27111e-10	19.2263
ILMN_1686194	-0.269597	7.86322	-7.55493	4.4574e-13	1.27213e-10	19.2198
ILMN_2131880	-0.552998	8.87032	-7.54954	4.61658e-13	1.3099e-10	19.1859
ILMN_1797933	-0.265162	8.31644	-7.53509	5.07212e-13	1.43084e-10	19.095
ILMN_1728132	-0.560101	9.02099	-7.5322	5.16842e-13	1.44962e-10	19.0768
ILMN_1753719	-0.203929	9.33136	-7.52523	5.4078e-13	1.5081e-10	19.033
ILMN_2290808	-0.821289	9.13151	-7.51957	5.61041e-13	1.55571e-10	18.9975
ILMN_2369785	-0.599252	11.2629	-7.50818	6.04134e-13	1.66351e-10	18.926
ILMN_1656662	-0.529267	11.6428	-7.50752	6.06734e-13	1.66351e-10	18.9218
ILMN_1693630	0.326129	8.94222	7.49467	6.59445e-13	1.79793e-10	18.8413
ILMN_2105308	-0.516375	8.65753	-7.49341	6.64858e-13	1.80262e-10	18.8334
ILMN_1755115	-0.804149	7.92359	-7.48886	6.8476e-13	1.84632e-10	18.8049
ILMN_1655329	-0.344405	7.69528	-7.47824	7.33498e-13	1.96686e-10	18.7384
ILMN_1655913	-0.296239	7.22186	-7.46966	7.75373e-13	2.06779e-10	18.6848
ILMN_1794505	-0.153575	7.06164	-7.46146	8.17615e-13	2.16225e-10	18.6335
ILMN_1685357	-0.428792	7.73586	-7.46107	8.19653e-13	2.16225e-10	18.6311
ILMN_1766916	-0.312711	7.92332	-7.45205	8.68853e-13	2.27971e-10	18.5748
ILMN_1691097	-0.604088	8.97543	-7.44841	8.89501e-13	2.32141e-10	18.5521
ILMN_2182120	-0.237571	7.49234	-7.44691	8.98191e-13	2.33162e-10	18.5427
ILMN_1760667	-0.35986	9.63054	-7.44289	9.21782e-13	2.3802e-10	18.5177
ILMN_1712155	-0.510033	12.3211	-7.42559	1.03057e-12	2.6471e-10	18.4099
ILMN_2128967	-0.37173	7.88916	-7.413	1.11754e-12	2.85545e-10	18.3316
ILMN_1799289	-0.328509	8.2233	-7.40952	1.14287e-12	2.90498e-10	18.31
ILMN_2307883	-0.267192	9.62924	-7.4014	1.20413e-12	3.04484e-10	18.2595
ILMN_2358652	0.218715	10.325	7.39504	1.25438e-12	3.15554e-10	18.22
ILMN_1670420	-0.44909	8.79232	-7.37537	1.42316e-12	3.56177e-10	18.0981
ILMN_1655422	-0.564041	8.94954	-7.36856	1.48664e-12	3.70165e-10	18.0559
ILMN_2373515	-0.679825	10.7569	-7.36664	1.5051e-12	3.7286e-10	18.044
ILMN_1857915	-0.418431	7.8548	-7.35314	1.64099e-12	4.0447e-10	17.9605
ILMN_2376667	0.203272	8.54644	7.35007	1.6735e-12	4.10411e-10	17.9416
ILMN_1718271	-0.31121	8.0538	-7.3376	1.81248e-12	4.42272e-10	17.8645
ILMN_1680774	0.313785	10.0637	7.32554	1.95756e-12	4.73889e-10	17.7901
ILMN_1774823	-0.270833	7.06899	-7.32523	1.96147e-12	4.73889e-10	17.7882
ILMN_2217809	-0.440081	7.90799	-7.29455	2.38511e-12	5.73403e-10	17.5994
ILMN_1776586	-0.308098	7.1922	-7.27815	2.64734e-12	6.30473e-10	17.4986
ILMN_1690494	-0.386785	13.537	-7.27809	2.64834e-12	6.30473e-10	17.4983
ILMN_1781099	-0.228837	9.44357	-7.27445	2.71029e-12	6.42088e-10	17.4759
ILMN_2167617	-0.21328	13.0165	-7.24316	3.30551e-12	7.79317e-10	17.2842
ILMN_1672446	-0.479536	12.4502	-7.22994	3.59397e-12	8.43253e-10	17.2035
ILMN_1705783	0.223041	10.4261	7.22306	3.75383e-12	8.76547e-10	17.1615
ILMN_1781795	-0.445735	8.64655	-7.22046	3.81597e-12	8.84058e-10	17.1456
ILMN_1677262	-0.859078	8.76939	-7.22021	3.82223e-12	8.84058e-10	17.144
ILMN_1667813	-1.07268	9.9941	-7.21487	3.95329e-12	9.10059e-10	17.1115
ILMN_2246882	-0.284827	7.52059	-7.21168	4.03385e-12	9.23122e-10	17.092
ILMN_1703894	0.344845	8.247	7.21113	4.04787e-12	9.23122e-10	17.0887
ILMN_1721989	-0.416628	10.4587	-7.19392	4.51221e-12	1.02423e-09	16.9838
ILMN_1669433	0.260228	9.9822	7.18142	4.88178e-12	1.10299e-09	16.9078
ILMN_1755737	0.221648	11.3527	7.17674	5.02785e-12	1.13076e-09	16.8794
ILMN_1658531	-0.134818	6.93374	-7.16692	5.34846e-12	1.19734e-09	16.8197
ILMN_1755536	-0.698289	10.3012	-7.16002	5.58532e-12	1.24466e-09	16.7779
ILMN_2234758	-0.495515	10.562	-7.15032	5.93648e-12	1.3169e-09	16.719
ILMN_1786759	-0.249069	11.5753	-7.14192	6.25797e-12	1.37698e-09	16.6681
ILMN_1770030	0.297228	9.06122	7.14177	6.26375e-12	1.37698e-09	16.6673
ILMN_1756104	-0.264513	7.2331	-7.13196	6.66089e-12	1.45772e-09	16.6079
ILMN_1744835	-0.285346	8.75636	-7.12074	7.14607e-12	1.55692e-09	16.5401
ILMN_1661174	-0.814976	8.70999	-7.11933	7.20934e-12	1.56372e-09	16.5316
ILMN_2261416	-0.576147	10.7458	-7.09414	8.4391e-12	1.81639e-09	16.3796
ILMN_2134110	-0.378421	8.50486	-7.09396	8.44869e-12	1.81639e-09	16.3785
ILMN_1682354	-0.183914	7.31158	-7.09181	8.56309e-12	1.83291e-09	16.3655
ILMN_1800008	-0.376483	8.1539	-7.08985	8.66827e-12	1.84358e-09	16.3538
ILMN_1687738	-0.985967	11.3752	-7.08948	8.68847e-12	1.84358e-09	16.3515
ILMN_1748625	-0.277567	8.43701	-7.08293	9.05109e-12	1.91221e-09	16.3121
ILMN_1752895	-0.278155	7.78022	-7.07732	9.37286e-12	1.97165e-09	16.2784
ILMN_1702806	-0.191548	7.74377	-7.07453	9.53757e-12	1.99769e-09	16.2615
ILMN_2342793	-0.238315	7.36215	-7.0731	9.6232e-12	2.00701e-09	16.2529
ILMN_1703720	-0.561064	9.08353	-7.0704	9.78643e-12	2.03237e-09	16.2367
ILMN_1694587	-0.636528	10.3832	-7.05617	1.0693e-11	2.21123e-09	16.1512
ILMN_1655377	-0.376359	8.68923	-7.04616	1.13798e-11	2.34332e-09	16.0912
ILMN_1659437	-0.498511	8.95956	-7.04075	1.17688e-11	2.41325e-09	16.0587
ILMN_1701696	-0.473237	10.5021	-7.03686	1.20568e-11	2.46196e-09	16.0354
ILMN_1701058	-0.190073	7.34013	-7.035	1.21963e-11	2.48006e-09	16.0243
ILMN_1812638	-0.47034	10.9802	-7.03033	1.25552e-11	2.54245e-09	15.9964
ILMN_1783636	-0.257873	9.27745	-7.02852	1.26967e-11	2.56049e-09	15.9855
ILMN_1656382	0.31853	8.03408	7.02573	1.29189e-11	2.59458e-09	15.9688
ILMN_2151368	0.225877	8.61178	7.02411	1.30489e-11	2.60994e-09	15.9592
ILMN_1697665	-0.172491	7.1873	-7.01434	1.38642e-11	2.7617e-09	15.9007
ILMN_1670561	-0.218486	7.15038	-7.01193	1.40722e-11	2.79173e-09	15.8863
ILMN_1711617	-0.539587	10.3131	-7.00533	1.46598e-11	2.89654e-09	15.8469
ILMN_1739257	-0.580523	11.7374	-6.99274	1.5847e-11	3.11846e-09	15.7718
ILMN_1688127	-0.390214	12.767	-6.98949	1.61681e-11	3.16888e-09	15.7524
ILMN_2343010	-0.28342	8.41944	-6.98045	1.70972e-11	3.33758e-09	15.6985
ILMN_1658283	-1.06619	10.4674	-6.97371	1.78233e-11	3.46546e-09	15.6584
ILMN_1659762	-0.323145	12.5789	-6.96421	1.88991e-11	3.66004e-09	15.6019
ILMN_1659405	-0.787412	7.83516	-6.9451	2.12602e-11	4.10104e-09	15.4884
ILMN_1734543	0.250729	10.5104	6.94417	2.13815e-11	4.10594e-09	15.4829
ILMN_1789176	-0.350616	11.1049	-6.94362	2.14539e-11	4.10594e-09	15.4797
ILMN_2062112	-0.328691	7.48334	-6.93909	2.2061e-11	4.20563e-09	15.4527
ILMN_1679838	-0.129733	6.98948	-6.93795	2.22163e-11	4.21876e-09	15.446
ILMN_1664833	-0.273549	7.36439	-6.93581	2.25101e-11	4.25384e-09	15.4333
ILMN_1719256	-0.318537	7.77045	-6.93534	2.25753e-11	4.25384e-09	15.4305
ILMN_1659524	-0.174237	7.22676	-6.93116	2.3162e-11	4.34759e-09	15.4058
ILMN_2094166	-0.470987	7.55725	-6.90627	2.69848e-11	5.04575e-09	15.2585
ILMN_1798163	-0.241901	7.70109	-6.90466	2.72534e-11	5.07651e-09	15.249
ILMN_2326071	-0.427641	13.2629	-6.90148	2.77879e-11	5.15079e-09	15.2302
ILMN_1661173	-0.229653	8.5674	-6.90047	2.79621e-11	5.15079e-09	15.2242
ILMN_1677133	-0.274217	8.40522	-6.90043	2.79687e-11	5.15079e-09	15.224
ILMN_1809013	-0.438937	13.1704	-6.89657	2.86365e-11	5.25393e-09	15.2012
ILMN_1736002	-0.392025	9.52539	-6.89594	2.87474e-11	5.25452e-09	15.1975
ILMN_1808938	-0.234535	7.80335	-6.87577	3.25224e-11	5.92235e-09	15.0786
ILMN_2243912	0.321631	9.96709	6.84508	3.92188e-11	7.11522e-09	14.8981
ILMN_2401769	-0.179005	7.51916	-6.83633	4.13648e-11	7.47676e-09	14.8468
ILMN_1671839	0.27331	9.82788	6.82618	4.39997e-11	7.89935e-09	14.7873
ILMN_1654629	0.210219	9.34835	6.82608	4.40264e-11	7.89935e-09	14.7867
ILMN_1754195	-0.922184	8.95871	-6.8224	4.502e-11	8.04803e-09	14.7652
ILMN_1812392	-0.204726	13.3891	-6.81944	4.58389e-11	8.16023e-09	14.7478
ILMN_2326282	0.184188	8.18563	6.81892	4.59821e-11	8.16023e-09	14.7448
ILMN_1797074	-0.315568	8.25568	-6.81591	4.68325e-11	8.28104e-09	14.7271
ILMN_1703288	0.239402	9.13426	6.80744	4.93011e-11	8.68607e-09	14.6776
ILMN_2038773	0.146951	14.5125	6.80446	5.02025e-11	8.81307e-09	14.6602
ILMN_1814650	-0.22586	9.46747	-6.79246	5.39891e-11	9.44383e-09	14.5901
ILMN_1733248	0.200134	8.21015	6.78127	5.77713e-11	1.00543e-08	14.5249
ILMN_1761844	-0.247732	8.59167	-6.78093	5.78911e-11	1.00543e-08	14.5229
ILMN_1786189	-0.326077	8.1366	-6.76011	6.56535e-11	1.1362e-08	14.4017
ILMN_1732534	-0.418688	7.7061	-6.74609	7.14503e-11	1.22851e-08	14.3202
ILMN_1794612	0.273168	9.88112	6.74599	7.14911e-11	1.22851e-08	14.3196
ILMN_2331205	0.242624	9.82573	6.74316	7.27221e-11	1.24528e-08	14.3032
ILMN_1710434	0.20321	11.647	6.73635	7.57696e-11	1.29293e-08	14.2636
ILMN_1663416	-1.00882	11.4058	-6.73114	7.81812e-11	1.32876e-08	14.2334
ILMN_1761242	-0.204277	9.20326	-6.73025	7.86006e-11	1.32876e-08	14.2283
ILMN_1663616	-0.247306	8.23651	-6.73007	7.86858e-11	1.32876e-08	14.2272
ILMN_1652955	-0.91847	10.4818	-6.72087	8.31627e-11	1.39951e-08	14.1739
ILMN_1656399	-0.206205	7.85989	-6.69684	9.60712e-11	1.61119e-08	14.035
ILMN_2383097	-1.03776	11.0315	-6.69564	9.67668e-11	1.6173e-08	14.028
ILMN_1803953	-0.257802	8.38309	-6.69469	9.73213e-11	1.62101e-08	14.0225
ILMN_1712678	-0.725604	8.44304	-6.6936	9.79609e-11	1.6243e-08	14.0162
ILMN_2356284	-0.668514	10.1297	-6.69315	9.82241e-11	1.6243e-08	14.0136
ILMN_1792138	-0.160487	7.02275	-6.69265	9.8517e-11	1.6243e-08	14.0108
ILMN_2160388	-0.441692	11.9277	-6.69187	9.89782e-11	1.62641e-08	14.0063
ILMN_1755808	-0.722902	8.98162	-6.68582	1.02631e-10	1.68078e-08	13.9714
ILMN_2357361	-0.19958	8.46357	-6.68091	1.05694e-10	1.72515e-08	13.9431
ILMN_1749634	-0.274425	8.57769	-6.67741	1.07936e-10	1.75587e-08	13.9228
ILMN_2122176	-0.242464	7.55213	-6.67528	1.09316e-10	1.76993e-08	13.9106
ILMN_1727332	-0.197357	7.98593	-6.67496	1.09526e-10	1.76993e-08	13.9088
ILMN_1692545	-0.279403	7.72142	-6.66487	1.16337e-10	1.87379e-08	13.8507
ILMN_2259633	0.222975	9.60928	6.65399	1.24153e-10	1.9931e-08	13.7881
ILMN_2142117	-0.255875	8.25977	-6.65186	1.25736e-10	2.0119e-08	13.7759
ILMN_2348268	0.223957	9.89451	6.65098	1.26398e-10	2.01588e-08	13.7708
ILMN_1775823	0.196866	8.66658	6.64263	1.32853e-10	2.11193e-08	13.7228
ILMN_1726755	-0.294427	8.01567	-6.64167	1.33619e-10	2.11721e-08	13.7173
ILMN_1752213	-0.224282	9.33944	-6.63296	1.40734e-10	2.22273e-08	13.6674
ILMN_1691575	-0.332061	9.42009	-6.62161	1.50575e-10	2.37048e-08	13.6023
ILMN_1668498	-0.274343	7.65828	-6.61998	1.52035e-10	2.38578e-08	13.593
ILMN_1735014	0.227295	12.8976	6.61623	1.55466e-10	2.43179e-08	13.5715
ILMN_1715926	-0.247751	14.1141	-6.61161	1.59797e-10	2.49156e-08	13.5451
ILMN_2211950	-0.448833	8.71913	-6.60961	1.61709e-10	2.51334e-08	13.5336
ILMN_2326509	-0.387388	10.2299	-6.60319	1.67993e-10	2.60271e-08	13.4969
ILMN_1763605	0.188509	8.17379	6.58807	1.83759e-10	2.83797e-08	13.4106
ILMN_1711270	0.198459	9.66618	6.58533	1.86758e-10	2.87519e-08	13.395
ILMN_1672356	0.390162	10.0919	6.5843	1.87905e-10	2.88269e-08	13.3891
ILMN_1809708	-0.171662	8.57481	-6.58383	1.88427e-10	2.88269e-08	13.3865
ILMN_1768176	-0.279221	7.98285	-6.5807	1.91954e-10	2.92747e-08	13.3686
ILMN_1794912	-0.218955	10.8304	-6.57906	1.93834e-10	2.94694e-08	13.3592
ILMN_2320513	0.185144	7.82957	6.56927	2.05387e-10	3.11289e-08	13.3035
ILMN_1693490	-0.36687	10.0981	-6.5601	2.16832e-10	3.27617e-08	13.2513
ILMN_1666372	-0.226689	10.9263	-6.54505	2.36979e-10	3.56953e-08	13.1658
ILMN_1720287	0.179235	9.25615	6.54096	2.42768e-10	3.64548e-08	13.1426
ILMN_1795835	0.316863	9.83355	6.53672	2.48914e-10	3.7263e-08	13.1185
ILMN_1793894	-0.324034	9.79314	-6.52863	2.61068e-10	3.8963e-08	13.0727
ILMN_2117330	-0.487184	10.0325	-6.52565	2.65678e-10	3.95301e-08	13.0558
ILMN_1679912	-0.235512	7.63348	-6.52486	2.66927e-10	3.95952e-08	13.0513
ILMN_1726667	-0.141107	7.13012	-6.51717	2.79269e-10	4.13005e-08	13.0078
ILMN_1657547	-0.229999	7.92471	-6.50446	3.00934e-10	4.437e-08	12.936
ILMN_1800197	-0.270895	8.49792	-6.48673	3.3392e-10	4.90853e-08	12.8359
ILMN_2207539	-0.790625	10.1492	-6.48425	3.38807e-10	4.9654e-08	12.8219
ILMN_1772888	-0.309432	10.8347	-6.48164	3.44022e-10	5.0068e-08	12.8072
ILMN_1742400	0.185332	9.04673	6.48161	3.44088e-10	5.0068e-08	12.807
ILMN_1789436	0.265687	9.47866	6.48109	3.45147e-10	5.0068e-08	12.8041
ILMN_1809347	-0.44539	11.4684	-6.48071	3.45908e-10	5.0068e-08	12.802
ILMN_1685009	0.329105	10.4679	6.48029	3.46761e-10	5.0068e-08	12.7996
ILMN_1810719	0.28945	8.16694	6.47951	3.48353e-10	5.01495e-08	12.7952
ILMN_1703246	0.22249	9.76462	6.47576	3.56077e-10	5.11107e-08	12.7741
ILMN_1664231	-0.209973	8.43588	-6.46277	3.84194e-10	5.4904e-08	12.701
ILMN_1684446	-0.222983	8.01236	-6.46252	3.84754e-10	5.4904e-08	12.6996
ILMN_2123402	-0.206227	7.86043	-6.45871	3.93414e-10	5.59761e-08	12.6782
ILMN_1766024	-0.510181	7.97226	-6.45495	4.02154e-10	5.70533e-08	12.6571
ILMN_2079655	-0.712907	9.93466	-6.44217	4.33284e-10	6.12915e-08	12.5854
ILMN_1692473	-0.212185	9.4854	-6.44043	4.37727e-10	6.1741e-08	12.5755
ILMN_1789186	-0.247995	8.80886	-6.43924	4.40752e-10	6.19885e-08	12.5689
ILMN_1728074	-0.182424	7.38513	-6.43214	4.5939e-10	6.44242e-08	12.5291
ILMN_1656913	-0.397402	10.0798	-6.43026	4.64436e-10	6.49452e-08	12.5186
ILMN_1654268	-0.349785	7.59518	-6.42735	4.72379e-10	6.58672e-08	12.5023
ILMN_1672755	-0.39665	12.5705	-6.41428	5.09704e-10	7.08692e-08	12.4292
ILMN_2207533	-0.698758	11.7465	-6.40945	5.24209e-10	7.26789e-08	12.4022
ILMN_1683204	0.190052	9.34518	6.4006	5.51851e-10	7.62946e-08	12.3528
ILMN_2349610	-0.257739	7.74538	-6.39572	5.67706e-10	7.82648e-08	12.3255
ILMN_2400183	-0.197647	7.41765	-6.39493	5.7031e-10	7.84024e-08	12.3211
ILMN_1773493	-0.195015	8.0973	-6.39258	5.78132e-10	7.90712e-08	12.308
ILMN_2316806	-0.54885	9.14836	-6.3925	5.78418e-10	7.90712e-08	12.3076
ILMN_1707858	-0.304927	11.4309	-6.39201	5.80036e-10	7.90712e-08	12.3049
ILMN_1652085	-0.289657	8.38659	-6.38887	5.90719e-10	8.03033e-08	12.2873
ILMN_2055477	-0.195492	8.15984	-6.3869	5.97486e-10	8.09975e-08	12.2764
ILMN_1782621	-0.176657	14.2983	-6.37924	6.24593e-10	8.44377e-08	12.2337
ILMN_1658702	-0.250995	8.34815	-6.37158	6.52928e-10	8.80244e-08	12.1911
ILMN_1783676	-0.194947	7.40214	-6.36836	6.65191e-10	8.94306e-08	12.1732
ILMN_2378257	-0.22912	8.93634	-6.36636	6.72905e-10	9.02192e-08	12.1621
ILMN_1786359	-0.195051	7.1543	-6.36361	6.83699e-10	9.14152e-08	12.1468
ILMN_1696839	-0.857073	9.55966	-6.35677	7.11286e-10	9.48439e-08	12.1088
ILMN_1697409	0.173232	12.0458	6.34844	7.46312e-10	9.91654e-08	12.0626
ILMN_1791093	-0.182188	8.97512	-6.3481	7.47759e-10	9.91654e-08	12.0607
ILMN_1761456	-0.257521	7.71055	-6.34749	7.5041e-10	9.92473e-08	12.0573
ILMN_1768127	-0.207252	8.92107	-6.34523	7.60262e-10	1.00279e-07	12.0448
ILMN_2356311	-0.185796	7.533	-6.34463	7.62882e-10	1.00353e-07	12.0415
ILMN_1739297	0.189904	8.02634	6.34369	7.67028e-10	1.00627e-07	12.0363
ILMN_1838767	0.21768	7.62678	6.33628	8.00525e-10	1.0474e-07	11.9952
ILMN_1757106	0.351702	9.6457	6.33464	8.08083e-10	1.05446e-07	11.9862
ILMN_1689665	-0.296813	8.49901	-6.33063	8.27e-10	1.07627e-07	11.9639
ILMN_1743049	-0.212663	8.84344	-6.32401	8.59088e-10	1.11506e-07	11.9274
ILMN_1687403	-0.163726	7.06161	-6.32023	8.77975e-10	1.13655e-07	11.9065
ILMN_1697006	0.144997	7.7151	6.31628	8.98161e-10	1.1596e-07	11.8846
ILMN_1721842	0.316225	11.118	6.31188	9.21171e-10	1.18617e-07	11.8603
ILMN_1666471	-0.620715	9.48814	-6.30903	9.36383e-10	1.20259e-07	11.8446
ILMN_1777378	-0.937808	8.74868	-6.29444	1.01812e-09	1.30413e-07	11.7642
ILMN_1657810	0.16682	10.9747	6.28832	1.05448e-09	1.34716e-07	11.7305
ILMN_1733559	1.2367	10.3298	6.28638	1.06629e-09	1.3587e-07	11.7198
ILMN_2286334	-0.154726	8.11825	-6.284	1.08088e-09	1.37371e-07	11.7067
ILMN_1771903	-0.240738	8.46095	-6.27568	1.1336e-09	1.43697e-07	11.6609
ILMN_2124386	0.23304	8.45356	6.27048	1.16787e-09	1.47657e-07	11.6323
ILMN_1661485	-0.218069	7.45451	-6.26425	1.21018e-09	1.52611e-07	11.5981
ILMN_1806408	0.212059	10.7981	6.25929	1.24494e-09	1.5659e-07	11.5709
ILMN_1793017	0.273653	9.17521	6.25813	1.25326e-09	1.57059e-07	11.5646
ILMN_2348050	-0.246544	8.42776	-6.25787	1.2551e-09	1.57059e-07	11.5631
ILMN_1770515	-0.25586	7.76302	-6.25469	1.27806e-09	1.59522e-07	11.5457
ILMN_2219712	-0.457509	7.79614	-6.25304	1.29014e-09	1.6062e-07	11.5367
ILMN_1809439	-0.347818	7.55556	-6.2525	1.29417e-09	1.60711e-07	11.5337
ILMN_1724230	-0.288147	7.98505	-6.23709	1.413e-09	1.75021e-07	11.4493
ILMN_1658259	-0.205412	8.72832	-6.23562	1.42483e-09	1.76041e-07	11.4413
ILMN_2364674	0.168276	9.10935	6.23081	1.46437e-09	1.80469e-07	11.415
ILMN_2042595	-0.243235	8.80837	-6.22132	1.54564e-09	1.90005e-07	11.3632
ILMN_1745798	-0.269244	8.28013	-6.22007	1.55666e-09	1.90879e-07	11.3563
ILMN_1815479	-0.32537	11.6321	-6.21839	1.57156e-09	1.9216e-07	11.3472
ILMN_2326512	-0.353963	10.3143	-6.21801	1.57498e-09	1.9216e-07	11.3451
ILMN_2184184	-0.642374	11.2932	-6.21636	1.58977e-09	1.9348e-07	11.3361
ILMN_1805028	-0.265667	9.50526	-6.21072	1.64156e-09	1.99286e-07	11.3053
ILMN_1664610	-0.752816	10.5681	-6.20428	1.70263e-09	2.06188e-07	11.2703
ILMN_1682930	0.2089	10.8577	6.19641	1.78037e-09	2.15047e-07	11.2274
ILMN_1666512	0.213866	9.16633	6.19599	1.78461e-09	2.15047e-07	11.2251
ILMN_1814156	-0.207702	8.95886	-6.1895	1.8515e-09	2.22559e-07	11.1898
ILMN_1811327	-0.21683	7.9857	-6.18829	1.8642e-09	2.23534e-07	11.1832
ILMN_2324056	-0.318819	7.8268	-6.18177	1.9343e-09	2.31372e-07	11.1478
ILMN_1798189	-0.830715	10.2302	-6.18064	1.94663e-09	2.32277e-07	11.1417
ILMN_1708348	0.27135	10.7345	6.17315	2.03091e-09	2.41742e-07	11.101
ILMN_1772677	-0.13279	8.7384	-6.16921	2.07665e-09	2.46344e-07	11.0796
ILMN_1672191	-0.305182	8.08037	-6.16895	2.07966e-09	2.46344e-07	11.0782
ILMN_1707484	-0.204849	7.47458	-6.15753	2.2182e-09	2.61821e-07	11.0163
ILMN_1725244	-0.277884	7.22613	-6.1573	2.22105e-09	2.61821e-07	11.0151
ILMN_1666444	0.190159	10.7283	6.15578	2.24016e-09	2.63437e-07	11.0069
ILMN_2056479	-0.232752	7.94584	-6.14656	2.35969e-09	2.76827e-07	10.957
ILMN_1770824	0.21349	10.6389	6.14172	2.42487e-09	2.83792e-07	10.9308
ILMN_1765520	-0.182633	8.12836	-6.14046	2.44216e-09	2.85131e-07	10.924
ILMN_1763147	-0.267928	9.61271	-6.13937	2.45714e-09	2.86196e-07	10.9181
ILMN_1732053	0.228335	11.4552	6.13574	2.50794e-09	2.91417e-07	10.8985
ILMN_1750401	0.221175	11.2592	6.1154	2.81151e-09	3.25915e-07	10.7888
ILMN_1665483	-0.249538	7.90906	-6.11452	2.82546e-09	3.26678e-07	10.7841
ILMN_1726591	-0.253103	7.67427	-6.11414	2.83148e-09	3.26678e-07	10.782
ILMN_2205963	0.25752	12.0558	6.11187	2.86787e-09	3.30095e-07	10.7698
ILMN_1701940	0.155648	8.16684	6.11004	2.89739e-09	3.32709e-07	10.7599
ILMN_1700306	-0.308637	9.35912	-6.10876	2.91832e-09	3.34326e-07	10.753
ILMN_1713129	-0.131156	7.60555	-6.10316	3.01134e-09	3.44174e-07	10.7229
ILMN_1700316	-0.3156	11.2107	-6.10203	3.0305e-09	3.45555e-07	10.7168
ILMN_1773369	-0.179045	7.11133	-6.09787	3.10195e-09	3.52878e-07	10.6945
ILMN_1687351	0.248664	9.25269	6.09189	3.20761e-09	3.64049e-07	10.6623
ILMN_2058512	-0.238702	7.34039	-6.06958	3.63346e-09	4.11424e-07	10.5428
ILMN_1718424	-0.1843	7.11023	-6.06552	3.71675e-09	4.19881e-07	10.521
ILMN_2200659	-0.561385	9.83551	-6.06297	3.77014e-09	4.24929e-07	10.5073
ILMN_1713402	0.218471	8.94292	6.0617	3.79688e-09	4.26451e-07	10.5006
ILMN_2066020	-0.231877	8.7603	-6.0615	3.80112e-09	4.26451e-07	10.4995
ILMN_2402806	0.210356	10.3747	6.06071	3.81791e-09	4.27352e-07	10.4953
ILMN_1784352	0.161896	11.2232	6.05476	3.94653e-09	4.40738e-07	10.4635
ILMN_1729801	-0.632684	12.6914	-6.05284	3.98897e-09	4.4446e-07	10.4532
ILMN_1689774	-0.354478	9.58044	-6.04757	4.10784e-09	4.56662e-07	10.425
ILMN_2152402	0.16471	9.34624	6.04637	4.13537e-09	4.58678e-07	10.4186
ILMN_1682818	0.215135	8.72931	6.03741	4.34667e-09	4.81022e-07	10.3708
ILMN_1776109	-0.183631	9.00319	-6.03447	4.4183e-09	4.87125e-07	10.3552
ILMN_1796407	-0.40543	10.3434	-6.03433	4.42179e-09	4.87125e-07	10.3544
ILMN_1690085	0.185819	8.24991	6.03362	4.43918e-09	4.87354e-07	10.3506
ILMN_1739770	-0.2013	7.23925	-6.03343	4.44384e-09	4.87354e-07	10.3496
ILMN_1804656	-0.158488	7.25012	-6.02572	4.6384e-09	5.07551e-07	10.3085
ILMN_1656274	-0.151726	7.90355	-6.02069	4.76968e-09	5.20749e-07	10.2818
ILMN_1811574	0.203639	9.80904	6.01503	4.92179e-09	5.36157e-07	10.2517
ILMN_2334042	-0.171679	8.20279	-6.00163	5.30088e-09	5.76167e-07	10.1805
ILMN_1753745	-0.289189	8.90979	-5.99423	5.52255e-09	5.98926e-07	10.1412
ILMN_1875342	0.233347	8.7251	5.99331	5.55072e-09	6.00647e-07	10.1364
ILMN_2234016	0.195517	14.1193	5.96865	6.36029e-09	6.86728e-07	10.0058
ILMN_1758633	0.206168	11.0107	5.96336	6.5481e-09	7.05446e-07	9.97795
ILMN_1679555	-0.248529	9.25808	-5.96208	6.59442e-09	7.08871e-07	9.9712
ILMN_1660629	0.315187	9.32795	5.95878	6.7155e-09	7.19567e-07	9.95376
ILMN_1652082	0.212219	10.3138	5.95857	6.72341e-09	7.19567e-07	9.95263
ILMN_1805902	-0.165233	7.01107	-5.95776	6.75311e-09	7.21164e-07	9.9484
ILMN_1789283	-0.224553	8.76629	-5.9507	7.0207e-09	7.48103e-07	9.91116
ILMN_1695868	-0.272589	9.33708	-5.94511	7.23987e-09	7.68772e-07	9.8817
ILMN_1695576	-0.189766	9.12187	-5.94495	7.24617e-09	7.68772e-07	9.88086
ILMN_1756360	-0.359354	12.6055	-5.9416	7.38067e-09	7.81343e-07	9.86324
ILMN_1751378	-0.22952	8.95114	-5.9393	7.4749e-09	7.89605e-07	9.85108
ILMN_1790533	0.194558	8.54847	5.9388	7.49532e-09	7.90052e-07	9.84846
ILMN_1703617	-0.177566	8.4334	-5.93558	7.62882e-09	8.02391e-07	9.83154
ILMN_1701681	-0.230462	7.58617	-5.93483	7.66046e-09	8.03985e-07	9.82758
ILMN_1786766	0.164937	7.57653	5.9259	8.04478e-09	8.42509e-07	9.78067
ILMN_1716056	0.187264	9.27705	5.92349	8.15179e-09	8.51888e-07	9.76801
ILMN_2218450	-0.37872	9.37769	-5.92029	8.29631e-09	8.65139e-07	9.75116
ILMN_1659343	-0.322409	10.0844	-5.91427	8.57426e-09	8.92217e-07	9.71959
ILMN_2154115	0.251564	9.5343	5.90875	8.83722e-09	9.17624e-07	9.69064
ILMN_1723729	-0.270549	9.58897	-5.90773	8.88664e-09	9.20795e-07	9.6853
ILMN_1779616	-0.14825	8.92356	-5.90188	9.17564e-09	9.48726e-07	9.65464
ILMN_1770048	-0.227698	7.67579	-5.89985	9.27767e-09	9.57248e-07	9.64404
ILMN_1655316	-0.487445	8.24971	-5.89669	9.43936e-09	9.71875e-07	9.62749
ILMN_1784523	-0.492529	9.63015	-5.89609	9.47051e-09	9.7303e-07	9.62434
ILMN_1692276	-0.192632	8.59728	-5.89365	9.5976e-09	9.82809e-07	9.61156
ILMN_1697694	0.205431	11.4066	5.89349	9.60596e-09	9.82809e-07	9.61073
ILMN_1721106	0.220874	10.8725	5.89132	9.72027e-09	9.92423e-07	9.5994
ILMN_1787109	0.153035	8.73166	5.88717	9.94284e-09	1.01303e-06	9.57771
ILMN_1701293	-0.500643	10.6983	-5.8837	1.0133e-08	1.03025e-06	9.55956
ILMN_1673746	-0.12105	7.29422	-5.8766	1.05328e-08	1.06867e-06	9.52249
ILMN_1709043	-0.243896	8.65043	-5.87577	1.05803e-08	1.07127e-06	9.51818
ILMN_1787509	0.330121	10.5144	5.87253	1.0769e-08	1.08811e-06	9.50125
ILMN_1701596	-0.375606	12.0356	-5.8664	1.11339e-08	1.12266e-06	9.46933
ILMN_1773395	0.174659	7.73132	5.86532	1.11994e-08	1.12694e-06	9.46371
ILMN_1696828	0.197635	8.28301	5.86155	1.14315e-08	1.14793e-06	9.44406
ILMN_2075818	0.168796	9.08466	5.85983	1.15394e-08	1.15638e-06	9.43507
ILMN_1663916	0.201938	12.279	5.85452	1.18767e-08	1.18774e-06	9.40748
ILMN_2232166	-0.278807	8.65691	-5.8538	1.19236e-08	1.18999e-06	9.4037
ILMN_1758728	0.169681	7.71527	5.85285	1.19852e-08	1.1937e-06	9.39877
ILMN_1725169	-0.137343	8.76329	-5.85045	1.21421e-08	1.20686e-06	9.38631
ILMN_1759411	0.135754	7.58857	5.83391	1.32823e-08	1.31751e-06	9.30036
ILMN_2340065	-0.302036	9.02564	-5.8317	1.34419e-08	1.32999e-06	9.28892
ILMN_1652722	-0.297879	8.05296	-5.83135	1.34676e-08	1.32999e-06	9.28709
ILMN_1800855	0.214118	9.79525	5.83104	1.34898e-08	1.32999e-06	9.28551
ILMN_1899903	0.181681	8.55136	5.82209	1.416e-08	1.39229e-06	9.23908
ILMN_2205211	-0.470646	9.43563	-5.82184	1.41788e-08	1.39229e-06	9.23781
ILMN_1799765	0.287081	8.95723	5.81711	1.45464e-08	1.42551e-06	9.21331
ILMN_1696708	-0.325993	8.00381	-5.81653	1.4592e-08	1.42712e-06	9.21032
ILMN_1659017	-0.110698	6.9714	-5.8154	1.46815e-08	1.433e-06	9.20446
ILMN_1746706	0.14542	8.42815	5.81341	1.48398e-08	1.44556e-06	9.19419
ILMN_1802906	-0.141552	6.98447	-5.81208	1.49472e-08	1.45313e-06	9.18729
ILMN_1654566	0.187333	8.64093	5.80722	1.5345e-08	1.48883e-06	9.16214
ILMN_1734696	-0.297699	7.7205	-5.80642	1.54108e-08	1.49225e-06	9.15804
ILMN_1793118	-0.448877	9.93107	-5.80151	1.58247e-08	1.5293e-06	9.13267
ILMN_1811171	0.152471	7.94781	5.7926	1.66035e-08	1.60139e-06	9.08668
ILMN_1659054	0.157105	8.48792	5.79191	1.66652e-08	1.60416e-06	9.08314
ILMN_2122952	-0.266136	8.81144	-5.79033	1.68083e-08	1.61475e-06	9.07495
ILMN_1767509	0.245825	11.1938	5.78726	1.70888e-08	1.63847e-06	9.05911
ILMN_2364971	-0.245042	9.49777	-5.78085	1.76881e-08	1.69262e-06	9.02611
ILMN_2383611	0.233267	11.146	5.7798	1.77881e-08	1.69885e-06	9.02072
ILMN_1799516	-0.185668	8.71025	-5.77847	1.79158e-08	1.70771e-06	9.01387
ILMN_1653367	-0.197246	8.60348	-5.77613	1.81426e-08	1.72595e-06	9.00183
ILMN_1759154	0.164346	9.82743	5.77155	1.85957e-08	1.76562e-06	8.97822
ILMN_1761061	-0.205387	7.60852	-5.76998	1.87529e-08	1.77708e-06	8.97016
ILMN_2182750	-0.257947	9.23303	-5.7695	1.88013e-08	1.77821e-06	8.9677
ILMN_1729495	0.158421	8.54342	5.7564	2.01707e-08	1.90133e-06	8.90042
ILMN_1693650	0.278453	9.70755	5.75631	2.01809e-08	1.90133e-06	8.89993
ILMN_1747241	-0.133853	8.39675	-5.74416	2.15389e-08	2.02536e-06	8.83762
ILMN_1654543	-0.150253	9.64397	-5.7381	2.22481e-08	2.08803e-06	8.80662
ILMN_1821517	0.317865	12.208	5.7362	2.24758e-08	2.10216e-06	8.79688
ILMN_1712705	0.209989	10.2787	5.73613	2.24848e-08	2.10216e-06	8.79649
ILMN_1691506	-0.206045	9.83405	-5.72949	2.32963e-08	2.17386e-06	8.76257
ILMN_1805658	-0.171373	7.82321	-5.72688	2.36242e-08	2.19955e-06	8.7492
ILMN_1653469	-0.269291	11.8226	-5.72658	2.36617e-08	2.19955e-06	8.74768
ILMN_1811188	-0.153183	7.54122	-5.7243	2.3952e-08	2.22111e-06	8.73602
ILMN_1746012	0.293824	10.5868	5.72404	2.39847e-08	2.22111e-06	8.73471
ILMN_1718621	0.248701	11.2114	5.71659	2.49586e-08	2.30692e-06	8.69663
ILMN_2356895	-0.132503	7.26076	-5.71208	2.55661e-08	2.35861e-06	8.67363
ILMN_1708798	-0.136816	6.96348	-5.70914	2.59697e-08	2.39132e-06	8.65865
ILMN_2182198	-0.178499	7.65177	-5.70578	2.6439e-08	2.42994e-06	8.64152
ILMN_1723414	-0.174816	8.60862	-5.70513	2.653e-08	2.43275e-06	8.63823
ILMN_1654552	-0.250254	8.5817	-5.70486	2.65692e-08	2.43275e-06	8.63681
ILMN_1718807	-0.245108	8.46708	-5.70195	2.6984e-08	2.4661e-06	8.622
ILMN_1790162	0.13708	7.70026	5.70047	2.71967e-08	2.4809e-06	8.61449
ILMN_2389970	0.233229	9.25779	5.6926	2.836e-08	2.58219e-06	8.57443
ILMN_1781184	0.256981	7.86057	5.69201	2.84486e-08	2.58543e-06	8.57145
ILMN_1739345	-0.186221	8.89702	-5.68975	2.87936e-08	2.61192e-06	8.55992
ILMN_1685397	-0.181178	7.37208	-5.68905	2.89006e-08	2.61676e-06	8.55637
ILMN_1666670	-0.458839	8.82863	-5.68364	2.97432e-08	2.68807e-06	8.52888
ILMN_1654151	-0.25348	11.1451	-5.67553	3.10521e-08	2.80117e-06	8.4877
ILMN_1744147	-0.370344	8.49551	-5.67428	3.12591e-08	2.81464e-06	8.48135
ILMN_2383305	-0.166834	7.91535	-5.67188	3.16582e-08	2.84534e-06	8.46921
ILMN_2403852	0.140174	9.29494	5.66888	3.21672e-08	2.88577e-06	8.45396
ILMN_1753890	-0.201242	8.13711	-5.66472	3.28836e-08	2.94462e-06	8.4329
ILMN_1713143	-0.434159	8.56083	-5.66299	3.31863e-08	2.96628e-06	8.42414
ILMN_1751258	-0.615161	9.64303	-5.66027	3.36681e-08	3.00385e-06	8.41036
ILMN_1813938	-0.136685	7.99325	-5.65874	3.3941e-08	3.02267e-06	8.40264
ILMN_1832879	0.353766	10.6854	5.65839	3.40051e-08	3.02286e-06	8.40084
ILMN_1655734	-0.179811	7.28439	-5.65545	3.45381e-08	3.06466e-06	8.38597
ILMN_1795678	-0.127292	9.0447	-5.65252	3.50778e-08	3.1069e-06	8.37114
ILMN_2269564	-0.226851	9.14907	-5.64869	3.57946e-08	3.16336e-06	8.3518
ILMN_1669310	0.184695	9.03345	5.64843	3.58449e-08	3.16336e-06	8.35046
ILMN_1720285	-0.185544	10.248	-5.64709	3.60986e-08	3.18e-06	8.34372
ILMN_1779171	0.214202	10.4907	5.6455	3.64041e-08	3.20114e-06	8.33566
ILMN_1744980	-0.261005	8.44835	-5.64404	3.66864e-08	3.22015e-06	8.32828
ILMN_1808768	-0.153187	7.0886	-5.6412	3.72402e-08	3.2629e-06	8.31395
ILMN_1747460	0.226506	8.85055	5.64063	3.73529e-08	3.26691e-06	8.31106
ILMN_2150352	-0.15955	7.36344	-5.63972	3.7532e-08	3.2767e-06	8.30649
ILMN_1693009	-0.321906	11.9146	-5.63819	3.78369e-08	3.29742e-06	8.29876
ILMN_1795495	-0.176327	8.59799	-5.63647	3.81818e-08	3.32154e-06	8.29008
ILMN_1670302	0.271566	10.3987	5.63429	3.86238e-08	3.35401e-06	8.27908
ILMN_1690307	-0.165398	7.48192	-5.63384	3.87147e-08	3.35594e-06	8.27683
ILMN_1812478	-0.412912	9.11626	-5.62643	4.02593e-08	3.48365e-06	8.23943
ILMN_2210129	-0.167318	7.60013	-5.61725	4.22534e-08	3.64972e-06	8.19323
ILMN_2245676	-0.155585	7.49447	-5.61452	4.28638e-08	3.69591e-06	8.17952
ILMN_1712320	-0.20925	7.54758	-5.61169	4.35066e-08	3.74471e-06	8.16529
ILMN_2155172	-0.14464	7.16638	-5.60581	4.4873e-08	3.85552e-06	8.13574
ILMN_1690392	-0.352243	9.69322	-5.60225	4.57211e-08	3.92149e-06	8.11785
ILMN_2395043	-0.244901	8.39364	-5.59919	4.64625e-08	3.97809e-06	8.10248
ILMN_1686811	-0.268512	7.45528	-5.59723	4.6943e-08	4.00546e-06	8.09264
ILMN_1761922	-0.108445	7.22413	-5.59721	4.69464e-08	4.00546e-06	8.09257
ILMN_1759729	-0.202528	9.43377	-5.59372	4.78144e-08	4.0724e-06	8.07507
ILMN_1653828	0.146182	10.4525	5.59077	4.85606e-08	4.12254e-06	8.06027
ILMN_1750722	-0.118179	7.04599	-5.59073	4.85721e-08	4.12254e-06	8.06005
ILMN_2383693	-0.215486	9.63897	-5.59023	4.86981e-08	4.12607e-06	8.05757
ILMN_1737611	0.223702	9.63062	5.58876	4.9077e-08	4.15096e-06	8.05016
ILMN_1760954	-0.253639	8.88118	-5.58836	4.91796e-08	4.15244e-06	8.04817
ILMN_1736054	-0.293253	7.52663	-5.58584	4.98331e-08	4.20035e-06	8.03555
ILMN_1677484	0.168915	8.90815	5.5855	4.99208e-08	4.20049e-06	8.03388
ILMN_1680644	-0.180653	7.74312	-5.58115	5.10727e-08	4.29002e-06	8.01208
ILMN_2364700	-0.194666	8.19822	-5.5778	5.19764e-08	4.35842e-06	7.99532
ILMN_1694686	0.141925	8.08638	5.57549	5.26102e-08	4.40401e-06	7.98374
ILMN_2367020	-0.191472	10.3027	-5.57463	5.28464e-08	4.4162e-06	7.97946
ILMN_1760741	-0.175895	8.83058	-5.57228	5.34994e-08	4.46065e-06	7.96773
ILMN_2397627	-0.165654	7.31723	-5.57206	5.35611e-08	4.46065e-06	7.96663
ILMN_2119692	0.304572	9.07917	5.57044	5.4017e-08	4.49095e-06	7.95853
ILMN_2409793	0.15317	7.98808	5.56739	5.48847e-08	4.55534e-06	7.9433
ILMN_1749838	0.181554	8.96672	5.56029	5.69613e-08	4.71966e-06	7.90783
ILMN_1841622	0.250863	8.43224	5.55836	5.75368e-08	4.75927e-06	7.89822
ILMN_2087080	-0.422727	10.7529	-5.55773	5.77269e-08	4.76692e-06	7.89507
ILMN_1697585	-0.317631	7.58608	-5.55352	5.90106e-08	4.86469e-06	7.87406
ILMN_1657744	0.122956	8.25788	5.55163	5.95945e-08	4.90453e-06	7.86466
ILMN_1682774	-0.461106	9.09648	-5.54889	6.04529e-08	4.96681e-06	7.851
ILMN_1759801	0.162885	8.87626	5.5447	6.17871e-08	5.06789e-06	7.83015
ILMN_1772686	0.202249	12.3395	5.53836	6.38634e-08	5.2294e-06	7.79858
ILMN_1662306	-0.11168	7.14615	-5.53414	6.52823e-08	5.33664e-06	7.77759
ILMN_1654518	0.270455	10.1459	5.53124	6.62749e-08	5.40872e-06	7.76318
ILMN_1916292	0.315469	9.29621	5.52242	6.93833e-08	5.6517e-06	7.71941
ILMN_1705892	-0.283714	7.86468	-5.52214	6.94838e-08	5.6517e-06	7.71803
ILMN_2307450	-0.323916	7.7149	-5.51903	7.06149e-08	5.73414e-06	7.70261
ILMN_1678097	0.152524	7.70208	5.5165	7.15493e-08	5.80037e-06	7.69006
ILMN_1782543	-0.214615	9.19092	-5.51253	7.304e-08	5.9114e-06	7.67037
ILMN_2137464	0.173883	8.24029	5.50592	7.55863e-08	6.10735e-06	7.63765
ILMN_2095820	-0.136431	8.20247	-5.50349	7.65442e-08	6.17453e-06	7.62563
ILMN_1745329	0.166895	10.4131	5.49981	7.80176e-08	6.28299e-06	7.60743
ILMN_1703477	0.147469	11.7671	5.48854	8.27066e-08	6.64963e-06	7.55171
ILMN_1688818	-0.129444	7.76086	-5.48625	8.369e-08	6.71764e-06	7.54042
ILMN_2406468	-0.212701	7.79385	-5.48378	8.47628e-08	6.783e-06	7.52826
ILMN_1808661	-0.207736	7.15589	-5.48374	8.47822e-08	6.783e-06	7.52805
ILMN_1749432	-0.220991	7.63528	-5.48048	8.62242e-08	6.88707e-06	7.51195
ILMN_2166831	-0.287049	12.0922	-5.4774	8.76037e-08	6.98583e-06	7.4968
ILMN_1671895	-0.195191	7.47762	-5.47315	8.95481e-08	7.1234e-06	7.47584
ILMN_1728975	-0.135259	8.25929	-5.47299	8.96209e-08	7.1234e-06	7.47507
ILMN_1806778	-0.325717	9.53562	-5.47084	9.06218e-08	7.19125e-06	7.46447
ILMN_1660063	-0.274212	9.91708	-5.46984	9.10925e-08	7.21686e-06	7.45952
ILMN_1824898	0.223776	8.90918	5.46878	9.15884e-08	7.24439e-06	7.45434
ILMN_2254635	0.329417	11.0869	5.46805	9.19361e-08	7.25526e-06	7.45073
ILMN_1782633	-0.304796	9.42144	-5.46768	9.21103e-08	7.25526e-06	7.44892
ILMN_1758311	-0.170251	7.56753	-5.46743	9.22293e-08	7.25526e-06	7.44769
ILMN_1710482	0.245431	9.34389	5.46724	9.23205e-08	7.25526e-06	7.44674
ILMN_2192620	0.155102	8.68797	5.46575	9.30295e-08	7.28789e-06	7.43944
ILMN_1761463	0.174894	12.989	5.46574	9.30344e-08	7.28789e-06	7.43939
ILMN_1793829	-0.515643	9.02229	-5.46543	9.31867e-08	7.28813e-06	7.43783
ILMN_1688621	-0.184714	7.76926	-5.46492	9.34283e-08	7.29533e-06	7.43536
ILMN_1665212	0.186929	9.36256	5.464	9.38752e-08	7.31852e-06	7.4308
ILMN_1735735	0.163024	8.60497	5.46014	9.57591e-08	7.45348e-06	7.41184
ILMN_2098743	-0.16396	7.69413	-5.45892	9.63634e-08	7.48857e-06	7.40584
ILMN_1783333	-0.317347	8.91939	-5.45674	9.74533e-08	7.56123e-06	7.39511
ILMN_2374770	-0.383356	10.0807	-5.45622	9.77114e-08	7.56922e-06	7.39258
ILMN_1704619	-0.344549	9.59318	-5.45426	9.87013e-08	7.63175e-06	7.38296
ILMN_1803743	0.260606	8.87388	5.45401	9.88314e-08	7.63175e-06	7.38171
ILMN_1661799	-0.248515	8.47828	-5.45091	1.0042e-07	7.74061e-06	7.36649
ILMN_1760779	-0.227832	7.77662	-5.45064	1.00558e-07	7.74061e-06	7.36518
ILMN_1742238	-0.230397	9.42366	-5.4485	1.01672e-07	7.81404e-06	7.35466
ILMN_1709396	-0.118551	7.00372	-5.44799	1.01939e-07	7.82224e-06	7.35216
ILMN_1784884	0.265781	12.6272	5.44661	1.02665e-07	7.85454e-06	7.34539
ILMN_1659564	0.180991	10.5516	5.44658	1.02682e-07	7.85454e-06	7.34523
ILMN_1714401	0.208871	10.6879	5.44501	1.03512e-07	7.90559e-06	7.33756
ILMN_1679280	-0.205795	7.37895	-5.44069	1.05836e-07	8.0705e-06	7.31636
ILMN_1695962	0.213488	11.1415	5.42939	1.12155e-07	8.539e-06	7.26104
ILMN_2160819	-0.494453	13.6578	-5.42898	1.12391e-07	8.54364e-06	7.25903
ILMN_1665887	-0.214759	8.93759	-5.42221	1.1636e-07	8.83156e-06	7.22593
ILMN_1734826	-0.229713	8.81668	-5.42067	1.17282e-07	8.88777e-06	7.21839
ILMN_2116366	-0.247978	13.0245	-5.41938	1.18061e-07	8.93289e-06	7.21208
ILMN_1698677	-0.140436	7.26767	-5.41357	1.21625e-07	9.18836e-06	7.18371
ILMN_1778078	0.168621	9.42245	5.40392	1.27773e-07	9.63791e-06	7.13667
ILMN_2413084	-0.249071	11.6271	-5.39962	1.30615e-07	9.83708e-06	7.11569
ILMN_2365549	0.175207	10.7797	5.39469	1.33944e-07	1.00722e-05	7.09169
ILMN_1813207	-0.173939	8.35304	-5.39164	1.36039e-07	1.0214e-05	7.07689
ILMN_1770692	-0.156675	7.48298	-5.38362	1.41719e-07	1.06241e-05	7.03788
ILMN_1780291	0.153958	7.56117	5.38082	1.43758e-07	1.07534e-05	7.02426
ILMN_1807243	-0.108954	7.15059	-5.38064	1.43884e-07	1.07534e-05	7.02342
ILMN_1794017	0.20543	9.37194	5.3764	1.47029e-07	1.09716e-05	7.00281
ILMN_2369924	-0.216026	8.77566	-5.37519	1.47934e-07	1.10223e-05	6.99695
ILMN_1770020	-0.33982	8.75373	-5.37467	1.4833e-07	1.1035e-05	6.9944
ILMN_1741371	0.249011	9.75575	5.37357	1.49156e-07	1.10796e-05	6.98911
ILMN_2373062	0.220031	9.70283	5.37111	1.51039e-07	1.11888e-05	6.97714
ILMN_1737015	-0.598557	11.9152	-5.37105	1.51086e-07	1.11888e-05	6.97685
ILMN_1807972	0.209793	9.66523	5.36806	1.53398e-07	1.13366e-05	6.96237
ILMN_1793146	-0.143466	7.14877	-5.36787	1.53546e-07	1.13366e-05	6.96145
ILMN_1728710	-0.262043	7.66679	-5.36388	1.56688e-07	1.15512e-05	6.94214
ILMN_1668910	0.175739	8.71085	5.36324	1.57204e-07	1.15717e-05	6.939
ILMN_1695386	-0.140783	7.14401	-5.36264	1.5768e-07	1.15893e-05	6.93612
ILMN_1739274	-0.180599	10.4578	-5.36068	1.59257e-07	1.16593e-05	6.92664
ILMN_1679731	0.258472	10.7592	5.36067	1.59264e-07	1.16593e-05	6.92659
ILMN_1707943	0.165296	7.81902	5.36057	1.5935e-07	1.16593e-05	6.92608
ILMN_2108709	0.178263	9.1941	5.35761	1.6176e-07	1.18179e-05	6.91177
ILMN_1668090	0.127826	8.75273	5.35006	1.68078e-07	1.22611e-05	6.87524
ILMN_2211122	-0.13637	7.08565	-5.34627	1.71337e-07	1.24656e-05	6.85694
ILMN_1785711	-0.149243	8.83334	-5.34621	1.71392e-07	1.24656e-05	6.85663
ILMN_1786893	0.153042	11.3099	5.34576	1.71781e-07	1.24754e-05	6.85447
ILMN_1841620	0.179715	8.11061	5.34474	1.7267e-07	1.25212e-05	6.84955
ILMN_1765044	-0.207849	8.07359	-5.34001	1.76858e-07	1.2806e-05	6.8267
ILMN_1655952	0.200583	11.5919	5.33903	1.77735e-07	1.28504e-05	6.82199
ILMN_1741917	0.288944	9.94535	5.3347	1.81673e-07	1.31157e-05	6.8011
ILMN_1662617	-0.276998	9.23834	-5.33367	1.82626e-07	1.3165e-05	6.79612
ILMN_1690386	-0.14917	7.40261	-5.32965	1.86375e-07	1.34154e-05	6.77675
ILMN_2364110	0.224836	9.58252	5.32526	1.90555e-07	1.36908e-05	6.75561
ILMN_1675612	-0.114986	8.78085	-5.32504	1.90762e-07	1.36908e-05	6.75458
ILMN_2122953	-0.248858	9.1425	-5.3126	2.03123e-07	1.45565e-05	6.69475
ILMN_1760303	-0.206611	8.92834	-5.30978	2.06036e-07	1.47219e-05	6.68118
ILMN_1686367	-0.256431	11.5128	-5.30975	2.06069e-07	1.47219e-05	6.68103
ILMN_1801105	0.203765	11.8094	5.30949	2.06335e-07	1.47219e-05	6.6798
ILMN_1703041	0.148612	7.92177	5.30769	2.08216e-07	1.48344e-05	6.67115
ILMN_1772692	0.246568	9.17635	5.30578	2.10235e-07	1.49564e-05	6.66196
ILMN_1753426	0.174987	8.22095	5.30181	2.14474e-07	1.52357e-05	6.64294
ILMN_1766851	-0.306929	7.60263	-5.29991	2.16535e-07	1.53598e-05	6.63383
ILMN_1769566	-0.281239	9.98374	-5.29877	2.17783e-07	1.54259e-05	6.62835
ILMN_1740466	0.198866	10.8433	5.29701	2.19724e-07	1.55409e-05	6.6199
ILMN_1793598	-0.232815	7.66639	-5.29663	2.20141e-07	1.55478e-05	6.61809
ILMN_1697906	-0.194605	7.49079	-5.29606	2.20772e-07	1.55699e-05	6.61536
ILMN_1775074	0.171636	9.01876	5.29405	2.23021e-07	1.57058e-05	6.6057
ILMN_1726729	-0.106857	6.9914	-5.29272	2.24516e-07	1.57883e-05	6.59934
ILMN_2347234	-0.178615	8.38765	-5.29238	2.24894e-07	1.57921e-05	6.59774
ILMN_1770378	-0.159208	7.25494	-5.29192	2.25414e-07	1.58058e-05	6.59554
ILMN_1672878	0.17253	10.1203	5.29163	2.25747e-07	1.58065e-05	6.59413
ILMN_1805827	-0.33534	9.67479	-5.28919	2.28532e-07	1.5963e-05	6.58245
ILMN_2383489	0.203812	10.4551	5.2891	2.28637e-07	1.5963e-05	6.58202
ILMN_1754894	0.175156	12.5124	5.28816	2.29714e-07	1.60154e-05	6.57754
ILMN_1653220	0.201425	10.5292	5.2873	2.30715e-07	1.60622e-05	6.57339
ILMN_1701216	0.187078	9.5291	5.28561	2.32679e-07	1.61759e-05	6.56532
ILMN_1677085	0.18884	9.39658	5.28134	2.37727e-07	1.65033e-05	6.54488
ILMN_1655444	-0.204077	7.85506	-5.27921	2.40283e-07	1.6657e-05	6.53469
ILMN_2368575	0.177456	8.03178	5.27397	2.46682e-07	1.70764e-05	6.50965
ILMN_1747968	0.18799	10.2822	5.27162	2.496e-07	1.72539e-05	6.49845
ILMN_2110167	-0.175064	8.03574	-5.27015	2.51443e-07	1.73567e-05	6.49145
ILMN_1693014	0.24294	13.262	5.26943	2.5235e-07	1.73947e-05	6.48802
ILMN_1658798	0.24889	8.34748	5.26893	2.52989e-07	1.74141e-05	6.48561
ILMN_1834842	0.196769	8.67857	5.26449	2.58681e-07	1.77809e-05	6.46442
ILMN_2215545	-0.158154	7.64102	-5.26041	2.64017e-07	1.81125e-05	6.44497
ILMN_1734483	0.140971	9.7269	5.26023	2.64247e-07	1.81125e-05	6.44414
ILMN_1745172	-0.172897	10.1696	-5.25638	2.69392e-07	1.84326e-05	6.42578
ILMN_1693210	-0.139925	7.17573	-5.25617	2.69674e-07	1.84326e-05	6.42479
ILMN_1723007	-0.164849	8.33699	-5.25521	2.70976e-07	1.84957e-05	6.4202
ILMN_1789492	0.177664	10.1001	5.25096	2.76783e-07	1.88657e-05	6.40001
ILMN_1701269	-0.39447	8.31358	-5.25026	2.77761e-07	1.8906e-05	6.39665
ILMN_1752285	-0.318171	11.6878	-5.24947	2.78857e-07	1.89146e-05	6.3929
ILMN_2191313	0.11227	7.42404	5.24945	2.78892e-07	1.89146e-05	6.39278
ILMN_2261973	-0.107496	7.18496	-5.24933	2.79051e-07	1.89146e-05	6.39224
ILMN_1815445	0.200766	10.0165	5.24888	2.79682e-07	1.89311e-05	6.39009
ILMN_1745620	-0.259014	7.73163	-5.24779	2.81213e-07	1.89906e-05	6.38489
ILMN_1662318	-0.264505	9.19197	-5.24746	2.81678e-07	1.89906e-05	6.38332
ILMN_1675852	-0.45939	9.37563	-5.24742	2.81728e-07	1.89906e-05	6.38314
ILMN_2330243	-0.213021	9.03397	-5.24675	2.82672e-07	1.9008e-05	6.37996
ILMN_1779486	0.290244	9.62828	5.24634	2.83249e-07	1.9008e-05	6.37802
ILMN_2414027	-0.333456	10.6553	-5.24621	2.8343e-07	1.9008e-05	6.37741
ILMN_1712888	-0.277401	8.45481	-5.24613	2.83545e-07	1.9008e-05	6.37703
ILMN_1750044	-0.160759	7.1914	-5.23959	2.92954e-07	1.95864e-05	6.34594
ILMN_1795089	0.224484	11.2303	5.23958	2.92975e-07	1.95864e-05	6.34587
ILMN_1683447	-0.408209	9.65574	-5.23885	2.94043e-07	1.96309e-05	6.34241
ILMN_1812557	0.191871	10.5824	5.2383	2.94848e-07	1.96578e-05	6.33981
ILMN_1678268	0.192885	9.48537	5.23424	3.00871e-07	2.00319e-05	6.32055
ILMN_1794707	0.378675	10.1416	5.2334	3.02133e-07	2.00786e-05	6.31657
ILMN_2282641	0.216945	10.9252	5.23323	3.02395e-07	2.00786e-05	6.31574
ILMN_1782167	0.12071	7.70106	5.22637	3.12904e-07	2.07482e-05	6.28322
ILMN_1798254	-0.223649	8.61561	-5.21662	3.28465e-07	2.17505e-05	6.23702
ILMN_1760556	0.287722	9.35546	5.21223	3.35709e-07	2.22e-05	6.21626
ILMN_1660498	-0.471945	13.6229	-5.21126	3.37324e-07	2.22766e-05	6.21169
ILMN_2380839	0.14067	7.9648	5.20786	3.43064e-07	2.26251e-05	6.19563
ILMN_1801710	0.22577	12.0766	5.20699	3.44552e-07	2.26925e-05	6.19151
ILMN_1805161	0.17513	9.23296	5.20423	3.49315e-07	2.29753e-05	6.17844
ILMN_2381397	-0.287765	9.58454	-5.20205	3.531e-07	2.31625e-05	6.16819
ILMN_1769319	-0.27615	10.3084	-5.20205	3.53112e-07	2.31625e-05	6.16816
ILMN_1687359	-0.163787	7.42501	-5.20079	3.55321e-07	2.32762e-05	6.16222
ILMN_1722502	-0.185523	7.62906	-5.19861	3.59181e-07	2.34975e-05	6.15194
ILMN_1801913	-0.147443	8.48278	-5.19796	3.60346e-07	2.35421e-05	6.14886
ILMN_1739532	0.245667	8.15716	5.1943	3.66946e-07	2.39284e-05	6.13158
ILMN_1743205	0.295302	8.98193	5.19414	3.67239e-07	2.39284e-05	6.13083
ILMN_1832425	0.182717	8.00914	5.19365	3.68115e-07	2.39535e-05	6.12856
ILMN_1703006	0.152028	11.9058	5.19264	3.69965e-07	2.40418e-05	6.12379
ILMN_2059535	0.255175	11.3699	5.18836	3.77891e-07	2.45242e-05	6.10362
ILMN_1813775	0.185255	10.8861	5.18771	3.79108e-07	2.45705e-05	6.10056
ILMN_1704094	-0.393097	8.5507	-5.18485	3.84509e-07	2.48875e-05	6.0871
ILMN_1736888	-0.259709	7.80441	-5.18323	3.87612e-07	2.50551e-05	6.07945
ILMN_1729816	-0.17249	10.9254	-5.18023	3.93399e-07	2.53955e-05	6.06535
ILMN_1757210	-0.15766	8.00823	-5.17953	3.94778e-07	2.54405e-05	6.06202
ILMN_1747058	-0.192088	9.36362	-5.17934	3.95137e-07	2.54405e-05	6.06116
ILMN_2363106	0.183306	11.1661	5.17565	4.02419e-07	2.58751e-05	6.04378
ILMN_1735827	0.164606	9.49839	5.16878	4.16309e-07	2.6733e-05	6.0115
ILMN_1652065	0.159533	8.1002	5.16814	4.17608e-07	2.67812e-05	6.00853
ILMN_1776352	-0.178621	7.79354	-5.16759	4.18757e-07	2.68197e-05	6.00592
ILMN_1775508	0.16854	10.022	5.16713	4.19701e-07	2.68449e-05	6.00378
ILMN_1793959	0.130508	9.31751	5.16599	4.22066e-07	2.69608e-05	5.99843
ILMN_1756355	-0.175041	9.50151	-5.16504	4.24046e-07	2.70519e-05	5.99398
ILMN_1682226	0.152719	8.93762	5.16154	4.31435e-07	2.74873e-05	5.97755
ILMN_2198393	-0.148656	8.32922	-5.15676	4.41719e-07	2.81059e-05	5.95514
ILMN_1703314	0.122921	8.17731	5.14573	4.66362e-07	2.96111e-05	5.9035
ILMN_1766275	0.218735	10.5662	5.14563	4.66588e-07	2.96111e-05	5.90304
ILMN_1763884	0.134221	9.10002	5.14372	4.71005e-07	2.98525e-05	5.89408
ILMN_2278636	0.217945	9.22787	5.1389	4.82292e-07	3.0493e-05	5.87156
ILMN_1788742	-0.388288	11.7915	-5.13887	4.82359e-07	3.0493e-05	5.87143
ILMN_1677385	-0.183576	8.16834	-5.13399	4.94068e-07	3.11927e-05	5.84862
ILMN_1691949	-0.279836	9.32743	-5.13178	4.99447e-07	3.14916e-05	5.83832
ILMN_1887174	0.116963	7.95887	5.1286	5.07323e-07	3.19469e-05	5.82344
ILMN_1680996	0.240089	12.6483	5.1283	5.0807e-07	3.19528e-05	5.82205
ILMN_1732967	0.164315	12.2341	5.1263	5.13077e-07	3.22101e-05	5.81272
ILMN_2336656	-0.0893997	6.93379	-5.12614	5.13482e-07	3.22101e-05	5.81197
ILMN_1845086	0.158419	8.1633	5.12265	5.22342e-07	3.27238e-05	5.79571
ILMN_1690963	0.240219	11.2653	5.12185	5.24393e-07	3.27862e-05	5.79198
ILMN_2397230	-0.235513	8.16984	-5.12173	5.24682e-07	3.27862e-05	5.79146
ILMN_1806908	0.157948	12.3025	5.11973	5.29847e-07	3.30666e-05	5.78214
ILMN_2285618	0.235158	7.81489	5.11782	5.3485e-07	3.33041e-05	5.77321
ILMN_1679867	0.132402	7.82159	5.11775	5.35016e-07	3.33041e-05	5.77291
ILMN_1754303	-0.316206	13.0686	-5.11702	5.36946e-07	3.33816e-05	5.76949
ILMN_1913537	0.1631	7.85483	5.11633	5.38757e-07	3.34516e-05	5.76629
ILMN_1711792	-0.297925	8.94447	-5.11481	5.42787e-07	3.36553e-05	5.7592
ILMN_1705144	0.223061	11.1229	5.11457	5.43417e-07	3.36553e-05	5.7581
ILMN_1737396	-0.175258	7.44246	-5.1142	5.44404e-07	3.36737e-05	5.75637
ILMN_2396956	0.185326	10.2664	5.11287	5.47958e-07	3.38506e-05	5.75019
ILMN_2396648	-0.152982	9.67769	-5.11157	5.5145e-07	3.40233e-05	5.74415
ILMN_1682494	-0.128823	7.29734	-5.10974	5.56417e-07	3.42864e-05	5.73562
ILMN_1709795	0.144015	13.4421	5.10921	5.57862e-07	3.43321e-05	5.73316
ILMN_2064898	-0.169946	9.64316	-5.1073	5.63106e-07	3.46112e-05	5.72426
ILMN_1670666	0.149235	8.68053	5.10651	5.65275e-07	3.47008e-05	5.72061
ILMN_1711030	0.198945	7.75155	5.10574	5.6742e-07	3.47887e-05	5.71701
ILMN_1694084	0.176136	11.9846	5.1039	5.72527e-07	3.50578e-05	5.70849
ILMN_1738579	0.177292	10.8017	5.0952	5.97376e-07	3.6499e-05	5.6681
ILMN_1815012	0.151122	9.73028	5.09514	5.97559e-07	3.6499e-05	5.66781
ILMN_1840920	0.199796	9.15142	5.09433	5.99929e-07	3.65979e-05	5.66405
ILMN_1721391	0.181011	12.3744	5.09221	6.06158e-07	3.69317e-05	5.65423
ILMN_1755234	0.189189	8.33782	5.08957	6.14016e-07	3.73639e-05	5.64199
ILMN_2142815	-0.353843	11.5936	-5.089	6.15738e-07	3.7422e-05	5.63933
ILMN_1804743	0.213445	8.87023	5.08075	6.40974e-07	3.8887e-05	5.60116
ILMN_1734205	0.192686	10.0143	5.08061	6.41437e-07	3.8887e-05	5.60047
ILMN_2075051	0.229597	10.0519	5.07465	6.60292e-07	3.99804e-05	5.57294
ILMN_1679771	0.205309	9.01253	5.0743	6.61432e-07	3.99999e-05	5.5713
ILMN_1734602	0.210281	11.2486	5.07377	6.63143e-07	4.00537e-05	5.56884
ILMN_1682935	-0.13961	7.72563	-5.07191	6.69171e-07	4.03487e-05	5.56025
ILMN_1664993	0.158045	7.49215	5.07175	6.69681e-07	4.03487e-05	5.55952
ILMN_1766185	0.161104	10.2081	5.07147	6.70608e-07	4.03547e-05	5.55821
ILMN_1778064	0.176271	8.23071	5.06625	6.87818e-07	4.13394e-05	5.53413
ILMN_1859787	0.138715	7.81549	5.06461	6.93332e-07	4.16196e-05	5.52654
ILMN_1704195	0.149572	8.09349	5.0617	7.03191e-07	4.21595e-05	5.51313
ILMN_2391141	-0.209702	8.14271	-5.05964	7.10286e-07	4.25326e-05	5.50359
ILMN_1671911	0.123387	8.40817	5.05831	7.1488e-07	4.27078e-05	5.49747
ILMN_1723962	-0.190875	7.62556	-5.05828	7.14961e-07	4.27078e-05	5.49736
ILMN_2130838	-0.155167	8.05271	-5.05263	7.3485e-07	4.38422e-05	5.47129
ILMN_1744665	0.191381	9.24388	5.04831	7.50391e-07	4.47147e-05	5.45141
ILMN_1693311	0.149139	13.208	5.04764	7.52829e-07	4.48053e-05	5.44833
ILMN_2223380	-0.199052	7.81771	-5.0468	7.55889e-07	4.4851e-05	5.44448
ILMN_1682404	-0.121728	7.42822	-5.0467	7.56259e-07	4.4851e-05	5.44401
ILMN_2346358	-0.107106	7.22441	-5.04653	7.56901e-07	4.4851e-05	5.4432
ILMN_1720526	-0.0909568	7.05666	-5.04622	7.58012e-07	4.4851e-05	5.44181
ILMN_2229261	0.142326	7.28398	5.04617	7.58193e-07	4.4851e-05	5.44158
ILMN_2198878	-0.142132	7.5359	-5.04369	7.67374e-07	4.53392e-05	5.43015
ILMN_1772719	-0.205008	9.16645	-5.04132	7.7624e-07	4.58075e-05	5.41924
ILMN_1714197	0.188382	10.124	5.04052	7.79244e-07	4.59293e-05	5.41557
ILMN_1846306	-0.107626	6.98175	-5.03822	7.87951e-07	4.63865e-05	5.40502
ILMN_1656335	-0.170091	7.67233	-5.03758	7.90393e-07	4.64742e-05	5.40208
ILMN_1715616	-0.12855	7.90117	-5.03641	7.9487e-07	4.66812e-05	5.39671
ILMN_1700477	0.149441	8.35725	5.03588	7.96936e-07	4.67462e-05	5.39425
ILMN_2272708	0.177402	7.54134	5.03554	7.98246e-07	4.67669e-05	5.39269
ILMN_1679382	-0.305323	8.61441	-5.0337	8.05363e-07	4.71272e-05	5.38426
ILMN_1839750	-0.119125	7.84617	-5.03163	8.13473e-07	4.75448e-05	5.37474
ILMN_1747078	-0.121385	7.728	-5.02564	8.37339e-07	4.88812e-05	5.34728
ILMN_2183510	-0.196088	9.60366	-5.02417	8.43312e-07	4.9171e-05	5.34053
ILMN_2217329	-0.238795	8.56933	-5.02269	8.49381e-07	4.94658e-05	5.33372
ILMN_1674983	-0.253656	10.2528	-5.02212	8.51717e-07	4.95427e-05	5.33111
ILMN_1725105	-0.227819	7.29733	-5.02002	8.60384e-07	4.99873e-05	5.3215
ILMN_1708672	-0.168067	8.32642	-5.01831	8.67497e-07	5.03406e-05	5.31368
ILMN_1742332	0.268248	10.5034	5.01706	8.72741e-07	5.05848e-05	5.30795
ILMN_1736180	0.250339	8.56157	5.01613	8.7668e-07	5.07528e-05	5.30368
ILMN_1803398	0.155039	9.90835	5.01455	8.83353e-07	5.10785e-05	5.29648
ILMN_2086417	-0.17916	9.65366	-5.01371	8.86964e-07	5.12117e-05	5.29261
ILMN_1741599	0.11613	7.97432	5.01352	8.87754e-07	5.12117e-05	5.29176
ILMN_1718924	-0.211946	9.53097	-5.00825	9.10616e-07	5.24685e-05	5.26762
ILMN_2391522	-0.107523	7.0064	-5.00695	9.16295e-07	5.27334e-05	5.26172
ILMN_1673640	0.143716	7.60918	5.00626	9.19346e-07	5.28467e-05	5.25856
ILMN_1722025	0.287331	7.88062	5.00395	9.2966e-07	5.33767e-05	5.24797
ILMN_1691402	-0.198058	7.88657	-5.00271	9.35199e-07	5.36316e-05	5.24233
ILMN_1869943	0.164542	7.5269	4.99879	9.52991e-07	5.45878e-05	5.22444
ILMN_1689456	0.162679	8.5457	4.99696	9.61437e-07	5.50071e-05	5.21606
ILMN_1771801	-0.184836	8.53354	-4.9966	9.63076e-07	5.50363e-05	5.21444
ILMN_2312275	-0.143523	9.60751	-4.98972	9.95446e-07	5.6768e-05	5.18306
ILMN_1670377	-0.145779	7.62726	-4.98967	9.95705e-07	5.6768e-05	5.18281
ILMN_2190084	-0.300806	10.9563	-4.98823	1.00259e-06	5.70938e-05	5.17627
ILMN_1694731	0.204452	10.8151	4.98516	1.01747e-06	5.78736e-05	5.16229
ILMN_1787026	-0.170098	10.4385	-4.97644	1.06089e-06	6.02731e-05	5.12262
ILMN_1662741	0.263556	10.2252	4.97569	1.06473e-06	6.04209e-05	5.1192
ILMN_1651832	0.181025	11.7474	4.97171	1.08523e-06	6.15126e-05	5.1011
ILMN_1805998	-0.127178	7.72917	-4.96905	1.09912e-06	6.22279e-05	5.08903
ILMN_1742250	-0.121418	7.62933	-4.96877	1.10059e-06	6.22386e-05	5.08776
ILMN_1791144	0.134934	7.4863	4.9652	1.11955e-06	6.3238e-05	5.07155
ILMN_1669281	0.169928	8.90761	4.96436	1.12407e-06	6.34198e-05	5.06773
ILMN_1776483	0.277005	8.26874	4.96402	1.1259e-06	6.34493e-05	5.06619
ILMN_1807633	-0.117337	7.04488	-4.96102	1.14218e-06	6.423e-05	5.05257
ILMN_1658160	0.129822	8.45054	4.96098	1.14238e-06	6.423e-05	5.05239
ILMN_2331501	0.0998238	14.5811	4.95205	1.19214e-06	6.69504e-05	5.01194
ILMN_2404385	0.165621	10.0097	4.94968	1.20571e-06	6.76346e-05	5.00121
ILMN_2070815	0.110147	7.67888	4.94892	1.21007e-06	6.78012e-05	4.99778
ILMN_1699636	0.113387	9.90051	4.94806	1.21506e-06	6.80032e-05	4.99387
ILMN_1733538	-0.351829	10.1851	-4.9471	1.22064e-06	6.8237e-05	4.98953
ILMN_1741942	0.181821	10.7689	4.94682	1.22229e-06	6.82512e-05	4.98825
ILMN_1810225	0.196972	8.56321	4.94536	1.23081e-06	6.8648e-05	4.98166
ILMN_1711361	0.140141	9.10881	4.93176	1.31313e-06	7.31561e-05	4.92024
ILMN_1663751	-0.158787	7.56061	-4.93148	1.3149e-06	7.31713e-05	4.91896
ILMN_1681890	-0.228648	7.49525	-4.93066	1.32004e-06	7.33735e-05	4.91527
ILMN_1697971	0.189117	9.84856	4.9282	1.33556e-06	7.41518e-05	4.90418
ILMN_1682864	0.16032	10.6837	4.92462	1.35847e-06	7.5338e-05	4.88805
ILMN_1752273	-0.101784	7.02695	-4.92437	1.36011e-06	7.5343e-05	4.88691
ILMN_1676665	0.2531	9.39914	4.92371	1.36437e-06	7.54935e-05	4.88394
ILMN_2322842	-0.170539	9.07306	-4.92261	1.37152e-06	7.58035e-05	4.87898
ILMN_1664098	0.121673	7.82679	4.92168	1.37764e-06	7.60552e-05	4.87476
ILMN_1853438	0.158482	7.8119	4.91954	1.3917e-06	7.6745e-05	4.86513
ILMN_1685774	-0.443253	9.78201	-4.91898	1.39536e-06	7.68598e-05	4.86264
ILMN_1685052	0.137223	8.25985	4.91442	1.42589e-06	7.84529e-05	4.84211
ILMN_2238928	-0.12273	7.55727	-4.91221	1.44092e-06	7.91903e-05	4.83217
ILMN_1717490	-0.113733	7.38758	-4.91122	1.44775e-06	7.94763e-05	4.82769
ILMN_1709623	0.143696	7.98952	4.90969	1.45829e-06	7.99648e-05	4.82081
ILMN_1733305	-0.269983	8.31819	-4.90619	1.48262e-06	8.12078e-05	4.80512
ILMN_2129545	-0.180948	7.39525	-4.90536	1.48851e-06	8.14394e-05	4.80136
ILMN_1750429	0.220026	10.4328	4.90444	1.49499e-06	8.16577e-05	4.79724
ILMN_1768773	0.155825	9.44888	4.90432	1.49585e-06	8.16577e-05	4.79669
ILMN_1764871	-0.18009	8.29307	-4.902	1.51237e-06	8.24673e-05	4.78628
ILMN_1775677	0.144108	9.04356	4.90023	1.5251e-06	8.30684e-05	4.77834
ILMN_2336595	0.195066	9.8544	4.89752	1.54474e-06	8.40445e-05	4.7662
ILMN_1722838	-0.141765	8.26854	-4.89649	1.55231e-06	8.43621e-05	4.76157
ILMN_1671905	-0.13776	7.34085	-4.89528	1.56118e-06	8.47503e-05	4.75616
ILMN_1741459	0.187443	8.34431	4.8941	1.56993e-06	8.51303e-05	4.75087
ILMN_1677483	-0.169879	8.42804	-4.88841	1.61272e-06	8.73009e-05	4.72538
ILMN_1861896	0.1422	8.12461	4.88831	1.61354e-06	8.73009e-05	4.7249
ILMN_2316173	-0.122826	7.54656	-4.88253	1.65814e-06	8.96151e-05	4.69905
ILMN_1744517	0.181788	12.1588	4.87975	1.68004e-06	9.06593e-05	4.68661
ILMN_1785252	0.128333	7.72525	4.87961	1.68118e-06	9.06593e-05	4.68597
ILMN_1729161	0.218736	10.2401	4.87908	1.68538e-06	9.07853e-05	4.6836
ILMN_1702389	0.168678	9.37192	4.87825	1.69199e-06	9.09645e-05	4.67989
ILMN_2221673	-0.328859	8.69892	-4.87819	1.69243e-06	9.09645e-05	4.67965
ILMN_2320888	0.215999	9.7311	4.87747	1.69819e-06	9.11736e-05	4.67643
ILMN_2397231	-0.261209	8.02659	-4.87668	1.70452e-06	9.14128e-05	4.6729
ILMN_2167616	-0.298602	11.8658	-4.87352	1.73016e-06	9.2626e-05	4.65875
ILMN_1679920	-0.501584	9.39327	-4.87342	1.73094e-06	9.2626e-05	4.65832
ILMN_1657864	0.156992	8.93644	4.87064	1.75373e-06	9.37428e-05	4.64593
ILMN_1726873	0.165972	8.23133	4.86938	1.76424e-06	9.42017e-05	4.64026
ILMN_1697962	-0.153423	8.86573	-4.86887	1.76845e-06	9.43229e-05	4.63801
ILMN_2228710	-0.145845	7.94798	-4.86844	1.77199e-06	9.44089e-05	4.63611
ILMN_1728660	-0.1646	9.03635	-4.86691	1.78488e-06	9.49918e-05	4.62924
ILMN_1791792	-0.114303	7.38303	-4.86408	1.80876e-06	9.61576e-05	4.61665
ILMN_2331890	-0.417858	13.4404	-4.86084	1.83652e-06	9.75272e-05	4.60222
ILMN_1715607	-0.135121	8.91258	-4.85792	1.86193e-06	9.87695e-05	4.58919
ILMN_2203950	0.0958321	14.7976	4.85728	1.86757e-06	9.89382e-05	4.58633
ILMN_1703412	0.117492	7.56877	4.8571	1.86917e-06	9.89382e-05	4.58552
ILMN_1675709	0.151903	8.26629	4.85658	1.87367e-06	9.90693e-05	4.58324
ILMN_2354391	0.119816	11.8055	4.85359	1.90019e-06	0.000100363	4.56992
ILMN_1755850	-0.135703	7.29567	-4.84842	1.94693e-06	0.00010272	4.5469
ILMN_1789243	0.120281	8.33479	4.84682	1.96158e-06	0.000103381	4.53979
ILMN_2371280	0.23121	13.6944	4.84487	1.97961e-06	0.000104219	4.53113
ILMN_1765876	0.151074	7.49212	4.84	2.0253e-06	0.00010651	4.50951
ILMN_2221076	-0.129663	7.51117	-4.83949	2.03016e-06	0.00010665	4.50724
ILMN_1716922	0.128555	9.84349	4.83825	2.04205e-06	0.000107159	4.50171
ILMN_1685678	-0.115255	7.16459	-4.83582	2.06541e-06	0.000108269	4.49094
ILMN_1807211	0.142778	8.8095	4.83475	2.07573e-06	0.000108693	4.48621
ILMN_1688070	0.199481	8.21984	4.83427	2.08046e-06	0.000108824	4.48406
ILMN_2101930	0.152337	8.64213	4.83203	2.10239e-06	0.000109853	4.47412
ILMN_1654396	0.167535	13.9848	4.83022	2.12027e-06	0.000110669	4.4661
ILMN_1716821	0.127717	8.82508	4.82966	2.12583e-06	0.000110841	4.46362
ILMN_2380418	0.183469	10.4249	4.82922	2.13018e-06	0.000110949	4.46169
ILMN_1746968	0.137049	8.43391	4.82855	2.13688e-06	0.000111179	4.45871
ILMN_1659415	-0.35947	8.52026	-4.82828	2.13959e-06	0.000111202	4.45751
ILMN_1708858	-0.120599	7.19125	-4.82351	2.18781e-06	0.000113587	4.4364
ILMN_1756920	0.221047	10.2669	4.82194	2.20391e-06	0.000114301	4.42946
ILMN_1815148	0.190344	8.65498	4.81877	2.23686e-06	0.000115774	4.4154
ILMN_1771966	-0.204637	7.84387	-4.81874	2.2372e-06	0.000115774	4.41526
ILMN_1768754	0.203756	9.29837	4.81852	2.23942e-06	0.000115774	4.41432
ILMN_1814971	0.143357	9.98532	4.81762	2.24892e-06	0.000116142	4.41031
ILMN_1718297	-0.221916	9.25056	-4.81638	2.26191e-06	0.000116689	4.40486
ILMN_1873075	-0.214289	7.57117	-4.81328	2.29493e-06	0.000118268	4.39113
ILMN_1687858	-0.268261	11.7276	-4.81304	2.29744e-06	0.000118272	4.3901
ILMN_1791896	-0.219173	8.59378	-4.808	2.35212e-06	0.000120897	4.36783
ILMN_1720858	-0.197225	8.02847	-4.80789	2.35338e-06	0.000120897	4.36732
ILMN_1704290	0.145865	8.15715	4.8075	2.35768e-06	0.00012099	4.36559
ILMN_1735548	0.112853	7.46906	4.80716	2.36139e-06	0.000121053	4.3641
ILMN_1797594	0.182468	8.23037	4.80516	2.38348e-06	0.000122058	4.35529
ILMN_2313079	0.165182	8.21011	4.8048	2.38747e-06	0.000122134	4.3537
ILMN_1701930	-0.115591	7.49317	-4.80425	2.39366e-06	0.000122322	4.35125
ILMN_1912083	0.138776	7.71948	4.8	2.44148e-06	0.000124618	4.33252
ILMN_1757384	-0.143332	7.69469	-4.7998	2.44369e-06	0.000124618	4.33166
ILMN_1711894	-0.1588	7.58845	-4.7988	2.45518e-06	0.000125073	4.32722
ILMN_1671621	-0.279958	10.0876	-4.79827	2.46117e-06	0.000125111	4.32492
ILMN_1673788	-0.257504	9.40293	-4.79807	2.4635e-06	0.000125111	4.32402
ILMN_1726064	-0.177797	7.96609	-4.79806	2.46362e-06	0.000125111	4.32398
ILMN_1734855	0.256844	9.38624	4.79611	2.48612e-06	0.000126123	4.31537
ILMN_2222984	-0.263222	8.57283	-4.79197	2.53437e-06	0.000128437	4.29717
ILMN_2350266	0.118077	7.87169	4.78913	2.56815e-06	0.000130014	4.28464
ILMN_1669703	0.160904	10.3297	4.78142	2.66171e-06	0.000134611	4.25077
ILMN_1734254	-0.141435	7.682	-4.78089	2.66834e-06	0.000134807	4.24841
ILMN_1692826	0.169478	8.15005	4.78032	2.67541e-06	0.000135024	4.24591
ILMN_2090558	-0.191885	9.64536	-4.77301	2.76769e-06	0.000139511	4.21381
ILMN_1813669	0.140917	8.52433	4.77282	2.77003e-06	0.000139511	4.21301
ILMN_1701131	-0.116064	7.20928	-4.77028	2.8029e-06	0.000141021	4.20185
ILMN_1735052	0.209314	11.1162	4.76701	2.84566e-06	0.000143025	4.18752
ILMN_1780368	-0.221668	8.28408	-4.76543	2.86657e-06	0.000143927	4.18059
ILMN_1711904	0.157179	7.91706	4.7614	2.92044e-06	0.000146481	4.16298
ILMN_2379718	0.18715	10.9183	4.76089	2.92735e-06	0.000146637	4.16074
ILMN_1761912	0.162033	10.9938	4.76073	2.92955e-06	0.000146637	4.16003
ILMN_1689097	-0.200057	9.79668	-4.7604	2.93403e-06	0.00014671	4.15858
ILMN_1718619	0.118296	7.91509	4.75196	3.05078e-06	0.000152392	4.12167
ILMN_1760635	-0.115392	7.26215	-4.75151	3.05708e-06	0.000152551	4.11971
ILMN_1679003	0.121256	7.89419	4.75052	3.07113e-06	0.000153095	4.11538
ILMN_1810577	-0.240748	12.3015	-4.74204	3.19365e-06	0.000159041	4.07837
ILMN_2355033	-0.21665	9.16053	-4.74032	3.21909e-06	0.000160144	4.07086
ILMN_2380999	-0.188831	7.78577	-4.73978	3.22721e-06	0.000160384	4.06848
ILMN_1657624	0.181685	9.19685	4.73908	3.23752e-06	0.000160653	4.06546
ILMN_1659888	0.145741	9.39773	4.73897	3.2392e-06	0.000160653	4.06497
ILMN_1809010	-0.138823	8.63341	-4.73814	3.25162e-06	0.000161106	4.06135
ILMN_1688034	-0.136907	7.97707	-4.73648	3.27658e-06	0.000162079	4.05412
ILMN_2367418	0.222153	10.9324	4.73627	3.27971e-06	0.000162079	4.05322
ILMN_1713406	0.188522	10.8123	4.73617	3.28123e-06	0.000162079	4.05278
ILMN_1724066	0.222758	10.3278	4.73486	3.30117e-06	0.000162899	4.04705
ILMN_1769876	0.167453	8.29574	4.73445	3.30737e-06	0.00016304	4.04527
ILMN_1736577	0.107619	8.00016	4.73113	3.35827e-06	0.000165327	4.03083
ILMN_1671516	-0.178408	7.52709	-4.73099	3.36053e-06	0.000165327	4.03019
ILMN_1712389	-0.289733	11.5968	-4.73017	3.37314e-06	0.000165674	4.02665
ILMN_1791057	0.198162	10.3004	4.73009	3.37438e-06	0.000165674	4.0263
ILMN_1697629	0.180103	9.49162	4.72837	3.40133e-06	0.000166829	4.01878
ILMN_1839019	0.148164	8.32613	4.72783	3.40965e-06	0.000167069	4.01647
ILMN_1667925	-0.147461	8.07259	-4.72738	3.41681e-06	0.000167252	4.01448
ILMN_1670410	0.304336	8.57951	4.72599	3.43863e-06	0.000168152	4.00846
ILMN_1659189	0.155591	9.20237	4.72379	3.47363e-06	0.000169693	3.99888
ILMN_2175131	-0.241023	9.34441	-4.71975	3.5387e-06	0.000172699	3.98133
ILMN_1804798	-0.19138	8.56346	-4.7193	3.54611e-06	0.000172888	3.97936
ILMN_1703132	-0.204819	8.21107	-4.71768	3.5726e-06	0.000174005	3.97232
ILMN_2134062	-0.132237	7.97052	-4.71665	3.58947e-06	0.000174619	3.96786
ILMN_2101375	-0.112477	7.61717	-4.71648	3.59236e-06	0.000174619	3.9671
ILMN_1839609	0.187979	8.23313	4.71368	3.63886e-06	0.000176704	3.95494
ILMN_1652230	-0.386644	12.524	-4.71257	3.65734e-06	0.000177425	3.95015
ILMN_1655935	0.110456	8.45282	4.71206	3.666e-06	0.000177668	3.94792
ILMN_1763739	0.231739	8.65947	4.71047	3.69274e-06	0.000178786	3.94104
ILMN_1775243	-0.365204	10.7951	-4.70973	3.70528e-06	0.000179216	3.93784
ILMN_1746436	0.278772	9.65743	4.70884	3.72055e-06	0.000179776	3.93395
ILMN_1694502	-0.106365	7.5856	-4.70808	3.73346e-06	0.000180221	3.93068
ILMN_2243308	0.162126	8.54775	4.70735	3.74592e-06	0.000180645	3.92752
ILMN_1657348	0.148593	7.79	4.70695	3.75293e-06	0.000180804	3.92576
ILMN_2053679	-0.253364	8.22222	-4.70597	3.76977e-06	0.000181436	3.92152
ILMN_1807710	-0.557318	10.1935	-4.70228	3.8341e-06	0.00018435	3.90553
ILMN_1798728	-0.266037	9.75851	-4.70117	3.85365e-06	0.000185024	3.90072
ILMN_1809344	-0.171829	7.95526	-4.70105	3.85569e-06	0.000185024	3.90022
ILMN_1702229	0.263839	8.50149	4.69937	3.88556e-06	0.000186274	3.89292
ILMN_1732060	0.178734	10.6764	4.69434	3.97605e-06	0.000190153	3.87116
ILMN_2371685	-0.0982191	7.14179	-4.6943	3.9767e-06	0.000190153	3.87101
ILMN_1805590	-0.102702	7.01048	-4.69422	3.97815e-06	0.000190153	3.87066
ILMN_1792489	-0.116076	13.0795	-4.69151	4.02779e-06	0.000192262	3.85894
ILMN_1909895	0.105476	7.60079	4.69138	4.03017e-06	0.000192262	3.85838
ILMN_1764549	-0.240097	8.36315	-4.68918	4.07098e-06	0.000194019	3.84886
ILMN_1799815	0.126026	9.08049	4.68724	4.10713e-06	0.00019533	3.8405
ILMN_1703180	0.115596	7.81278	4.6871	4.10982e-06	0.00019533	3.83988
ILMN_1803853	-0.135964	10.6532	-4.68706	4.11047e-06	0.00019533	3.83973
ILMN_2339284	-0.11123	7.64699	-4.68578	4.13468e-06	0.000196289	3.83418
ILMN_1671005	0.117241	7.90692	4.6839	4.17035e-06	0.00019779	3.82606
ILMN_1664750	-0.22725	11.8796	-4.67698	4.304e-06	0.00020393	3.79625
ILMN_2151818	-0.440894	10.1583	-4.67392	4.36449e-06	0.000206596	3.78306
ILMN_1743078	0.308848	11.7397	4.67197	4.4035e-06	0.00020824	3.77466
ILMN_1770127	-0.214787	9.38344	-4.67104	4.42216e-06	0.00020892	3.77066
ILMN_1698001	-0.206351	8.67209	-4.6697	4.44932e-06	0.00021	3.76487
ILMN_1654262	0.176538	9.30991	4.66736	4.49706e-06	0.000212048	3.75479
ILMN_1721623	-0.0845607	7.33198	-4.6667	4.51058e-06	0.00021248	3.75195
ILMN_1696375	0.13923	9.06252	4.66537	4.53788e-06	0.00021356	3.74625
ILMN_2155998	-0.155134	9.89233	-4.66443	4.55727e-06	0.000214266	3.74222
ILMN_1705679	0.130119	10.031	4.66398	4.56678e-06	0.000214507	3.74025
ILMN_1792910	0.17502	9.75422	4.66351	4.57641e-06	0.000214752	3.73826
ILMN_1813256	-0.18314	8.23126	-4.66157	4.617e-06	0.000216449	3.72992
ILMN_1779258	0.199169	9.99953	4.65918	4.66751e-06	0.000218607	3.71964
ILMN_1696956	0.140474	9.12168	4.65882	4.67521e-06	0.000218758	3.71808
ILMN_1737406	0.212979	11.1551	4.6522	4.81796e-06	0.000225142	3.68967
ILMN_1782538	0.185891	13.1983	4.65207	4.82088e-06	0.000225142	3.6891
ILMN_2252295	0.164004	7.78099	4.6518	4.82676e-06	0.000225201	3.68795
ILMN_1681591	0.158183	10.2901	4.64952	4.87701e-06	0.000227275	3.67816
ILMN_1745784	0.177177	9.47674	4.64893	4.88994e-06	0.000227275	3.67566
ILMN_1658697	0.214213	7.74843	4.64888	4.89118e-06	0.000227275	3.67542
ILMN_1751034	0.263591	8.5997	4.64887	4.89141e-06	0.000227275	3.67538
ILMN_1741782	-0.170136	7.86656	-4.64873	4.89449e-06	0.000227275	3.67478
ILMN_1655987	0.16693	7.43225	4.64844	4.90102e-06	0.000227362	3.67352
ILMN_1771084	-0.10265	7.12328	-4.64641	4.94624e-06	0.000229242	3.66485
ILMN_1695706	-0.192858	9.69032	-4.64543	4.96831e-06	0.000230046	3.66064
ILMN_1856192	-0.0625613	6.82233	-4.64491	4.97996e-06	0.000230367	3.65843
ILMN_1654735	0.18241	10.1094	4.64313	5.02032e-06	0.000232014	3.65081
ILMN_1757361	0.250508	9.10047	4.6429	5.02574e-06	0.000232044	3.64979
ILMN_2405233	-0.198831	7.61535	-4.64251	5.03454e-06	0.000232231	3.64814
ILMN_1731113	0.121634	8.53497	4.64148	5.05805e-06	0.000233095	3.64374
ILMN_1780937	0.109256	8.32215	4.6411	5.06686e-06	0.000233281	3.64209
ILMN_2054442	-0.2249	7.55971	-4.63813	5.13548e-06	0.000236128	3.62939
ILMN_1765644	-0.311222	7.69352	-4.63801	5.13838e-06	0.000236128	3.62885
ILMN_1758658	0.143011	9.30179	4.63515	5.20533e-06	0.00023898	3.61663
ILMN_1773814	0.0823251	7.26746	4.63368	5.23997e-06	0.000240344	3.61036
ILMN_1677910	0.136667	7.66495	4.63323	5.25071e-06	0.000240611	3.60843
ILMN_1717868	-0.166467	10.363	-4.63159	5.2899e-06	0.000242066	3.60141
ILMN_2320964	0.201637	11.2747	4.63143	5.29374e-06	0.000242066	3.60072
ILMN_1821531	-0.0903691	6.95882	-4.63128	5.29736e-06	0.000242066	3.60008
ILMN_1770733	0.125058	10.0348	4.63003	5.32727e-06	0.000243205	3.59476
ILMN_1767281	-0.329947	7.83943	-4.62752	5.38822e-06	0.000245724	3.58402
ILMN_1664863	0.110174	7.43877	4.62734	5.39251e-06	0.000245724	3.58327
ILMN_1665540	0.264911	8.31121	4.62563	5.43433e-06	0.000247399	3.57597
ILMN_1751851	0.233018	12.2073	4.62491	5.45226e-06	0.000247984	3.57286
ILMN_1773380	0.17561	8.02545	4.6227	5.50693e-06	0.000250237	3.56344
ILMN_2280189	-0.139942	7.41425	-4.61681	5.65533e-06	0.000256741	3.53834
ILMN_1803745	0.131596	8.32407	4.61219	5.77452e-06	0.000261755	3.51865
ILMN_1807719	0.123297	8.27996	4.61196	5.78048e-06	0.000261755	3.51767
ILMN_1718982	0.259187	9.05825	4.61176	5.78572e-06	0.000261755	3.51682
ILMN_1653794	-0.307606	9.01386	-4.6117	5.78721e-06	0.000261755	3.51657
ILMN_1795435	-0.146872	7.91006	-4.61114	5.80194e-06	0.000262178	3.51417
ILMN_1770936	-0.214183	8.75307	-4.60998	5.83237e-06	0.000263309	3.50924
ILMN_2397776	0.127538	7.8221	4.60844	5.8729e-06	0.000264894	3.5027
ILMN_1673215	0.140723	12.5962	4.60744	5.89934e-06	0.000265841	3.49846
ILMN_1669931	-0.144718	7.75363	-4.60633	5.92911e-06	0.000266936	3.49371
ILMN_2211800	-0.107095	7.32946	-4.60366	6.0009e-06	0.000269886	3.48235
ILMN_1671374	-0.168251	9.29784	-4.60348	6.00569e-06	0.000269886	3.48159
ILMN_2054233	-0.21503	7.86069	-4.60322	6.01279e-06	0.000269956	3.48048
ILMN_1767020	0.196676	8.7376	4.60127	6.06562e-06	0.000272078	3.47222
ILMN_1691717	0.209983	9.72968	4.59997	6.10132e-06	0.000273331	3.46668
ILMN_1786396	0.130694	8.49456	4.59984	6.10477e-06	0.000273331	3.46615
ILMN_1740486	0.147088	7.75047	4.59871	6.13615e-06	0.000274484	3.46131
ILMN_1671969	0.151927	8.70404	4.59679	6.18933e-06	0.00027661	3.45316
ILMN_2394576	-0.0931885	7.47126	-4.59549	6.2256e-06	0.000277976	3.44765
ILMN_1672843	-0.112341	7.7281	-4.59117	6.34778e-06	0.000283172	3.42931
ILMN_1813833	0.0982812	7.83038	4.59012	6.37757e-06	0.000284242	3.42489
ILMN_1664449	-0.174569	7.68795	-4.58966	6.39087e-06	0.000284574	3.42292
ILMN_2148944	0.184254	7.67754	4.58865	6.41994e-06	0.000285608	3.41864
ILMN_1745946	-0.127143	7.07333	-4.58818	6.4336e-06	0.000285936	3.41663
ILMN_2410965	0.185405	9.02082	4.58778	6.44519e-06	0.000285936	3.41494
ILMN_1862018	0.130842	9.4912	4.58729	6.45935e-06	0.000285936	3.41286
ILMN_1733103	0.129313	7.80187	4.58721	6.46166e-06	0.000285936	3.41253
ILMN_1692742	0.235487	9.43652	4.58709	6.46501e-06	0.000285936	3.41204
ILMN_1790202	0.10706	8.05276	4.58703	6.46688e-06	0.000285936	3.41177
ILMN_1796464	0.113794	8.33179	4.58698	6.46833e-06	0.000285936	3.41155
ILMN_2401618	0.126074	8.34975	4.58519	6.5204e-06	0.000287978	3.40399
ILMN_1778104	-0.185577	7.54818	-4.58352	6.56949e-06	0.00028965	3.39691
ILMN_1821463	0.121047	7.19983	4.5835	6.57015e-06	0.00028965	3.39682
ILMN_1751789	-0.154425	7.28275	-4.58279	6.59121e-06	0.000290317	3.3938
ILMN_1682368	0.176157	8.64405	4.58201	6.61419e-06	0.000291066	3.39051
ILMN_1689528	-0.117407	7.38654	-4.58131	6.63502e-06	0.00029172	3.38754
ILMN_2414014	0.141247	10.8971	4.58092	6.64667e-06	0.000291969	3.38589
ILMN_1666409	-0.178502	10.7349	-4.57871	6.713e-06	0.000294617	3.37652
ILMN_1730773	0.179323	8.4918	4.57737	6.75327e-06	0.000296118	3.37088
ILMN_1698164	0.184738	7.47469	4.57639	6.78317e-06	0.000297163	3.36671
ILMN_1743829	0.131243	10.3285	4.57617	6.7897e-06	0.000297182	3.3658
ILMN_1662128	-0.153414	7.81884	-4.57236	6.9066e-06	0.000302028	3.34969
ILMN_2175912	0.155907	14.2366	4.57174	6.92578e-06	0.000302595	3.34708
ILMN_1764082	0.136706	8.55123	4.57042	6.96683e-06	0.000304116	3.3415
ILMN_1690625	0.184003	8.63023	4.57013	6.9759e-06	0.00030424	3.34028
ILMN_1664644	0.251431	9.15607	4.56892	7.01386e-06	0.000305623	3.33516
ILMN_1678165	-0.21573	9.0466	-4.5648	7.14439e-06	0.000311033	3.31776
ILMN_1745262	0.235877	8.25734	4.56306	7.20019e-06	0.000313183	3.31042
ILMN_1720623	0.194421	9.28353	4.56196	7.23563e-06	0.000314444	3.30579
ILMN_1756311	-0.0925136	7.25788	-4.55925	7.32403e-06	0.000318002	3.29434
ILMN_1753582	-0.173591	10.2675	-4.55682	7.40381e-06	0.000321181	3.28412
ILMN_1806448	0.133084	7.30535	4.55572	7.44033e-06	0.000322478	3.27948
ILMN_1733927	-0.205594	11.7814	-4.55447	7.48187e-06	0.000323991	3.27423
ILMN_1812474	0.13425	9.35103	4.54988	7.63692e-06	0.000330135	3.25488
ILMN_1686116	0.242111	7.5418	4.54987	7.63729e-06	0.000330135	3.25484
ILMN_1854765	0.153094	9.5235	4.54864	7.67927e-06	0.000331627	3.24967
ILMN_1757298	-0.0974003	7.31081	-4.54846	7.68538e-06	0.000331627	3.24892
ILMN_1800164	0.146082	9.00526	4.54673	7.74478e-06	0.000333895	3.24166
ILMN_2082314	0.204137	9.91069	4.54634	7.75841e-06	0.000334187	3.24
ILMN_1770732	-0.160445	10.0081	-4.54516	7.79934e-06	0.000335654	3.23504
ILMN_1756326	-0.100623	7.10041	-4.54432	7.82859e-06	0.000336615	3.23151
ILMN_1730928	0.211626	8.28788	4.54378	7.84743e-06	0.000337063	3.22924
ILMN_2130441	0.211098	13.5314	4.54363	7.85282e-06	0.000337063	3.22859
ILMN_1801869	-0.190115	8.52611	-4.54244	7.89447e-06	0.000338554	3.2236
ILMN_1781580	0.180978	11.5829	4.5419	7.91337e-06	0.000339066	3.22135
ILMN_1778238	-0.208235	8.63685	-4.54105	7.94349e-06	0.000340058	3.21777
ILMN_2206344	0.136323	8.80368	4.53927	8.00662e-06	0.00034246	3.2103
ILMN_2076658	-0.11174	6.8682	-4.53887	8.02112e-06	0.00034278	3.2086
ILMN_1795949	0.197541	9.74178	4.53849	8.03456e-06	0.000343054	3.20702
ILMN_1800935	-0.143045	7.3953	-4.53681	8.09489e-06	0.000345328	3.19997
ILMN_2147306	-0.307112	9.44237	-4.53639	8.11004e-06	0.000345672	3.1982
ILMN_1806473	-0.0854475	7.11142	-4.53334	8.22083e-06	0.000350088	3.18541
ILMN_1803941	-0.204365	8.16218	-4.53258	8.24864e-06	0.000350966	3.18223
ILMN_1698519	0.155621	7.47048	4.53135	8.29414e-06	0.000352595	3.17704
ILMN_1738243	-0.252852	13.7872	-4.53024	8.33513e-06	0.000354029	3.17239
ILMN_1878375	0.111324	7.30395	4.52862	8.39535e-06	0.000356277	3.16561
ILMN_1651767	0.171889	8.90373	4.52641	8.4783e-06	0.000359484	3.15634
ILMN_2077858	0.125142	8.15067	4.5262	8.48614e-06	0.000359505	3.15547
ILMN_1728677	0.31319	10.2216	4.52479	8.53954e-06	0.000361453	3.14955
ILMN_1661647	0.170217	7.56828	4.52434	8.55642e-06	0.000361854	3.14769
ILMN_2219512	0.0881757	7.21973	4.52255	8.62479e-06	0.000364429	3.14019
ILMN_1812666	-0.180954	7.56924	-4.52213	8.6409e-06	0.000364794	3.13843
ILMN_1724250	0.254081	11.5462	4.52074	8.6943e-06	0.000366731	3.13262
ILMN_1810836	0.195879	7.87411	4.52016	8.71665e-06	0.000367083	3.1302
ILMN_1759915	0.134183	8.57475	4.52014	8.71769e-06	0.000367083	3.13009
ILMN_1783753	-0.27562	10.662	-4.51832	8.78819e-06	0.000369733	3.1225
ILMN_1660227	0.219219	7.81619	4.51729	8.82841e-06	0.000371105	3.11819
ILMN_1728426	0.182221	9.76659	4.51709	8.83628e-06	0.000371116	3.11735
ILMN_2379130	0.157171	9.35987	4.51528	8.90739e-06	0.000373781	3.1098
ILMN_1651776	0.1434	8.75349	4.51453	8.93706e-06	0.000374704	3.10667
ILMN_1726222	0.179251	13.0771	4.51402	8.95727e-06	0.000375229	3.10454
ILMN_1725992	0.149983	10.307	4.51163	9.05284e-06	0.000378633	3.09453
ILMN_1721713	-0.11103	7.96061	-4.5116	9.05405e-06	0.000378633	3.09441
ILMN_2127605	0.190701	8.15827	4.51054	9.09659e-06	0.000380086	3.08999
ILMN_1722811	0.174486	9.95786	4.50988	9.1232e-06	0.000380872	3.08724
ILMN_1789001	0.122549	8.70673	4.50678	9.24936e-06	0.000385511	3.07429
ILMN_1765493	0.272241	9.56751	4.50676	9.25011e-06	0.000385511	3.07422
ILMN_2396444	0.193808	13.5169	4.50565	9.29573e-06	0.000387081	3.06958
ILMN_1792276	0.145634	7.45729	4.49825	9.60532e-06	0.000399632	3.03871
ILMN_2330267	-0.209299	7.79	-4.49641	9.68372e-06	0.000402551	3.03105
ILMN_2223010	-0.319461	8.81331	-4.49505	9.74215e-06	0.000404635	3.02538
ILMN_1738749	0.218857	10.533	4.49338	9.81401e-06	0.000407273	3.01846
ILMN_1755123	0.196369	8.85862	4.49268	9.84456e-06	0.000408194	3.01553
ILMN_1690295	-0.11327	7.06228	-4.4922	9.86534e-06	0.000408379	3.01354
ILMN_1713751	0.210609	10.793	4.49219	9.86577e-06	0.000408379	3.0135
ILMN_1709894	-0.116118	8.00707	-4.48989	9.96663e-06	0.000411939	3.00392
ILMN_1811866	0.102447	7.46344	4.48984	9.96866e-06	0.000411939	3.00373
ILMN_1783606	0.113782	7.56993	4.4817	1.03336e-05	0.000426657	2.96986
ILMN_1776147	-0.116855	8.48802	-4.47994	1.04137e-05	0.000429601	2.96259
ILMN_1723625	0.120504	10.8342	4.47851	1.04795e-05	0.000431953	2.95665
ILMN_2336130	0.17854	9.11936	4.47809	1.0499e-05	0.00043215	2.9549
ILMN_1751886	0.224616	8.84029	4.47803	1.0502e-05	0.00043215	2.95463
ILMN_1658885	0.136709	8.86888	4.47564	1.06128e-05	0.000436341	2.94474
ILMN_1697218	0.139842	9.51786	4.47507	1.06394e-05	0.000437066	2.94239
ILMN_1657722	-0.597725	9.43937	-4.47477	1.06536e-05	0.000437279	2.94114
ILMN_1782504	-0.170016	7.89429	-4.47255	1.07584e-05	0.000441211	2.93191
ILMN_1805828	-0.100757	7.14917	-4.47221	1.07744e-05	0.000441498	2.93051
ILMN_1710303	-0.212372	7.53543	-4.47086	1.08384e-05	0.000443446	2.92494
ILMN_1759952	-0.156137	10.2315	-4.47083	1.08401e-05	0.000443446	2.92478
ILMN_2079803	-0.204343	9.93544	-4.46694	1.10269e-05	0.000450572	2.90869
ILMN_1766505	-0.191142	7.80466	-4.46666	1.10407e-05	0.000450572	2.90752
ILMN_2145518	-0.266969	8.40965	-4.46663	1.1042e-05	0.000450572	2.90741
ILMN_1793386	0.168683	8.08901	4.46328	1.1206e-05	0.000456882	2.89352
ILMN_2321064	-0.217512	8.88762	-4.45868	1.14345e-05	0.00046581	2.87451
ILMN_1794594	0.126029	10.4525	4.45731	1.15038e-05	0.00046824	2.86883
ILMN_1807529	0.300195	11.8515	4.45693	1.15227e-05	0.000468618	2.86728
ILMN_1791388	0.161031	9.72592	4.4553	1.16055e-05	0.000471593	2.86054
ILMN_1719627	0.146157	9.0264	4.45509	1.16164e-05	0.000471642	2.85966
ILMN_1726842	-0.115362	7.17154	-4.45383	1.16805e-05	0.00047384	2.85448
ILMN_2399363	-0.254512	9.66087	-4.45365	1.16899e-05	0.00047384	2.85372
ILMN_1655654	0.127681	7.91674	4.4495	1.19042e-05	0.000482126	2.83661
ILMN_1691436	-0.147433	7.71443	-4.44859	1.1952e-05	0.000483352	2.83285
ILMN_1805192	0.203108	10.1783	4.44855	1.19543e-05	0.000483352	2.83266
ILMN_1343291	-0.13342	14.7135	-4.4481	1.19779e-05	0.000483907	2.8308
ILMN_1801600	0.120383	9.27012	4.44737	1.20159e-05	0.000485037	2.82783
ILMN_2069945	-0.184927	8.18597	-4.44687	1.20425e-05	0.000485344	2.82574
ILMN_1736353	-0.10782	11.188	-4.44684	1.20438e-05	0.000485344	2.82564
ILMN_1771861	-0.066334	6.8912	-4.44666	1.20533e-05	0.000485344	2.8249
ILMN_1748915	-0.511007	9.10551	-4.44316	1.22395e-05	0.000492438	2.81046
ILMN_1780036	0.144502	12.3762	4.44204	1.22998e-05	0.000494454	2.80584
ILMN_1880425	0.127437	8.09722	4.44041	1.23879e-05	0.000497587	2.79912
ILMN_1684391	0.199613	9.74071	4.43811	1.25133e-05	0.000502209	2.78964
ILMN_1839481	-0.116514	7.17377	-4.43639	1.26079e-05	0.000505589	2.78256
ILMN_1665823	-0.490801	9.46633	-4.43585	1.26373e-05	0.000506351	2.78037
ILMN_1677466	0.1913	8.39649	4.43507	1.26804e-05	0.000507663	2.77716
ILMN_1694742	-0.312284	13.4109	-4.43408	1.27354e-05	0.000509319	2.77308
ILMN_1739263	-0.446703	11.294	-4.43395	1.27426e-05	0.000509319	2.77255
ILMN_1814074	0.191761	9.82435	4.43024	1.29512e-05	0.000517232	2.75727
ILMN_2075927	0.176677	11.9292	4.42998	1.29656e-05	0.000517384	2.75622
ILMN_1763198	0.210866	10.1426	4.42902	1.30203e-05	0.000519142	2.75226
ILMN_1690880	0.167233	8.84141	4.42825	1.30642e-05	0.000520468	2.74909
ILMN_1692168	0.109599	8.70913	4.42554	1.32195e-05	0.000526224	2.73797
ILMN_2344007	-0.084358	7.03164	-4.42255	1.33931e-05	0.000532476	2.7257
ILMN_1665331	0.133289	7.73544	4.42246	1.33984e-05	0.000532476	2.72533
ILMN_1798212	0.147078	8.56775	4.42207	1.34211e-05	0.000532946	2.72373
ILMN_1694759	-0.104132	7.90747	-4.42091	1.34893e-05	0.000535219	2.71896
ILMN_2148847	0.166005	10.2531	4.41974	1.35585e-05	0.000537528	2.71415
ILMN_2318811	0.11732	9.10027	4.41863	1.36239e-05	0.000539683	2.70962
ILMN_1811624	0.11431	8.25605	4.41769	1.36802e-05	0.000541472	2.70574
ILMN_1670079	-0.161172	8.19869	-4.41709	1.37158e-05	0.000542441	2.70329
ILMN_2153679	0.179978	8.06076	4.41562	1.38039e-05	0.000545482	2.69727
ILMN_1800612	-0.267207	8.37406	-4.41432	1.38826e-05	0.000547522	2.69192
ILMN_1653205	-0.249828	7.78927	-4.41426	1.38857e-05	0.000547522	2.69171
ILMN_1710698	0.121465	7.43691	4.41412	1.38945e-05	0.000547522	2.69112
ILMN_2393573	0.148351	8.46803	4.41402	1.39004e-05	0.000547522	2.69072
ILMN_2401987	0.0760842	7.14542	4.41142	1.40586e-05	0.000553308	2.68007
ILMN_1815283	0.168319	8.57206	4.41027	1.41292e-05	0.000555497	2.67535
ILMN_1712452	-0.151912	7.39242	-4.41014	1.4137e-05	0.000555497	2.67484
ILMN_1685661	-0.122362	7.30088	-4.40744	1.43045e-05	0.000561626	2.66376
ILMN_1660364	0.166657	12.2363	4.4054	1.44318e-05	0.000566169	2.65542
ILMN_1702265	-0.12664	7.53316	-4.40487	1.4465e-05	0.000567018	2.65326
ILMN_2072598	0.318174	10.6545	4.4033	1.45641e-05	0.000570441	2.64684
ILMN_2415439	-0.161332	7.28802	-4.40233	1.46256e-05	0.000572392	2.64287
ILMN_1695246	0.244599	8.43534	4.40203	1.46448e-05	0.000572684	2.64164
ILMN_2262044	0.222574	8.54034	4.40125	1.46942e-05	0.000574155	2.63848
ILMN_1654691	-0.0755072	6.87157	-4.40096	1.47132e-05	0.000574378	2.63726
ILMN_2373779	-0.101875	7.29474	-4.4008	1.47234e-05	0.000574378	2.6366
ILMN_1791847	0.206127	8.06317	4.39884	1.48489e-05	0.00057881	2.62862
ILMN_1802096	0.191476	10.7562	4.39787	1.49116e-05	0.000580789	2.62466
ILMN_1727813	-0.144772	9.08791	-4.39727	1.49509e-05	0.000581859	2.62218
ILMN_1777584	-0.109106	8.57295	-4.39536	1.5075e-05	0.00058622	2.61441
ILMN_2109708	0.209356	12.8657	4.39308	1.52253e-05	0.000591594	2.60508
ILMN_1681703	0.237385	12.4205	4.39239	1.52704e-05	0.000592873	2.6023
ILMN_1774083	-0.108956	7.74864	-4.39029	1.54106e-05	0.000597839	2.5937
ILMN_2278850	0.111236	7.53005	4.38925	1.54798e-05	0.000600048	2.58949
ILMN_1753862	-0.132357	9.72851	-4.38905	1.54936e-05	0.000600106	2.58865
ILMN_1808299	0.160927	9.96308	4.38758	1.55924e-05	0.000603453	2.58268
ILMN_2212763	0.197222	13.4891	4.38494	1.57718e-05	0.000609912	2.57192
ILMN_1678454	-0.273412	10.0863	-4.38417	1.58246e-05	0.000611471	2.56877
ILMN_1783394	0.0861581	6.99652	4.38311	1.58976e-05	0.000613808	2.56444
ILMN_2323774	-0.190216	9.66448	-4.38131	1.60218e-05	0.000618111	2.55713
ILMN_1726333	0.0880482	7.1558	4.37907	1.61781e-05	0.000623649	2.548
ILMN_2056687	0.112126	7.64203	4.37818	1.624e-05	0.000625542	2.54441
ILMN_1791754	0.169817	8.15351	4.37774	1.6271e-05	0.000626242	2.54262
ILMN_1767337	0.145361	7.79907	4.37723	1.6307e-05	0.000627131	2.54054
ILMN_2047511	0.153328	11.1264	4.37448	1.65026e-05	0.000634154	2.52933
ILMN_1765021	0.131804	8.20672	4.37193	1.6685e-05	0.00064066	2.51899
ILMN_1800837	-0.126218	7.57482	-4.37071	1.67731e-05	0.000643535	2.51405
ILMN_1790962	0.172124	8.6524	4.36925	1.68798e-05	0.000647121	2.50808
ILMN_1814465	0.141096	8.56426	4.36744	1.70116e-05	0.000651661	2.50077
ILMN_1801464	0.156483	8.40366	4.36707	1.7039e-05	0.000652201	2.49926
ILMN_1703487	0.121539	9.80513	4.36678	1.70603e-05	0.000652501	2.49809
ILMN_1748730	0.0778763	7.29541	4.36611	1.71097e-05	0.000653881	2.49537
ILMN_1696583	0.0834234	7.38601	4.36498	1.71933e-05	0.00065656	2.49079
ILMN_2128293	-0.0975696	7.15998	-4.36443	1.72342e-05	0.000657607	2.48855
ILMN_1808305	-0.112761	7.70206	-4.36369	1.72893e-05	0.000659194	2.48555
ILMN_1762115	-0.121692	8.06357	-4.3612	1.74761e-05	0.000665797	2.47545
ILMN_2410783	0.195786	8.65766	4.35492	1.79555e-05	0.000683526	2.45002
ILMN_2139943	-0.643731	9.68361	-4.35355	1.80622e-05	0.000686909	2.44445
ILMN_1707748	0.141958	8.11514	4.35342	1.80725e-05	0.000686909	2.44391
ILMN_1769787	0.116656	8.46259	4.35313	1.80945e-05	0.000687212	2.44277
ILMN_1744508	0.20931	10.5155	4.35124	1.8243e-05	0.000692313	2.43509
ILMN_2401155	0.151112	10.8558	4.35012	1.83308e-05	0.000695104	2.43058
ILMN_1852022	0.219812	7.808	4.34726	1.85581e-05	0.000703177	2.419
ILMN_1705442	0.129378	10.7506	4.3463	1.86349e-05	0.000705539	2.41512
ILMN_1747630	-0.338163	8.27302	-4.34506	1.87342e-05	0.000708749	2.41012
ILMN_1815552	-0.178766	8.5399	-4.34426	1.87984e-05	0.000710626	2.40691
ILMN_1682428	-0.202895	9.18589	-4.34404	1.88166e-05	0.000710765	2.406
ILMN_2262177	0.0920942	7.42283	4.34104	1.90609e-05	0.000719435	2.39388
ILMN_2124352	-0.156268	7.43384	-4.33911	1.92192e-05	0.000724851	2.38611
ILMN_1756162	-0.13395	8.07735	-4.33791	1.93189e-05	0.000727591	2.38124
ILMN_1677768	0.166516	8.31334	4.33787	1.93217e-05	0.000727591	2.38111
ILMN_1857546	0.113225	7.344	4.33738	1.93628e-05	0.000728576	2.37911
ILMN_1664931	-0.157266	9.59777	-4.33636	1.94478e-05	0.000731209	2.375
ILMN_2072973	0.172591	9.00754	4.33437	1.96145e-05	0.00073691	2.36698
ILMN_2090123	-0.138448	8.31439	-4.33353	1.96855e-05	0.000739008	2.36359
ILMN_1706342	0.185296	10.3122	4.33259	1.97654e-05	0.000741437	2.35978
ILMN_1753008	0.132966	8.12645	4.33008	1.99788e-05	0.000748867	2.34969
ILMN_1737631	0.138407	7.2619	4.32745	2.02053e-05	0.000756775	2.33911
ILMN_1713892	-0.167339	9.73106	-4.32352	2.0549e-05	0.000769058	2.32326
ILMN_2071937	-0.120548	12.1886	-4.32305	2.05903e-05	0.000769598	2.32138
ILMN_1777663	-0.186787	10.1947	-4.32299	2.05949e-05	0.000769598	2.32116
ILMN_1747627	0.114952	7.48643	4.3213	2.07451e-05	0.000774616	2.31434
ILMN_1686562	0.123374	8.25888	4.32027	2.08365e-05	0.000777435	2.31021
ILMN_1728540	-0.104883	7.28966	-4.31874	2.09736e-05	0.00078195	2.30405
ILMN_2347068	0.184214	11.4884	4.31532	2.12826e-05	0.000792866	2.29032
ILMN_1766359	0.1551	9.06009	4.31357	2.14421e-05	0.000798198	2.28331
ILMN_1664216	-0.0986206	7.08281	-4.31339	2.14588e-05	0.000798211	2.28258
ILMN_1725071	-0.138896	9.84506	-4.31082	2.16962e-05	0.000806429	2.27224
ILMN_1690761	0.113802	9.72973	4.30996	2.17753e-05	0.00080825	2.26883
ILMN_1739751	0.117081	7.77658	4.30993	2.17783e-05	0.00080825	2.2687
ILMN_1756086	0.148251	9.6636	4.30825	2.19351e-05	0.000813448	2.26196
ILMN_1666632	0.132383	8.68427	4.30778	2.19797e-05	0.000814483	2.26006
ILMN_1684943	-0.248199	7.68163	-4.30668	2.20832e-05	0.000817485	2.25564
ILMN_1699989	0.0891863	7.34816	4.30656	2.20942e-05	0.000817485	2.25518
ILMN_1651513	-0.186527	7.61294	-4.30523	2.22201e-05	0.000821522	2.24984
ILMN_1758626	0.177447	9.66171	4.30439	2.22997e-05	0.000823838	2.24649
ILMN_2368318	0.148117	12.9553	4.3035	2.23847e-05	0.000826355	2.24291
ILMN_1672940	0.140931	8.57329	4.30275	2.24568e-05	0.000827781	2.23989
ILMN_1757350	0.120752	8.19323	4.30274	2.24573e-05	0.000827781	2.23987
ILMN_1674590	0.198516	7.60156	4.30236	2.24936e-05	0.000828496	2.23835
ILMN_1712532	0.154398	8.93986	4.3012	2.2606e-05	0.000832005	2.23368
ILMN_1751234	-0.119844	7.41346	-4.30057	2.26662e-05	0.000833593	2.23118
ILMN_1699728	0.0992798	7.78709	4.29956	2.27646e-05	0.000836582	2.22711
ILMN_1675848	-0.154973	13.0861	-4.29911	2.28076e-05	0.000837533	2.22534
ILMN_2375002	0.174873	8.64063	4.29852	2.28656e-05	0.00083903	2.22296
ILMN_2356574	0.117861	7.87278	4.29772	2.2943e-05	0.000840467	2.21979
ILMN_1671158	-0.168279	7.42213	-4.29761	2.29539e-05	0.000840467	2.21934
ILMN_1688423	-0.464511	9.08143	-4.29757	2.2958e-05	0.000840467	2.21917
ILMN_1755589	0.151247	8.48188	4.29727	2.29872e-05	0.000840467	2.21798
ILMN_1652540	0.0849803	7.44453	4.29724	2.29909e-05	0.000840467	2.21783
ILMN_1732143	0.236821	8.37686	4.29494	2.32173e-05	0.000848109	2.20863
ILMN_1786347	0.122691	8.79817	4.29324	2.33856e-05	0.000853618	2.20185
ILMN_1654545	0.155568	8.2574	4.29297	2.34127e-05	0.00085397	2.20076
ILMN_1697493	0.120207	7.52531	4.29073	2.36364e-05	0.000861019	2.19183
ILMN_1718853	-0.205661	7.65804	-4.29069	2.36413e-05	0.000861019	2.19164
ILMN_1686920	-0.126999	7.08015	-4.28977	2.37332e-05	0.000863721	2.188
ILMN_1779163	-0.0953462	7.36327	-4.28808	2.39049e-05	0.000869323	2.18123
ILMN_2345142	0.208608	9.00031	4.28673	2.40427e-05	0.000873681	2.17584
ILMN_1664577	-0.14384	7.44323	-4.28583	2.41352e-05	0.000876392	2.17223
ILMN_1867321	0.103377	7.67638	4.28475	2.42457e-05	0.000879446	2.16795
ILMN_1742001	-0.191121	7.53441	-4.28466	2.42554e-05	0.000879446	2.16757
ILMN_1814230	-0.132148	8.19685	-4.28284	2.44434e-05	0.000885605	2.16033
ILMN_1654875	-0.510834	10.9816	-4.28232	2.44973e-05	0.000886899	2.15826
ILMN_2068435	-0.193221	8.9478	-4.28208	2.45227e-05	0.00088716	2.15729
ILMN_1742601	0.182251	7.81684	4.28171	2.45614e-05	0.000887905	2.15581
ILMN_1727043	0.153677	10.2376	4.28062	2.46757e-05	0.000891377	2.15145
ILMN_1797728	-0.162966	7.68845	-4.2803	2.47091e-05	0.000891923	2.15018
ILMN_1724907	-0.127712	9.25084	-4.27949	2.47945e-05	0.000894342	2.14694
ILMN_1786843	0.112917	9.18555	4.27716	2.5041e-05	0.000902567	2.13766
ILMN_1755749	0.138699	11.2279	4.27331	2.54531e-05	0.000916745	2.12234
ILMN_2341467	-0.144049	9.41951	-4.27187	2.56094e-05	0.000920646	2.1166
ILMN_2317463	0.131322	8.19493	4.27184	2.56124e-05	0.000920646	2.11649
ILMN_1733249	-0.135092	7.23811	-4.27179	2.5618e-05	0.000920646	2.11628
ILMN_1700633	0.138909	7.96614	4.26918	2.59029e-05	0.000929988	2.10591
ILMN_1803194	0.132197	10.2124	4.26906	2.59161e-05	0.000929988	2.10543
ILMN_1709549	0.140227	8.87658	4.26856	2.59712e-05	0.00093128	2.10344
ILMN_1790136	-0.122933	8.55207	-4.26767	2.60691e-05	0.000934103	2.09991
ILMN_1710427	0.167137	9.69984	4.26689	2.61561e-05	0.000936534	2.09678
ILMN_1739985	0.175327	9.10564	4.26515	2.63496e-05	0.000942771	2.08987
ILMN_1749342	-0.0661052	6.92346	-4.26457	2.64143e-05	0.000944393	2.08757
ILMN_1668185	0.127826	7.9689	4.26411	2.64659e-05	0.000945547	2.08573
ILMN_1717674	0.144492	9.57966	4.25847	2.7105e-05	0.000967669	2.06335
ILMN_2061565	0.164855	8.15089	4.25701	2.72735e-05	0.000972975	2.05754
ILMN_1709204	-0.232782	9.12685	-4.25573	2.74205e-05	0.000977505	2.05249
ILMN_1687315	0.171611	12.0463	4.25412	2.76085e-05	0.000983489	2.04609
ILMN_1653292	0.213683	10.9032	4.25389	2.7635e-05	0.000983712	2.04519
ILMN_1687785	-0.20249	7.88789	-4.25354	2.76765e-05	0.000984473	2.04378
ILMN_1879344	0.0977192	7.41645	4.25131	2.79384e-05	0.000993065	2.03495
ILMN_1810423	-0.0962745	7.60569	-4.25036	2.8051e-05	0.000996341	2.03117
ILMN_1707464	0.0962011	7.36962	4.24973	2.81258e-05	0.000998272	2.02868
ILMN_1739847	-0.142942	10.9836	-4.24843	2.82806e-05	0.00100304	2.02353
ILMN_1693538	0.104633	8.08759	4.24803	2.83275e-05	0.00100397	2.02197
ILMN_1709101	0.130359	8.03791	4.24242	2.90065e-05	0.00102729	1.99976
ILMN_1733221	0.196329	9.85891	4.24109	2.91703e-05	0.00103234	1.99448
ILMN_2225735	-0.27763	8.48744	-4.24053	2.92385e-05	0.001034	1.99229
ILMN_1821887	0.138741	8.09575	4.23974	2.93364e-05	0.0010361	1.98916
ILMN_1719867	0.102761	7.4003	4.2397	2.93419e-05	0.0010361	1.98898
ILMN_1784292	-0.127788	7.45783	-4.23947	2.93702e-05	0.0010361	1.98808
ILMN_1731354	-0.145953	9.44123	-4.23937	2.93828e-05	0.0010361	1.98768
ILMN_2339028	0.140422	7.80238	4.23919	2.94043e-05	0.00103611	1.98699
ILMN_1804476	0.183317	8.96513	4.23862	2.94749e-05	0.00103785	1.98474
ILMN_1736814	-0.220314	9.29775	-4.23464	2.99743e-05	0.00105468	1.96899
ILMN_2226519	0.0802753	7.13309	4.23106	3.04288e-05	0.0010699	1.95488
ILMN_1666597	0.104677	8.96763	4.22856	3.07507e-05	0.00108044	1.94501
ILMN_1756006	0.204992	8.72211	4.22763	3.08714e-05	0.0010839	1.94134
ILMN_1742813	-0.0933994	7.13739	-4.22662	3.10023e-05	0.00108659	1.93737
ILMN_1705469	-0.138945	7.5895	-4.22657	3.10096e-05	0.00108659	1.93715
ILMN_1791838	0.07964	7.28402	4.22653	3.10149e-05	0.00108659	1.93699
ILMN_1790881	-0.184865	7.43613	-4.22445	3.1287e-05	0.00109534	1.9288
ILMN_1888199	0.0937402	7.20251	4.22291	3.14898e-05	0.00110164	1.92275
ILMN_1787808	-0.18166	9.46194	-4.22201	3.1609e-05	0.00110502	1.91921
ILMN_1757827	0.13477	8.16139	4.22139	3.16916e-05	0.00110712	1.91676
ILMN_1753249	-0.114811	7.84542	-4.2207	3.17844e-05	0.00110957	1.91402
ILMN_1779324	-0.429346	10.2195	-4.22033	3.18335e-05	0.00111049	1.91257
ILMN_1740490	-0.115272	7.42434	-4.21994	3.18859e-05	0.00111152	1.91103
ILMN_1712035	0.104213	8.48276	4.21788	3.21625e-05	0.00112036	1.90294
ILMN_1752380	0.093598	7.46616	4.216	3.24174e-05	0.00112844	1.89554
ILMN_2343332	-0.0667033	6.96657	-4.21548	3.24888e-05	0.00113011	1.89348
ILMN_1806165	0.21301	11.7253	4.21498	3.2556e-05	0.00113164	1.89154
ILMN_1807072	0.0960541	7.55718	4.21434	3.26438e-05	0.00113389	1.88902
ILMN_1793549	-0.23668	8.79382	-4.21372	3.27297e-05	0.00113606	1.88655
ILMN_1778401	0.122138	14.0305	4.21301	3.28269e-05	0.00113863	1.88377
ILMN_2366719	0.167701	9.08997	4.21269	3.28711e-05	0.00113935	1.88251
ILMN_2092118	0.22051	13.4416	4.2042	3.40621e-05	0.0011798	1.84916
ILMN_1656676	0.172771	10.6311	4.20372	3.41304e-05	0.00118132	1.84729
ILMN_2261784	0.143261	10.6632	4.20282	3.42588e-05	0.00118493	1.84377
ILMN_1755364	-0.203991	9.36286	-4.20245	3.43114e-05	0.00118504	1.84233
ILMN_2157075	0.157672	9.8282	4.20241	3.43183e-05	0.00118504	1.84214
ILMN_1777129	0.14563	8.91627	4.20225	3.43405e-05	0.00118504	1.84154
ILMN_1767193	0.116209	7.28996	4.20212	3.43591e-05	0.00118504	1.84103
ILMN_1743303	-0.114782	8.85397	-4.20058	3.45819e-05	0.00119188	1.83497
ILMN_1674941	0.125074	8.4718	4.19945	3.47452e-05	0.00119662	1.83056
ILMN_1755649	0.186719	9.31137	4.19929	3.47686e-05	0.00119662	1.82993
ILMN_1685538	-0.296077	10.2733	-4.19789	3.49726e-05	0.00120279	1.82445
ILMN_1792518	-0.171204	7.81907	-4.19626	3.52124e-05	0.00121019	1.81804
ILMN_1702783	-0.130665	8.22294	-4.19567	3.52993e-05	0.00121233	1.81574
ILMN_1676548	-0.125126	8.37697	-4.19522	3.53651e-05	0.00121373	1.81399
ILMN_1688606	0.106838	7.52948	4.19447	3.54771e-05	0.00121672	1.81103
ILMN_2329773	-0.158121	8.29098	-4.19346	3.56274e-05	0.00122102	1.80707
ILMN_1662158	-0.0695474	7.00477	-4.19233	3.57952e-05	0.0012259	1.80267
ILMN_1743939	0.0931053	7.21318	4.18986	3.61672e-05	0.00123778	1.79298
ILMN_2339202	-0.205554	7.52205	-4.18741	3.65388e-05	0.00124962	1.78341
ILMN_1772302	-0.19722	8.86541	-4.18535	3.68539e-05	0.00125865	1.77536
ILMN_1691942	0.113151	13.9753	4.18535	3.68546e-05	0.00125865	1.77535
ILMN_1802708	0.175703	9.96415	4.18445	3.69925e-05	0.00126248	1.77185
ILMN_1799614	0.157763	10.4148	4.18362	3.71212e-05	0.00126599	1.7686
ILMN_1655429	0.0842304	7.71623	4.18181	3.74015e-05	0.00127465	1.76155
ILMN_2161357	-0.204246	8.81102	-4.18145	3.74577e-05	0.00127568	1.76015
ILMN_1808333	-0.103588	8.73384	-4.18091	3.75423e-05	0.00127767	1.75803
ILMN_1746378	0.129781	8.53919	4.18042	3.76192e-05	0.00127934	1.75612
ILMN_1801216	-0.491215	9.12962	-4.18016	3.76602e-05	0.00127934	1.7551
ILMN_1674874	0.137635	11.0528	4.17991	3.77003e-05	0.00127934	1.7541
ILMN_1782050	0.201199	12.3499	4.17978	3.77197e-05	0.00127934	1.75362
ILMN_1676523	-0.128521	7.09766	-4.17976	3.77225e-05	0.00127934	1.75355
ILMN_2044617	-0.13828	7.62633	-4.1786	3.79054e-05	0.00128465	1.74902
ILMN_2326737	-0.154685	8.11143	-4.17645	3.82467e-05	0.00129532	1.74063
ILMN_2337974	-0.166897	7.63635	-4.17463	3.85374e-05	0.00130426	1.73353
ILMN_1747251	0.180374	8.31191	4.17395	3.8648e-05	0.0013071	1.73085
ILMN_1697166	-0.261037	11.258	-4.17362	3.87001e-05	0.00130795	1.72959
ILMN_1666713	0.113464	7.92684	4.17201	3.89599e-05	0.00131513	1.72332
ILMN_1657361	0.143989	10.0306	4.17197	3.89664e-05	0.00131513	1.72317
ILMN_1755954	0.123657	8.39196	4.16876	3.94907e-05	0.00133191	1.71065
ILMN_1746588	0.161643	13.8676	4.16692	3.97949e-05	0.00134124	1.70347
ILMN_1728662	0.181794	9.21735	4.16083	4.08147e-05	0.00137466	1.67978
ILMN_2353327	0.110295	7.63906	4.15791	4.13126e-05	0.00139047	1.66843
ILMN_1757702	-0.293755	7.9191	-4.1576	4.1366e-05	0.0013913	1.66722
ILMN_2101526	-0.114131	7.52629	-4.15686	4.14928e-05	0.00139461	1.66436
ILMN_1708605	-0.117812	7.76941	-4.1562	4.16067e-05	0.00139747	1.66179
ILMN_1769911	0.21338	10.6572	4.1529	4.21796e-05	0.00141574	1.64899
ILMN_2192693	-0.173779	10.1874	-4.15165	4.23994e-05	0.00142214	1.64413
ILMN_2367165	0.225391	11.5465	4.15142	4.2439e-05	0.00142249	1.64325
ILMN_1661537	0.176624	10.1226	4.15121	4.24766e-05	0.00142278	1.64242
ILMN_1788961	-0.092753	8.94327	-4.14915	4.28396e-05	0.00143395	1.63446
ILMN_1810977	-0.193284	9.13296	-4.14865	4.29301e-05	0.001436	1.63249
ILMN_2256359	-0.109587	7.21734	-4.14806	4.30338e-05	0.00143848	1.63023
ILMN_1716080	0.16269	8.59775	4.14662	4.32919e-05	0.00144612	1.62463
ILMN_1749591	0.179957	10.3357	4.14589	4.3423e-05	0.0014495	1.6218
ILMN_1656938	0.158701	8.05996	4.14557	4.34795e-05	0.0014504	1.62058
ILMN_1769412	0.148005	10.3882	4.14406	4.37532e-05	0.00145853	1.61471
ILMN_1704571	0.153019	10.2478	4.14383	4.37955e-05	0.00145894	1.61381
ILMN_1679640	-0.151097	8.41824	-4.14183	4.41592e-05	0.00147006	1.60607
ILMN_1745471	0.172409	11.7415	4.14079	4.43483e-05	0.00147534	1.60207
ILMN_1769118	0.133371	13.432	4.13875	4.47254e-05	0.00148688	1.59415
ILMN_2400947	0.141626	9.93589	4.13847	4.47763e-05	0.00148756	1.59308
ILMN_1699545	0.149864	9.84587	4.13664	4.51172e-05	0.00149786	1.58599
ILMN_1700822	0.101532	7.53688	4.13434	4.55479e-05	0.00151113	1.5771
ILMN_2354140	-0.180703	8.60479	-4.13327	4.575e-05	0.0015168	1.57296
ILMN_2094718	-0.233965	14.207	-4.13282	4.58343e-05	0.00151857	1.57123
ILMN_1843876	0.0608838	6.94864	4.13134	4.61147e-05	0.00152682	1.56553
ILMN_1752798	0.171506	7.64177	4.13048	4.62787e-05	0.00153121	1.56221
ILMN_2157510	-0.216105	9.62478	-4.13027	4.63194e-05	0.00153152	1.56139
ILMN_1704793	0.0956924	9.30657	4.12866	4.66287e-05	0.00153971	1.55516
ILMN_1766981	-0.148211	9.91234	-4.12861	4.66382e-05	0.00153971	1.55497
ILMN_1729051	-0.133285	8.23429	-4.12849	4.66617e-05	0.00153971	1.5545
ILMN_1684034	0.168885	9.87899	4.12817	4.67228e-05	0.00154068	1.55327
ILMN_1735347	-0.157675	7.92633	-4.12634	4.70771e-05	0.00155132	1.54621
ILMN_1752197	0.123331	7.88409	4.12375	4.75829e-05	0.00156648	1.53621
ILMN_1656079	-0.0747445	7.02867	-4.12365	4.76014e-05	0.00156648	1.53585
ILMN_1685631	0.137634	8.69175	4.12313	4.77042e-05	0.00156881	1.53383
ILMN_2181241	-0.305895	8.80388	-4.12287	4.77556e-05	0.00156943	1.53282
ILMN_1751692	-0.136965	7.53851	-4.12263	4.78031e-05	0.00156943	1.53189
ILMN_1681301	-0.251833	8.27265	-4.12254	4.78197e-05	0.00156943	1.53157
ILMN_1688775	0.183014	9.70344	4.12184	4.79579e-05	0.00157291	1.52887
ILMN_1790819	0.127175	8.73733	4.12062	4.82013e-05	0.00157983	1.52413
ILMN_1735360	-0.155169	9.96141	-4.11819	4.8686e-05	0.00159465	1.51478
ILMN_1732089	0.163882	9.37673	4.11513	4.93034e-05	0.00161378	1.50299
ILMN_1792885	0.177196	9.56981	4.11472	4.93859e-05	0.0016154	1.50143
ILMN_1765684	-0.141087	9.07016	-4.11411	4.95109e-05	0.00161841	1.49906
ILMN_1679195	0.150302	12.5529	4.11171	5.00007e-05	0.00163332	1.48986
ILMN_1651788	0.187775	9.45864	4.11108	5.01301e-05	0.00163645	1.48744
ILMN_2386982	0.142892	8.53597	4.11034	5.02837e-05	0.00164037	1.48458
ILMN_1813594	-0.091457	7.12691	-4.10964	5.04277e-05	0.00164397	1.48191
ILMN_1737627	0.143964	7.62307	4.10387	5.16382e-05	0.00168231	1.45973
ILMN_2099528	-0.153671	7.41284	-4.10103	5.22441e-05	0.00170091	1.44882
ILMN_1707631	-0.136155	8.78829	-4.10063	5.23311e-05	0.00170261	1.44726
ILMN_2387599	0.133917	12.4367	4.09878	5.27292e-05	0.00171442	1.44018
ILMN_1917290	0.195922	8.25891	4.09822	5.28506e-05	0.00171722	1.43803
ILMN_1812688	0.10179	7.84849	4.09713	5.30877e-05	0.00172286	1.43385
ILMN_1763640	0.162038	8.16824	4.09709	5.30948e-05	0.00172286	1.43372
ILMN_1767894	-0.176183	9.07455	-4.09671	5.31786e-05	0.00172443	1.43225
ILMN_1671257	-0.127068	9.30885	-4.09644	5.32373e-05	0.00172519	1.43121
ILMN_1675483	0.149593	8.28637	4.09221	5.41694e-05	0.00175423	1.41499
ILMN_2192281	0.19656	9.90186	4.09166	5.42903e-05	0.00175698	1.41291
ILMN_1735064	0.118785	7.70391	4.09133	5.43654e-05	0.00175825	1.41161
ILMN_1716862	-0.264487	9.25671	-4.08978	5.47106e-05	0.00176824	1.4057
ILMN_1711823	0.137337	9.5776	4.08832	5.50377e-05	0.00177763	1.40013
ILMN_1697503	-0.0990535	7.66871	-4.08783	5.5149e-05	0.00178005	1.39824
ILMN_1687805	-0.18734	12.9678	-4.08728	5.52735e-05	0.00178289	1.39613
ILMN_1754643	0.0874098	7.29189	4.08543	5.56936e-05	0.00179525	1.38905
ILMN_1754529	0.137418	9.98783	4.0849	5.5814e-05	0.00179795	1.38704
ILMN_1762549	0.0944722	8.24262	4.08326	5.61909e-05	0.00180889	1.38075
ILMN_1793854	0.133448	8.00058	4.08238	5.63932e-05	0.00181421	1.37739
ILMN_1663512	-0.13204	11.5047	-4.07916	5.71408e-05	0.00183705	1.36508
ILMN_1738675	0.145212	11.7804	4.0778	5.74583e-05	0.00184604	1.3599
ILMN_1762990	0.0882915	8.4905	4.07611	5.78565e-05	0.00185761	1.35345
ILMN_1784218	0.117904	9.30134	4.07568	5.79582e-05	0.00185965	1.35181
ILMN_1726839	-0.182135	7.65281	-4.07484	5.81576e-05	0.00186483	1.3486
ILMN_2049727	-0.15827	10.1312	-4.07369	5.84317e-05	0.00187238	1.34421
ILMN_1815500	0.204298	9.85192	4.07329	5.85273e-05	0.00187417	1.34268
ILMN_2045729	-0.102812	7.26261	-4.07313	5.85641e-05	0.00187417	1.34209
ILMN_2338785	-0.224792	11.4859	-4.07225	5.8775e-05	0.00187968	1.33874
ILMN_1656310	-0.133252	6.96597	-4.07131	5.90006e-05	0.00188482	1.33516
ILMN_1693394	0.151661	10.1823	4.07126	5.90128e-05	0.00188482	1.33496
ILMN_2143822	0.143654	11.1835	4.06962	5.94099e-05	0.00189626	1.3287
ILMN_2389151	-0.17424	9.70776	-4.06821	5.97514e-05	0.0019056	1.32334
ILMN_2089340	0.056992	6.94794	4.0681	5.97806e-05	0.0019056	1.32289
ILMN_1735180	0.154093	10.8463	4.06713	6.00163e-05	0.00191187	1.31921
ILMN_1693428	-0.0839942	6.93359	-4.06485	6.0577e-05	0.00192847	1.31052
ILMN_2041046	-0.101134	7.71418	-4.06243	6.1176e-05	0.00194627	1.30133
ILMN_1860008	0.140925	7.57131	4.06182	6.13286e-05	0.00194937	1.29901
ILMN_1669502	-0.239424	9.02604	-4.06172	6.13535e-05	0.00194937	1.29863
ILMN_1802355	-0.114029	7.70019	-4.0613	6.14597e-05	0.00195147	1.29701
ILMN_1727142	0.103958	8.97507	4.05883	6.20793e-05	0.00196987	1.28764
ILMN_1675669	-0.16685	7.35012	-4.05851	6.21621e-05	0.00197121	1.2864
ILMN_1801633	-0.185502	9.95125	-4.05826	6.22242e-05	0.0019719	1.28546
ILMN_1776102	-0.187628	8.47392	-4.05783	6.23327e-05	0.00197406	1.28384
ILMN_1691930	0.143364	9.47254	4.05682	6.259e-05	0.00198092	1.27999
ILMN_1683959	-0.082718	7.35718	-4.05654	6.26608e-05	0.00198187	1.27893
ILMN_2408039	-0.168121	8.14757	-4.0561	6.27728e-05	0.00198413	1.27727
ILMN_1725441	0.107763	7.55525	4.05567	6.28843e-05	0.00198637	1.27561
ILMN_1774901	0.171775	8.25069	4.05521	6.3001e-05	0.00198877	1.27388
ILMN_1652331	0.128366	7.58014	4.05348	6.34467e-05	0.00200154	1.26729
ILMN_2220518	-0.135171	10.8426	-4.05252	6.3694e-05	0.00200805	1.26366
ILMN_1738424	-0.201741	9.14914	-4.05139	6.39869e-05	0.00201598	1.25938
ILMN_1709820	0.159764	9.12815	4.05075	6.41542e-05	0.00201995	1.25694
ILMN_1718207	0.119861	8.89472	4.04981	6.44e-05	0.00202638	1.25337
ILMN_1710619	-0.067988	6.9463	-4.04851	6.47404e-05	0.00203578	1.24844
ILMN_1736597	0.172692	12.6221	4.04773	6.49471e-05	0.00204071	1.24547
ILMN_1677534	0.176087	10.0399	4.0476	6.49808e-05	0.00204071	1.24498
ILMN_1705047	0.228036	9.80341	4.04704	6.51296e-05	0.00204407	1.24285
ILMN_1758599	-0.0637618	6.96602	-4.04676	6.52021e-05	0.00204502	1.24181
ILMN_1676670	0.0591004	7.01686	4.04641	6.5296e-05	0.00204614	1.24046
ILMN_2388507	0.144272	11.1748	4.04631	6.53214e-05	0.00204614	1.2401
ILMN_1724863	0.128289	9.02415	4.04563	6.55023e-05	0.00205049	1.23752
ILMN_2374633	-0.132838	7.48291	-4.04483	6.57149e-05	0.00205582	1.23449
ILMN_1665384	0.15942	8.9896	4.04167	6.6563e-05	0.00208102	1.22252
ILMN_1658121	0.180474	9.79981	4.04032	6.69299e-05	0.00209115	1.21739
ILMN_1691798	-0.112396	7.54198	-4.03888	6.73211e-05	0.00210203	1.21195
ILMN_2309446	0.130382	8.98263	4.03815	6.75203e-05	0.0021069	1.20919
ILMN_2148459	-0.265855	12.3514	-4.03658	6.7951e-05	0.00211886	1.20325
ILMN_1716704	0.153219	8.55185	4.03644	6.79904e-05	0.00211886	1.20271
ILMN_1813641	0.129402	8.05786	4.03617	6.80641e-05	0.0021198	1.2017
ILMN_1758735	0.192997	8.63656	4.03418	6.86156e-05	0.00213562	1.19417
ILMN_1698367	0.170281	9.14259	4.03396	6.86764e-05	0.00213615	1.19334
ILMN_2397571	-0.0839729	7.97155	-4.03264	6.90441e-05	0.0021455	1.18836
ILMN_1718071	-0.189617	9.58278	-4.03257	6.9065e-05	0.0021455	1.18807
ILMN_1672547	0.174287	9.16279	4.03175	6.92946e-05	0.00215126	1.18498
ILMN_2367743	0.101729	7.60772	4.03119	6.94522e-05	0.00215479	1.18286
ILMN_1659285	-0.115262	7.36897	-4.03053	6.96363e-05	0.00215912	1.18039
ILMN_2268409	0.112357	7.65887	4.03011	6.97566e-05	0.00216148	1.17877
ILMN_1767747	-0.205479	8.52474	-4.02835	7.02556e-05	0.00217556	1.17212
ILMN_1662905	-0.19811	10.1414	-4.02729	7.05573e-05	0.00218284	1.16812
ILMN_1668721	0.132205	12.9033	4.02721	7.05802e-05	0.00218284	1.16782
ILMN_2382127	0.108205	7.53026	4.0267	7.07252e-05	0.00218594	1.1659
ILMN_1810275	0.149794	11.6404	4.02635	7.0825e-05	0.00218764	1.16459
ILMN_1747506	0.181048	8.70465	4.02554	7.10567e-05	0.00219341	1.16154
ILMN_2412807	0.151135	9.2728	4.02492	7.12361e-05	0.00219756	1.15919
ILMN_1806705	0.102346	8.02119	4.02349	7.16503e-05	0.00220894	1.15378
ILMN_1758672	-0.159378	10.3496	-4.02135	7.22701e-05	0.00222664	1.14574
ILMN_1699575	-0.145077	7.56783	-4.02058	7.2497e-05	0.00223222	1.14281
ILMN_2360784	0.164243	9.09393	4.01911	7.2927e-05	0.00224405	1.13729
ILMN_1735930	0.136819	13.245	4.0174	7.34335e-05	0.00225821	1.13083
ILMN_2175020	0.0848916	7.31053	4.0165	7.36992e-05	0.00226487	1.12747
ILMN_1692295	0.169816	11.0282	4.01636	7.37431e-05	0.00226487	1.12691
ILMN_1727402	0.140866	13.2286	4.01236	7.49432e-05	0.00230029	1.11185
ILMN_1734476	-0.142122	8.017	-4.01168	7.51477e-05	0.00230511	1.1093
ILMN_1712161	0.0885482	7.2763	4.0112	7.52936e-05	0.00230717	1.1075
ILMN_1781155	0.15397	13.3631	4.01112	7.53186e-05	0.00230717	1.10719
ILMN_2266595	0.184403	11.7554	4.01099	7.53567e-05	0.00230717	1.10671
ILMN_1699631	0.165257	8.96455	4.01079	7.5419e-05	0.00230763	1.10594
ILMN_1673638	-0.534097	9.30749	-4.01059	7.54796e-05	0.00230804	1.10519
ILMN_1723156	0.13162	7.94724	4.00906	7.59445e-05	0.0023208	1.09947
ILMN_1715392	0.120064	9.79241	4.00826	7.61917e-05	0.0023269	1.09643
ILMN_1788887	0.135314	7.64657	4.00776	7.63455e-05	0.00233014	1.09455
ILMN_1789809	-0.232221	10.8739	-4.00526	7.71177e-05	0.00235224	1.08516
ILMN_1703263	-0.119321	7.47764	-4.00506	7.71788e-05	0.00235263	1.08443
ILMN_1803939	0.157282	9.97255	4.00472	7.72851e-05	0.00235411	1.08314
ILMN_1711166	0.0895988	9.18635	4.0046	7.7324e-05	0.00235411	1.08267
ILMN_2225709	0.106862	8.18175	4.00373	7.75946e-05	0.00236088	1.07941
ILMN_1758831	0.162215	9.10651	4.00285	7.78691e-05	0.00236775	1.07612
ILMN_1664439	-0.0790007	7.05889	-4.00263	7.79379e-05	0.00236837	1.0753
ILMN_2296950	-0.131252	7.71519	-4.00203	7.81281e-05	0.00237267	1.07302
ILMN_1654246	0.0648549	7.11186	4.00173	7.82198e-05	0.00237398	1.07193
ILMN_1676846	-0.178531	7.75199	-4.00063	7.85682e-05	0.00238307	1.06778
ILMN_1690921	0.201728	11.579	4.00033	7.86643e-05	0.00238451	1.06664
ILMN_1838310	0.0733659	7.17828	3.99963	7.88862e-05	0.00238946	1.06402
ILMN_1687971	0.132988	8.01595	3.9995	7.89258e-05	0.00238946	1.06355
ILMN_1676010	0.146213	9.32271	3.9983	7.93085e-05	0.00239873	1.05904
ILMN_1684293	-0.137639	12.3829	-3.99823	7.933e-05	0.00239873	1.05878
ILMN_1768004	-0.145799	7.77308	-3.99691	7.97514e-05	0.00240997	1.05384
ILMN_2352009	0.153393	9.53136	3.99637	7.99256e-05	0.00241374	1.05181
ILMN_2230672	-0.197642	8.49652	-3.99536	8.02498e-05	0.00242204	1.04803
ILMN_1739641	0.184381	10.6135	3.99343	8.08761e-05	0.00243943	1.04078
ILMN_1810431	0.100325	7.75272	3.99297	8.10241e-05	0.00244238	1.03908
ILMN_1718734	0.151564	9.58187	3.99253	8.11673e-05	0.00244519	1.03743
ILMN_1811615	0.121473	10.733	3.99231	8.12389e-05	0.00244584	1.03661
ILMN_1719915	0.158981	7.84713	3.99041	8.18614e-05	0.00246306	1.02949
ILMN_2059549	0.152806	11.3664	3.9897	8.20965e-05	0.00246861	1.02682
ILMN_1715994	0.121099	10.7076	3.98893	8.23495e-05	0.00247444	1.02395
ILMN_1672295	0.116497	8.46885	3.9888	8.23918e-05	0.00247444	1.02347
ILMN_1744713	-0.174571	8.39497	-3.98694	8.30107e-05	0.0024915	1.01649
ILMN_2125374	-0.149769	8.3284	-3.98493	8.36816e-05	0.00251009	1.00898
ILMN_1703688	0.124057	7.8511	3.98313	8.42884e-05	0.00252674	1.00225
ILMN_1698307	0.119977	11.743	3.98244	8.45224e-05	0.0025322	0.999663
ILMN_1907649	0.223207	8.8274	3.98193	8.46953e-05	0.00253582	0.997757
ILMN_2405078	-0.188778	8.46078	-3.98169	8.4777e-05	0.00253671	0.996859
ILMN_1797828	-0.105355	8.77646	-3.9805	8.51823e-05	0.00254727	0.992412
ILMN_1796119	-0.104686	7.27068	-3.97908	8.56685e-05	0.00256024	0.987107
ILMN_1716105	0.20918	11.0105	3.97735	8.62623e-05	0.00257641	0.980667
ILMN_1755235	0.198273	11.3527	3.97679	8.64587e-05	0.0025807	0.978547
ILMN_1820787	-0.0955146	7.3507	-3.97607	8.6707e-05	0.00258538	0.975874
ILMN_2336803	-0.078938	7.08376	-3.97603	8.67216e-05	0.00258538	0.975717
ILMN_1764964	0.164719	12.4699	3.97561	8.68663e-05	0.00258812	0.974163
ILMN_1775762	0.130933	12.4354	3.97413	8.73817e-05	0.00260169	0.968648
ILMN_1764091	0.0706924	7.35579	3.974	8.74286e-05	0.00260169	0.968148
ILMN_1675124	0.180878	10.3515	3.97343	8.76292e-05	0.00260607	0.966012
ILMN_2149935	0.110471	7.8466	3.97129	8.8383e-05	0.00262689	0.958029
ILMN_1846002	0.125727	7.62574	3.97076	8.85697e-05	0.00263084	0.956061
ILMN_1798256	0.143171	10.4003	3.97026	8.87454e-05	0.00263385	0.954214
ILMN_1669484	0.175718	10.4332	3.97012	8.8797e-05	0.00263385	0.953672
ILMN_1808979	-0.12387	7.03093	-3.97002	8.8833e-05	0.00263385	0.953294
ILMN_1700109	0.118484	10.282	3.96877	8.92758e-05	0.00264394	0.94866
ILMN_2070210	-0.116149	7.51981	-3.96876	8.92815e-05	0.00264394	0.948601
ILMN_1741398	0.0711859	7.52671	3.96814	8.95017e-05	0.00264885	0.946305
ILMN_1705733	0.10859	7.67324	3.96757	8.97066e-05	0.0026533	0.944174
ILMN_2062468	0.186288	8.29355	3.96619	9.02013e-05	0.00266632	0.939049
ILMN_2126706	-0.180408	7.81644	-3.96473	9.07283e-05	0.00268027	0.93362
ILMN_1811836	-0.0705626	6.88068	-3.9644	9.08483e-05	0.0026822	0.932388
ILMN_1712776	0.0618396	6.92756	3.96316	9.13012e-05	0.00269394	0.927753
ILMN_2041236	0.150511	10.0258	3.96257	9.15157e-05	0.00269863	0.925567
ILMN_1813455	0.186054	9.49005	3.96218	9.16585e-05	0.00270062	0.924114
ILMN_1719039	0.0816215	8.26151	3.96208	9.16936e-05	0.00270062	0.923757
ILMN_1767139	-0.14888	9.91087	-3.96122	9.20088e-05	0.00270827	0.920559
ILMN_2349129	0.110449	8.1214	3.96013	9.241e-05	0.00271844	0.916505
ILMN_2196337	-0.121525	7.48169	-3.95977	9.25452e-05	0.00272027	0.915143
ILMN_1782377	-0.116362	7.56279	-3.95966	9.25839e-05	0.00272027	0.914754
ILMN_1678928	0.163003	8.49038	3.95881	9.28973e-05	0.00272752	0.911605
ILMN_1815924	-0.111861	7.95687	-3.95869	9.29425e-05	0.00272752	0.911152
ILMN_1790384	0.0851471	7.03809	3.95819	9.31278e-05	0.00273132	0.909295
ILMN_1742824	0.210803	8.79742	3.95767	9.3323e-05	0.00273478	0.907344
ILMN_1698209	-0.115484	7.60692	-3.95757	9.3358e-05	0.00273478	0.906995
ILMN_1785528	0.201082	9.09111	3.95664	9.37081e-05	0.00274339	0.903507
ILMN_2161556	-0.100812	7.25848	-3.95572	9.40504e-05	0.00275144	0.900111
ILMN_2141790	0.1157	7.95535	3.9556	9.40956e-05	0.00275144	0.899663
ILMN_1703370	0.105875	8.51648	3.95516	9.42607e-05	0.00275425	0.898029
ILMN_1764891	0.0813995	7.67937	3.95504	9.43046e-05	0.00275425	0.897595
ILMN_1728338	0.121025	7.23374	3.95447	9.45215e-05	0.00275893	0.895455
ILMN_2318733	-0.0825754	7.21242	-3.953	9.50772e-05	0.00277349	0.889993
ILMN_1739454	0.0966408	8.48816	3.95239	9.53059e-05	0.0027785	0.887756
ILMN_2214603	-0.240847	8.52176	-3.95142	9.56774e-05	0.00278767	0.884131
ILMN_1690524	-0.216448	8.79497	-3.9504	9.60671e-05	0.00279735	0.880344
ILMN_1682038	0.120829	8.17655	3.94802	9.69807e-05	0.00282166	0.871527
ILMN_1782385	0.182732	10.6497	3.94792	9.70177e-05	0.00282166	0.871172
ILMN_2180624	0.0826918	7.4621	3.94775	9.7084e-05	0.00282191	0.870535
ILMN_1762825	0.135202	9.22324	3.94757	9.71559e-05	0.00282232	0.869846
ILMN_1710406	-0.102619	10.4904	-3.94734	9.72421e-05	0.00282314	0.86902
ILMN_2315694	0.111961	9.45927	3.94696	9.73909e-05	0.00282578	0.867595
ILMN_1697544	0.147529	7.7353	3.94636	9.76218e-05	0.00282939	0.86539
ILMN_1811702	0.203253	10.0694	3.94634	9.76311e-05	0.00282939	0.865301
ILMN_1800425	0.176189	9.68843	3.94499	9.81552e-05	0.00284289	0.860314
ILMN_1692731	0.153487	8.54366	3.94468	9.82769e-05	0.00284472	0.85916
ILMN_1773031	0.0899039	7.447	3.94156	9.95066e-05	0.00287861	0.847577
ILMN_1721703	-0.189202	8.77142	-3.94004	0.000100108	0.00289428	0.84197
ILMN_2275098	0.152968	9.90967	3.93866	0.000100657	0.00290657	0.836872
ILMN_1713156	-0.178156	9.36458	-3.93857	0.000100692	0.00290657	0.836544
ILMN_1661346	-0.331651	8.87217	-3.93853	0.000100711	0.00290657	0.836371
ILMN_1882590	0.14042	9.06391	3.93723	0.000101232	0.00291914	0.831563
ILMN_1749776	0.10488	7.20406	3.93714	0.000101266	0.00291914	0.831252
ILMN_1690487	-0.12835	9.00553	-3.93562	0.000101882	0.00293516	0.825603
ILMN_1724658	-0.151413	8.0212	-3.93496	0.000102147	0.00294106	0.823183
ILMN_1766803	0.145509	8.08392	3.93391	0.000102574	0.0029516	0.819303
ILMN_1681679	0.123143	13.3732	3.93351	0.000102738	0.00295458	0.817814
ILMN_1657398	0.224396	8.78364	3.93121	0.000103679	0.00297942	0.809323
ILMN_1783350	0.121706	8.41841	3.9311	0.000103724	0.00297942	0.808923
ILMN_1670723	0.105244	8.06829	3.92882	0.000104665	0.0030047	0.800509
ILMN_1692219	0.169015	12.2926	3.9273	0.000105298	0.00302108	0.794897
ILMN_2123743	-0.16559	12.6643	-3.92702	0.000105418	0.00302263	0.793837
ILMN_1773313	-0.143634	7.13035	-3.92688	0.000105476	0.00302263	0.793325
ILMN_1811258	0.146247	8.42296	3.92647	0.000105646	0.00302573	0.791825
ILMN_1707308	0.11613	10.2416	3.92611	0.000105797	0.00302827	0.790498
ILMN_1879066	0.131582	8.3485	3.92527	0.000106151	0.00303662	0.787387
ILMN_1662328	0.174561	8.85464	3.92479	0.000106351	0.00304058	0.78563
ILMN_2038778	0.111104	12.7121	3.92389	0.000106734	0.00304943	0.782285
ILMN_1764415	-0.0959813	7.18929	-3.92363	0.00010684	0.00304943	0.78136
ILMN_2364376	0.103047	11.5561	3.92362	0.000106848	0.00304943	0.781289
ILMN_1765257	-0.0675515	7.08562	-3.92261	0.000107274	0.00305978	0.77759
ILMN_1791955	0.0724408	7.07241	3.92212	0.000107484	0.003064	0.775764
ILMN_2068274	-0.0629562	6.96409	-3.92102	0.000107951	0.00307546	0.771729
ILMN_1655177	0.14973	9.95045	3.92088	0.000108013	0.00307546	0.771202
ILMN_1800276	-0.130601	7.72686	-3.9196	0.000108563	0.00308932	0.766472
ILMN_1694243	0.0840097	7.24004	3.91859	0.000108994	0.00309958	0.762783
ILMN_1743619	-0.113837	7.22625	-3.91846	0.00010905	0.00309958	0.7623
ILMN_2390821	-0.168867	7.79469	-3.9158	0.000110204	0.00313054	0.752508
ILMN_1692225	0.129621	7.84097	3.91413	0.000110935	0.00314947	0.746355
ILMN_1657892	0.213924	10.4715	3.91288	0.000111484	0.00316324	0.741754
ILMN_2389582	0.153295	9.29756	3.9121	0.000111829	0.00317119	0.738877
ILMN_1695362	-0.117438	7.71144	-3.91056	0.000112512	0.0031887	0.733212
ILMN_2079386	-0.188711	10.7264	-3.91036	0.0001126	0.00318934	0.732483
ILMN_1760294	0.0742733	7.2619	3.9092	0.000113119	0.00320218	0.728206
ILMN_1683786	-0.0783708	7.29719	-3.90896	0.000113223	0.00320282	0.727351
ILMN_1687757	-0.10623	7.12128	-3.90885	0.000113273	0.00320282	0.726941
ILMN_1654609	-0.16496	9.32289	-3.90852	0.000113423	0.00320519	0.725713
ILMN_2179726	0.106102	7.49171	3.90582	0.000114635	0.00323759	0.715815
ILMN_1802973	-0.158067	8.79167	-3.90357	0.000115657	0.00326454	0.707562
ILMN_2169839	-0.301631	8.8052	-3.90321	0.000115823	0.00326734	0.706227
ILMN_1726308	-0.217497	9.32616	-3.90226	0.000116256	0.00327766	0.702754
ILMN_1705753	-0.0626071	7.3211	-3.90197	0.000116392	0.0032796	0.701665
ILMN_2145250	-0.110668	7.10396	-3.90076	0.000116949	0.0032934	0.697224
ILMN_1727073	-0.0844978	8.03704	-3.90031	0.000117157	0.00329734	0.695572
ILMN_1772991	0.11202	8.06359	3.89967	0.000117453	0.00330377	0.693223
ILMN_1738656	-0.161292	8.19124	-3.89768	0.000118376	0.00332782	0.685941
ILMN_1679614	0.0911486	7.55363	3.89575	0.00011928	0.0033513	0.678864
ILMN_2193591	0.168238	10.0598	3.89526	0.000119508	0.00335579	0.677081
ILMN_1809522	0.133938	7.97511	3.89508	0.000119593	0.00335624	0.676421
ILMN_1735402	0.112238	8.84076	3.89458	0.000119828	0.0033609	0.674596
ILMN_1687825	-0.141355	7.28254	-3.89442	0.000119905	0.00336113	0.673999
ILMN_1815666	0.100371	8.11806	3.89402	0.000120092	0.00336444	0.672548
ILMN_1772233	0.152876	8.87727	3.89307	0.000120543	0.00337364	0.669065
ILMN_1678934	-0.0966386	7.4774	-3.89304	0.000120559	0.00337364	0.66894
ILMN_1689747	-0.152145	8.40397	-3.89048	0.000121777	0.00340578	0.659587
ILMN_1715669	0.185932	7.99294	3.89001	0.000122002	0.00341011	0.657872
ILMN_1789830	0.217514	11.8686	3.88951	0.000122244	0.00341491	0.656031
ILMN_1736548	0.126698	9.04968	3.88878	0.000122596	0.00342279	0.653355
ILMN_2140700	0.227774	8.76815	3.88734	0.000123292	0.00343906	0.64809
ILMN_1688725	-0.0904334	7.74519	-3.88728	0.000123319	0.00343906	0.647881
ILMN_2133187	0.0840372	7.22723	3.88436	0.000124745	0.00347682	0.637195
ILMN_1808356	0.131208	9.76118	3.88419	0.000124826	0.0034771	0.636588
ILMN_1718525	0.131028	7.43827	3.88188	0.000125966	0.00350687	0.62813
ILMN_1833831	0.0539995	6.99829	3.88134	0.000126232	0.00351226	0.62617
ILMN_1710954	0.080565	7.35264	3.88055	0.000126624	0.00352115	0.623289
ILMN_1687533	0.123746	11.9731	3.87982	0.000126988	0.00352926	0.620619
ILMN_1722622	0.208112	8.75224	3.87897	0.000127413	0.00353876	0.617513
ILMN_1678678	0.0951119	8.0266	3.87885	0.000127474	0.00353876	0.617063
ILMN_1716583	-0.0934296	7.19194	-3.87799	0.000127901	0.00354857	0.613958
ILMN_2072296	-0.141092	7.22497	-3.87504	0.000129389	0.00358782	0.603201
ILMN_1692790	-0.0777853	6.93257	-3.87398	0.000129929	0.00360076	0.599327
ILMN_2369682	-0.20536	10.5726	-3.8738	0.000130021	0.00360125	0.598672
ILMN_2252705	0.150277	8.14768	3.87286	0.0001305	0.00361099	0.595249
ILMN_1873092	0.06385	7.08238	3.87282	0.00013052	0.00361099	0.595107
ILMN_1725183	-0.110848	7.87059	-3.87222	0.000130829	0.00361748	0.592911
ILMN_1791304	-0.0513059	6.86145	-3.87084	0.000131537	0.003635	0.587891
ILMN_1663195	0.12901	9.62262	3.87046	0.000131735	0.00363841	0.586492
ILMN_2159453	0.169801	11.237	3.86951	0.000132227	0.00364992	0.583031
ILMN_1660436	0.20724	9.44054	3.86935	0.000132312	0.0036502	0.582434
ILMN_1652907	-0.12415	7.39308	-3.86854	0.000132728	0.00365755	0.579515
ILMN_2362245	-0.125244	8.15152	-3.86854	0.000132728	0.00365755	0.579513
ILMN_1774949	-0.10727	7.5518	-3.86729	0.000133381	0.00367346	0.574952
ILMN_1682658	0.0998576	8.27785	3.86651	0.000133788	0.00368259	0.57212
ILMN_1703427	0.139821	7.91013	3.86626	0.000133922	0.0036842	0.57119
ILMN_2277419	0.13286	8.31452	3.8645	0.000134844	0.00370748	0.564812
ILMN_1840146	0.134756	7.56066	3.86395	0.000135137	0.00371346	0.562789
ILMN_2360291	0.191665	8.4989	3.86355	0.000135348	0.00371716	0.56134
ILMN_1661439	0.185844	10.6122	3.86225	0.000136037	0.00373397	0.556623
ILMN_2375484	0.141196	7.36557	3.86014	0.000137164	0.00376279	0.548954
ILMN_1798458	0.173364	7.60928	3.85896	0.000137798	0.00377699	0.544667
ILMN_2145280	0.146259	9.34717	3.85889	0.000137836	0.00377699	0.54441
ILMN_1744138	-0.114566	8.265	-3.85791	0.000138366	0.00378937	0.540846
ILMN_1736752	0.112252	7.81179	3.85749	0.000138592	0.00379343	0.53933
ILMN_1792682	0.196204	8.22266	3.85653	0.000139111	0.00380552	0.535851
ILMN_1712312	-0.218091	9.49957	-3.8561	0.000139348	0.00380987	0.534268
ILMN_1658962	0.110217	8.04431	3.85531	0.000139779	0.00381949	0.531403
ILMN_2099783	0.129121	11.3148	3.85416	0.000140404	0.00383443	0.527256
ILMN_1795055	0.0562397	6.99285	3.85378	0.000140612	0.00383798	0.525878
ILMN_2415926	-0.150819	7.96615	-3.85199	0.000141602	0.00386283	0.519359
ILMN_2406410	0.150246	10.3844	3.85181	0.000141701	0.00386337	0.51871
ILMN_2044572	0.0982174	8.37357	3.84983	0.000142796	0.00389105	0.511557
ILMN_1758806	0.158118	8.4869	3.84957	0.000142945	0.00389293	0.510591
ILMN_1778173	-0.158157	8.77158	-3.84862	0.000143476	0.00390522	0.507144
ILMN_2352216	0.105583	7.9557	3.84614	0.000144865	0.00394084	0.498188
ILMN_1772487	0.112887	7.97144	3.84495	0.000145544	0.00395708	0.493849
ILMN_1673111	0.176106	11.2679	3.84469	0.000145689	0.00395883	0.492923
ILMN_1701621	0.230928	9.56938	3.84447	0.000145816	0.00396007	0.492114
ILMN_1808769	-0.0628103	6.96162	-3.84401	0.000146077	0.00396496	0.490451
ILMN_1802905	0.132102	10.0163	3.84352	0.000146356	0.00396957	0.488677
ILMN_1720027	-0.122884	7.36791	-3.84342	0.000146409	0.00396957	0.488339
ILMN_2274923	-0.0801917	7.01353	-3.84307	0.000146611	0.00397283	0.48706
ILMN_1678054	0.161171	9.86198	3.84255	0.000146907	0.00397864	0.485186
ILMN_2151579	-0.224992	11.0417	-3.84093	0.000147835	0.00399938	0.479334
ILMN_1758918	0.0989533	10.8584	3.84093	0.000147837	0.00399938	0.479326
ILMN_1687375	0.0988674	8.36865	3.84071	0.000147962	0.00400054	0.47854
ILMN_1799389	0.0864229	7.4421	3.84022	0.000148246	0.00400505	0.476758
ILMN_1737308	-0.260289	9.27885	-3.84014	0.000148292	0.00400505	0.476466
ILMN_1679725	0.105774	7.99874	3.83937	0.000148735	0.00401479	0.473696
ILMN_1724145	0.0991303	8.72965	3.83785	0.000149618	0.00403637	0.468202
ILMN_2175465	-0.416431	8.40564	-3.83755	0.000149797	0.00403897	0.467091
ILMN_1798827	-0.141066	8.37787	-3.83706	0.000150081	0.0040444	0.465329
ILMN_2407235	-0.06366	6.84124	-3.8363	0.000150524	0.00405409	0.462593
ILMN_1755462	0.101255	7.55106	3.83613	0.000150626	0.0040546	0.461963
ILMN_2298511	-0.101639	7.19033	-3.83548	0.000151003	0.00406252	0.45964
ILMN_1655011	-0.129249	7.75874	-3.83455	0.000151553	0.00407508	0.456261
ILMN_1704873	-0.0862107	7.92408	-3.8334	0.000152232	0.00409106	0.452114
ILMN_1660320	-0.157523	7.98721	-3.83121	0.000153531	0.0041237	0.444222
ILMN_2356672	0.111473	9.39729	3.82968	0.000154449	0.00414335	0.438685
ILMN_1739236	0.0932202	8.03624	3.82957	0.000154516	0.00414335	0.438281
ILMN_1804328	-0.195757	8.51056	-3.82957	0.000154517	0.00414335	0.438274
ILMN_1796136	0.142285	9.05305	3.82931	0.000154671	0.00414519	0.437353
ILMN_1730568	0.0931772	10.6329	3.82902	0.000154846	0.00414761	0.436301
ILMN_1729217	0.102619	7.74239	3.82759	0.000155709	0.00416783	0.431139
ILMN_1749821	-0.128098	8.84016	-3.82748	0.000155772	0.00416783	0.430765
ILMN_1749001	0.0798435	7.2349	3.82709	0.000156007	0.00417184	0.429363
ILMN_1763091	0.100897	8.42782	3.82491	0.000157335	0.00420504	0.421494
ILMN_1708485	0.145263	8.5264	3.82308	0.000158456	0.00423093	0.414899
ILMN_1799604	-0.145848	9.7125	-3.82305	0.000158477	0.00423093	0.414778
ILMN_1795341	-0.196589	9.54665	-3.82239	0.000158883	0.00423945	0.412402
ILMN_1743662	-0.0678703	7.01552	-3.82119	0.000159624	0.0042569	0.408081
ILMN_1759173	0.107363	7.45226	3.81887	0.000161064	0.00429296	0.399741
ILMN_1758613	0.0941809	7.38556	3.81843	0.000161339	0.00429794	0.398157
ILMN_2363489	0.132048	9.06853	3.81706	0.000162197	0.00431843	0.393235
ILMN_2179397	-0.0618731	6.86932	-3.81688	0.000162312	0.00431914	0.392577
ILMN_1672589	0.17358	10.1472	3.81597	0.000162881	0.00433192	0.389328
ILMN_1668063	0.148012	13.7916	3.81518	0.00016338	0.00434284	0.386485
ILMN_1655191	0.109274	8.47954	3.81486	0.000163586	0.00434593	0.38532
ILMN_1808417	0.0698469	7.17463	3.81444	0.000163849	0.00435056	0.383826
ILMN_2379375	-0.0788185	7.28795	-3.81373	0.000164303	0.00435892	0.381256
ILMN_2060115	0.228316	12.0555	3.81367	0.000164343	0.00435892	0.381034
ILMN_1904628	0.0775392	7.18293	3.81153	0.000165704	0.00439103	0.373377
ILMN_1746856	-0.163264	8.05459	-3.81149	0.000165733	0.00439103	0.373211
ILMN_1704030	-0.0471937	6.79264	-3.81117	0.000165935	0.004394	0.372082
ILMN_1666050	0.113723	9.36176	3.81087	0.000166133	0.00439685	0.370976
ILMN_1672687	-0.0856255	7.20716	-3.80947	0.000167033	0.00441828	0.365959
ILMN_1686261	0.0819437	7.4035	3.80834	0.000167764	0.00443328	0.361907
ILMN_1803997	0.106791	8.9888	3.80831	0.000167782	0.00443328	0.361808
ILMN_1834394	0.0433215	6.75615	3.80816	0.00016788	0.00443346	0.361268
ILMN_1706734	-0.13865	7.79271	-3.80716	0.000168533	0.0044483	0.357664
ILMN_1691336	0.0492328	6.849	3.80255	0.00017156	0.00452576	0.34114
ILMN_1698243	0.178791	9.25208	3.80164	0.000172164	0.00453871	0.337882
ILMN_1800975	0.101081	9.1932	3.80153	0.000172237	0.00453871	0.337487
ILMN_1764414	0.0947806	7.46183	3.80055	0.00017289	0.00455054	0.333974
ILMN_1804327	-0.119267	11.0477	-3.80049	0.000172928	0.00455054	0.33377
ILMN_1771651	0.122605	8.13828	3.80044	0.000172966	0.00455054	0.333568
ILMN_1673682	0.119376	10.6988	3.80023	0.000173106	0.00455178	0.332815
ILMN_1715024	0.146684	8.39011	3.79931	0.00017372	0.00456547	0.329529
ILMN_2163796	-0.121835	7.38313	-3.7976	0.000174872	0.00459325	0.323399
ILMN_1656380	0.0831316	7.1132	3.79655	0.00017558	0.00460937	0.31965
ILMN_1736939	0.126722	8.44694	3.79635	0.000175715	0.00461043	0.318937
ILMN_2415722	-0.314647	8.11786	-3.79594	0.000175989	0.00461514	0.317492
ILMN_1711120	-0.0559843	6.90701	-3.79533	0.000176404	0.00462356	0.315303
ILMN_1660923	0.272898	12.6105	3.79456	0.000176933	0.00463274	0.312524
ILMN_1689123	0.119013	10.0712	3.79454	0.000176945	0.00463274	0.312466
ILMN_1676984	-0.110338	7.61621	-3.79298	0.000178008	0.00465809	0.306904
ILMN_1746917	0.099106	9.68279	3.78995	0.000180099	0.00471028	0.29607
ILMN_1676515	0.176286	10.9527	3.78796	0.000181488	0.00474205	0.288946
ILMN_1677237	-0.161328	9.53419	-3.78793	0.000181508	0.00474205	0.288842
ILMN_2406313	0.153306	9.14422	3.78606	0.000182818	0.00477371	0.282172
ILMN_1771870	0.0851728	7.67991	3.78582	0.000182985	0.00477552	0.281325
ILMN_1751816	-0.0826336	6.95701	-3.78342	0.000184685	0.0048173	0.272749
ILMN_1767475	0.119618	10.0426	3.7828	0.000185129	0.0048263	0.270522
ILMN_1688295	0.0733571	7.26131	3.7823	0.000185485	0.004833	0.26874
ILMN_1783149	0.163415	8.19775	3.78186	0.0001858	0.00483824	0.267166
ILMN_2227195	-0.097822	6.98133	-3.78172	0.000185895	0.00483824	0.266692
ILMN_1795243	-0.240136	9.06452	-3.7816	0.000185983	0.00483824	0.266251
ILMN_1759030	-0.141782	7.27831	-3.77964	0.000187387	0.00487217	0.259275
ILMN_1662484	-0.0586037	7.02458	-3.77943	0.000187538	0.00487349	0.25853
ILMN_1676986	0.150448	8.79476	3.77908	0.00018779	0.00487743	0.257286
ILMN_1762615	-0.103831	8.54742	-3.77854	0.000188183	0.00488504	0.255346
ILMN_1680313	0.105547	9.64949	3.77807	0.00018852	0.0048912	0.253685
ILMN_2091375	-0.128408	7.09786	-3.77694	0.000189344	0.00490995	0.249643
ILMN_1676091	-0.171343	8.51154	-3.77431	0.000191264	0.00495461	0.240284
ILMN_1715173	0.134916	10.4012	3.77417	0.000191366	0.00495461	0.23979
ILMN_1802292	0.109187	8.66799	3.77417	0.00019137	0.00495461	0.23977
ILMN_1660810	0.128535	8.62537	3.77354	0.00019183	0.00496389	0.237543
ILMN_1752793	-0.0892998	8.3482	-3.77327	0.00019203	0.00496642	0.23658
ILMN_1789059	-0.076001	7.43241	-3.77258	0.00019254	0.00497697	0.234121
ILMN_1792456	-0.0964686	7.15344	-3.76915	0.000195087	0.00503998	0.221936
ILMN_1680860	0.0897894	8.19465	3.76902	0.000195184	0.00503998	0.221473
ILMN_1732716	0.0848412	7.11789	3.76593	0.000197513	0.00509743	0.210474
ILMN_1661003	-0.0635734	6.99795	-3.76568	0.000197698	0.0050995	0.209608
ILMN_1688755	0.19024	8.99447	3.76513	0.000198119	0.00510765	0.207638
ILMN_1720865	0.1351	8.48925	3.76377	0.000199153	0.00512911	0.20281
ILMN_1813625	0.204362	9.80706	3.76376	0.000199161	0.00512911	0.202773
ILMN_1671509	0.0919617	7.16755	3.76168	0.000200753	0.00516589	0.19539
ILMN_1742887	-0.137322	10.1323	-3.76155	0.00020085	0.00516589	0.194943
ILMN_1679134	-0.170277	8.80702	-3.76148	0.000200907	0.00516589	0.194683
ILMN_2358202	0.132082	10.5134	3.76091	0.000201347	0.00517449	0.192653
ILMN_2144574	0.153731	8.91271	3.75985	0.000202161	0.00519266	0.188915
ILMN_2058070	-0.100859	12.4152	-3.75957	0.000202379	0.00519337	0.187915
ILMN_1657515	0.168298	9.99332	3.75954	0.000202401	0.00519337	0.187813
ILMN_2262462	0.0788743	7.47484	3.759	0.000202825	0.00520149	0.185877
ILMN_1809566	-0.0990597	7.89599	-3.7578	0.000203757	0.00522266	0.181626
ILMN_1782729	-0.133157	7.07947	-3.75761	0.000203906	0.00522373	0.180949
ILMN_1729980	0.0949618	8.94737	3.75714	0.00020427	0.00523033	0.179293
ILMN_1747204	0.0946262	7.87009	3.7551	0.000205868	0.00526847	0.172073
ILMN_1790354	-0.112835	8.29913	-3.75468	0.000206203	0.00527427	0.170567
ILMN_1808811	0.194913	8.75131	3.75427	0.000206524	0.00527973	0.169123
ILMN_1751072	-0.138569	9.17738	-3.75007	0.00020986	0.00536221	0.154272
ILMN_1731619	-0.10908	11.1954	-3.74929	0.000210487	0.0053754	0.15151
ILMN_1746206	0.104088	7.88998	3.74864	0.00021101	0.00538593	0.149212
ILMN_1780756	0.137315	10.3121	3.74837	0.000211234	0.00538884	0.148227
ILMN_1786612	-0.168189	10.5118	-3.74805	0.000211489	0.00539252	0.14711
ILMN_2397880	-0.108311	7.84491	-3.74774	0.000211741	0.00539545	0.146007
ILMN_1763036	0.0926478	7.78583	3.74763	0.000211825	0.00539545	0.145639
ILMN_1815102	0.0621035	7.01452	3.74549	0.000213564	0.00543691	0.138063
ILMN_1687247	0.192755	8.13154	3.74493	0.000214021	0.0054457	0.136083
ILMN_1772489	-0.099711	8.42061	-3.74278	0.00021578	0.00548667	0.128497
ILMN_1792389	0.235832	8.12593	3.74269	0.000215856	0.00548667	0.128173
ILMN_1780546	0.128673	7.57962	3.74194	0.000216473	0.00549948	0.125529
ILMN_2225595	0.0897045	8.46068	3.74117	0.000217115	0.00551046	0.122784
ILMN_1717207	0.271586	11.6297	3.74115	0.00021713	0.00551046	0.122719
ILMN_1682717	0.164347	8.2582	3.73983	0.000218227	0.00553542	0.118049
ILMN_1668559	-0.234461	9.14235	-3.73965	0.000218373	0.00553623	0.117432
ILMN_1749345	0.104067	10.7541	3.7393	0.000218666	0.00553923	0.116189
ILMN_2384807	-0.10606	7.22637	-3.73924	0.000218718	0.00553923	0.115969
ILMN_2412922	0.0937689	7.75692	3.73789	0.00021984	0.00556476	0.111228
ILMN_1766713	-0.162402	9.43475	-3.73754	0.000220132	0.00556925	0.11
ILMN_1701403	0.245537	8.0748	3.73706	0.000220534	0.00557477	0.108308
ILMN_1884878	-0.052569	6.94549	-3.73701	0.000220578	0.00557477	0.108124
ILMN_1743137	0.122488	9.68877	3.73686	0.000220703	0.00557504	0.107599
ILMN_1802203	0.104706	10.7648	3.73566	0.000221717	0.00559774	0.103355
ILMN_1774733	0.11077	7.47368	3.73493	0.000222336	0.00560891	0.10077
ILMN_1692026	-0.11091	8.08354	-3.73486	0.000222389	0.00560891	0.100551
ILMN_1754738	0.12976	10.0619	3.7346	0.000222613	0.00561166	0.0996191
ILMN_1810214	0.112857	13.6348	3.73329	0.000223729	0.0056369	0.0949842
ILMN_2347349	-0.117227	8.1789	-3.73292	0.000224041	0.00564182	0.0936972
ILMN_1802380	0.152716	10.4222	3.73222	0.000224636	0.00565391	0.0912371
ILMN_1780861	0.154337	10.1593	3.73165	0.000225127	0.00566328	0.0892157
ILMN_1732885	0.0917206	7.81669	3.73152	0.000225241	0.00566328	0.0887477
ILMN_1806733	0.150036	7.53588	3.73138	0.000225361	0.00566338	0.0882558
ILMN_1792922	-0.0741097	6.90231	-3.72813	0.000228156	0.00573067	0.0768393
ILMN_1699829	-0.054656	6.96848	-3.72713	0.00022903	0.00574733	0.0732977
ILMN_1655572	0.130774	7.88272	3.7271	0.000229055	0.00574733	0.0731985
ILMN_1743910	0.0871409	7.78128	3.72632	0.000229732	0.00576137	0.0704628
ILMN_1701247	0.110072	9.22608	3.72575	0.000230232	0.00577095	0.0684486
ILMN_1670130	0.185091	10.5525	3.7254	0.000230536	0.00577558	0.0672294
ILMN_1704554	-0.130875	7.59784	-3.72486	0.000231013	0.00578456	0.0653159
ILMN_2232177	0.224504	11.8871	3.72371	0.000232026	0.00580696	0.0612632
ILMN_2379599	0.197494	8.57899	3.72301	0.000232641	0.00581935	0.0588138
ILMN_1780671	0.165766	8.92097	3.72285	0.000232783	0.00581994	0.0582457
ILMN_1744308	0.0972421	8.15228	3.72218	0.00023337	0.00583162	0.0559157
ILMN_2126423	-0.109177	7.4278	-3.72121	0.000234236	0.00585026	0.0524861
ILMN_1795918	0.102425	7.89674	3.72078	0.000234617	0.00585491	0.0509793
ILMN_2323172	0.241336	10.4899	3.72073	0.000234662	0.00585491	0.050803
ILMN_1880280	0.177082	9.6321	3.71959	0.000235674	0.00587716	0.0468183
ILMN_1708204	0.127295	8.731	3.7193	0.000235935	0.00588066	0.0457935
ILMN_2067370	-0.180495	9.8786	-3.71899	0.000236216	0.00588465	0.0446929
ILMN_1902251	0.120324	8.76043	3.7182	0.000236923	0.00589811	0.0419259
ILMN_1749009	-0.152397	9.2253	-3.71812	0.000236997	0.00589811	0.0416339
ILMN_1897103	0.051613	6.78148	3.71759	0.00023747	0.00590685	0.0397914
ILMN_1754179	0.126631	9.18449	3.71613	0.000238789	0.00593663	0.0346626
ILMN_1787885	0.116068	8.5458	3.71516	0.000239674	0.00595561	0.0312366
ILMN_1794163	0.0618793	7.2904	3.71416	0.000240582	0.00597065	0.0277362
ILMN_1782753	0.117034	8.44525	3.71415	0.000240587	0.00597065	0.0277192
ILMN_1711566	0.179596	12.1463	3.71409	0.000240646	0.00597065	0.0274896
ILMN_1713124	-0.271102	8.19418	-3.71358	0.000241107	0.00597903	0.0257194
ILMN_1814011	-0.23554	9.80352	-3.71339	0.00024128	0.00598028	0.0250555
ILMN_1815107	-0.307562	9.16222	-3.71315	0.000241506	0.00598285	0.0241888
ILMN_1696380	0.127713	7.49224	3.71089	0.000243574	0.00602995	0.0162959
ILMN_2367239	-0.112767	7.53255	-3.71081	0.000243654	0.00602995	0.0159908
ILMN_1778240	0.183997	9.22828	3.70902	0.000245309	0.00606782	0.00972638
ILMN_1703327	0.133991	9.28458	3.70883	0.000245485	0.0060691	0.00906295
ILMN_1678766	-0.20184	10.1981	-3.70829	0.000245986	0.0060784	0.00717592
ILMN_2395375	0.154618	8.58424	3.70784	0.00024641	0.00608581	0.00557988
ILMN_1705390	0.114228	9.45919	3.7064	0.00024775	0.0061158	0.000561571
ILMN_1752579	0.168164	9.78965	3.7055	0.000248596	0.00613359	-0.00259417
ILMN_2068991	0.110572	7.89131	3.70508	0.000248992	0.00614026	-0.00406696
ILMN_1769751	0.0881645	7.52154	3.70483	0.000249227	0.00614294	-0.00493942
ILMN_1794165	0.180085	11.9542	3.70365	0.000250344	0.00616672	-0.00907861
ILMN_1727281	0.0973197	7.9287	3.70354	0.000250444	0.00616672	-0.00944828
ILMN_2100815	-0.143307	9.76012	-3.70159	0.000252302	0.00620934	-0.0162888
ILMN_1687592	0.150617	8.91633	3.7007	0.000253153	0.00622528	-0.0194049
ILMN_2094952	0.183873	10.0178	3.70064	0.000253205	0.00622528	-0.0195952
ILMN_1680104	0.0962921	8.16204	3.70041	0.00025343	0.00622767	-0.020416
ILMN_1800638	0.1529	9.05122	3.69988	0.000253938	0.006237	-0.0222674
ILMN_1805474	-0.135473	8.34193	-3.69897	0.000254805	0.00625514	-0.0254207
ILMN_1772286	-0.11224	7.36305	-3.69743	0.00025629	0.00628786	-0.0308
ILMN_2333774	0.170764	9.58578	3.69733	0.000256395	0.00628786	-0.0311783
ILMN_1719165	-0.126448	8.41265	-3.69522	0.000258441	0.00633485	-0.038532
ILMN_1795865	0.111519	7.76996	3.69289	0.000260724	0.0063874	-0.046669
ILMN_1786433	-0.0800998	7.57399	-3.69276	0.000260846	0.0063874	-0.0471026
ILMN_1673804	-0.0835243	7.33384	-3.69209	0.000261512	0.00640048	-0.0494602
ILMN_1654322	0.108604	7.89248	3.68864	0.000264935	0.0064808	-0.0614898
ILMN_1655497	-0.144413	11.8515	-3.68841	0.000265167	0.0064808	-0.0623013
ILMN_1739513	-0.0513671	6.84635	-3.68838	0.000265192	0.0064808	-0.0623874
ILMN_2353642	0.132467	8.26718	3.68752	0.000266055	0.00649864	-0.0653929
ILMN_1779015	0.212538	10.1138	3.68378	0.000269824	0.00658467	-0.0784022
[truncated: 46,804 more rows]
