# Supplementary material for: Early Dysregulation of RNA Splicing and Translation Processes Are Key Markers from Mild Cognitive Impairment to Alzheimer’s Disease: An In Silico Transcriptomic Analysis
Source: Int J Mol Sci. 2025 Jul 28;26(15):7303. doi: 10.3390/ijms26157303 (PMC12347487; doi:10.3390/ijms26157303)
Supplement: Supplementary file 1 [file ijms-26-07303-s001.zip › ijms-3787177-supplementary/Supplementary Files/Supplementary Table S2.xlsx]

## Sheet: Foglio1
	ONTOLOGY	ID	Description	BgRatio	pvalue	p.adjust	qvalue	geneID	Count	Gene_TotalBg_Value	Gene_Total
GO:0022613	BP	GO:0022613	ribonucleoprotein complex biogenesis	489/18903	1.18e-21	6.91e-18	6.34e-18	6059/84154/55299/80135/51187/401466/1207/8161/51747/1653/8562/54505/27292/1736/10969/79631/83939/3646/10480/10436/51013/51010/23016/11340/5393/2483/79833/29889/54865/404672/3320/57461/84946/28985/29081/84365/10199/65008/29093/64979/51081/51001/4686/51335/51068/25926/55035/55505/51602/4927/55003/8559/11137/5901/51634/55781/6135/6152/6154/51121/6155/11224/6165/6125/6128/6129/10799/6208/6218/6227/62…	121	0.247444	0.0640551
GO:0042254	BP	GO:0042254	ribosome biogenesis	310/18903	3.62e-20	1.06e-16	9.75e-17	6059/84154/55299/80135/51187/401466/54505/27292/1736/10969/79631/83939/10436/51013/51010/23016/11340/5393/2483/29889/54865/404672/84946/29081/84365/10199/65008/29093/64979/51081/51001/51335/51068/25926/55035/55505/51602/4927/55003/11137/5901/55781/6135/6152/6154/51121/6155/11224/6165/6125/6128/6129/10799/6208/6218/6227/6229/6230/6232/51065/6194/6201/51018/26156/55153/23517/64216/10412/51118/10813…	88	0.283871	0.0465855
GO:0002181	BP	GO:0002181	cytoplasmic translation	161/18903	2.76e-16	5.41e-13	4.96e-13	7555/8562/54505/285381/51611/4733/3646/10480/1974/2107/28985/4686/4690/6135/6136/6139/6144/9349/6152/6154/51121/6155/6122/6156/6160/6164/11224/6165/6170/6124/6171/6125/6128/6129/6204/6206/6207/6208/6218/6222/6224/6227/6229/6230/6232/6233/6235/6189/6191/6194/6201/51389/55854/7458	54	0.335404	0.0285866
GO:0008380	BP	GO:0008380	RNA splicing	469/18903	3.01e-15	4.42e-12	4.05e-12	8896/51637/116461/79074/51759/84081/988/9541/1207/8161/51747/51503/143884/1653/56943/2483/8087/79833/2926/3181/3188/3312/57461/55677/51574/27257/27258/23658/51690/51691/4116/10199/4686/5295/5356/9360/10465/53938/23398/3276/8559/84950/84991/51634/55599/6207/51319/11017/10283/51639/6426/140890/8487/23517/10569/6627/6629/6633/6636/6637/6638/25949/6883/27097/57187/84321/80145/59286/11193/9589/153527/…	104	0.221748	0.0550556
GO:0034470	BP	GO:0034470	ncRNA processing	439/18903	5.97e-13	7.01e-10	6.43e-10	84154/55299/80135/55726/84520/51637/116461/113802/79074/1653/27292/1736/285381/56986/10969/10436/51013/51010/23016/11340/5393/2483/2926/404672/3181/57117/9692/51574/29081/84365/10199/65008/4686/25926/55035/55505/51602/11137/54931/55781/6135/6154/6155/11224/6165/6125/6129/10799/6208/6218/6227/6229/6230/6232/6194/6201/51018/26156/23517/6741/64216/55623/80745/10412/51002/55039/127253/51118/10813/558…	94	0.214123	0.0497618
GO:0006364	BP	GO:0006364	rRNA processing	229/18903	1.63e-12	1.6e-09	1.47e-09	84154/55299/80135/27292/1736/10969/10436/51013/51010/23016/11340/5393/2483/404672/29081/84365/10199/65008/25926/55035/55505/51602/11137/55781/6135/6154/6155/11224/6165/6125/6129/10799/6208/6218/6227/6229/6230/6232/6194/6201/51018/26156/23517/64216/10412/51118/10813/55813/55759/84128/9326/23246/10521/4839/55695/155400/260294/23223/51547/10607	60	0.262009	0.0317628
GO:0140053	BP	GO:0140053	mitochondrial gene expression	163/18903	2.96e-12	2.25e-09	2.07e-09	84300/28958/3396/9692/10128/65008/28998/29088/63875/29074/219927/29093/79590/51264/11222/64983/9553/51318/64979/54148/64976/28977/84311/26589/57129/51642/54534/51258/51373/51023/54460/56945/51649/28957/10240/51650/51081/7978/4528/219402/51335/54931/64216/10922/2309/84545/26024/9238	48	0.294479	0.0254103
GO:0032543	BP	GO:0032543	mitochondrial translation	131/18903	3.07e-12	2.25e-09	2.07e-09	84300/28958/3396/10128/65008/28998/29088/63875/29074/219927/29093/79590/51264/11222/64983/9553/51318/64979/54148/64976/28977/84311/26589/57129/51642/54534/51258/51373/51023/54460/56945/51649/28957/10240/51650/51081/4528/219402/51335/54931/84545/26024	42	0.320611	0.022234
GO:0006913	BP	GO:0006913	nucleocytoplasmic transport	329/18903	1.55e-11	9.09e-09	8.33e-09	6059/55421/84324/1871/56943/84248/3181/3320/55677/3840/3841/84946/4116/4686/51068/57122/55746/79023/4927/11315/5295/5569/5901/55781/51808/84268/9349/51319/55153/6672/6741/57187/84321/80145/7295/26019/65109/11214/207/54890/8312/7919/55122/9679/51307/10023/3059/8841/23633/92335/4763/4792/4851/23225/10762/4928/10482/8106/5310/5580/8498/10636/51547/23381/6774/6830/6850/3842/30000/7248/5976/57510/2321…	74	0.224924	0.0391742
GO:0051169	BP	GO:0051169	nuclear transport	329/18903	1.55e-11	9.09e-09	8.33e-09	6059/55421/84324/1871/56943/84248/3181/3320/55677/3840/3841/84946/4116/4686/51068/57122/55746/79023/4927/11315/5295/5569/5901/55781/51808/84268/9349/51319/55153/6672/6741/57187/84321/80145/7295/26019/65109/11214/207/54890/8312/7919/55122/9679/51307/10023/3059/8841/23633/92335/4763/4792/4851/23225/10762/4928/10482/8106/5310/5580/8498/10636/51547/23381/6774/6830/6850/3842/30000/7248/5976/57510/2321…	74	0.224924	0.0391742
GO:0000375	BP	GO:0000375	RNA splicing, via transesterification reactions	333/18903	2.84e-11	1.49e-08	1.37e-08	8896/51759/84081/988/1207/8161/51747/51503/143884/1653/2483/8087/79833/3181/3312/57461/51574/27257/27258/23658/51690/51691/4116/10199/4686/5356/10465/53938/23398/8559/84950/84991/51634/55599/51319/11017/10283/51639/6426/8487/23517/10569/6627/6629/6633/6636/6637/6638/25949/59286/11193/9589/153527/7919/58509/81576/10659/10521/9416/8220/8449/3191/55692/4928/9129/8241/55147/79171/10181/10262/6625/665…	74	0.222222	0.0391742
GO:0006403	BP	GO:0006403	RNA localization	202/18903	3.05e-11	1.49e-08	1.37e-08	51637/55421/10576/908/10694/1069/1070/84324/1736/56943/84248/3181/55677/10128/4116/29074/4686/55505/51602/57122/55746/79023/4927/5901/51808/6426/6741/57187/84321/80145/9804/26019/65109/9326/54890/6311/7919/23299/9793/10211/9961/9284/23225/10762/4928/10482/8106/23381/6830/7248/5976/57510/23144	53	0.262376	0.0280572
GO:0050657	BP	GO:0050657	nucleic acid transport	163/18903	4.22e-11	1.77e-08	1.62e-08	51637/55421/1069/1070/84324/56943/84248/3181/55677/10128/4116/29074/4686/57122/55746/79023/4927/5901/51808/6426/6741/57187/84321/80145/9804/26019/65109/54890/6311/7919/23299/9793/10211/9961/9284/23225/10762/4928/10482/8106/23381/6830/7248/5976/57510/23144	46	0.282209	0.0243515
GO:0050658	BP	GO:0050658	RNA transport	163/18903	4.22e-11	1.77e-08	1.62e-08	51637/55421/1069/1070/84324/56943/84248/3181/55677/10128/4116/29074/4686/57122/55746/79023/4927/5901/51808/6426/6741/57187/84321/80145/9804/26019/65109/54890/6311/7919/23299/9793/10211/9961/9284/23225/10762/4928/10482/8106/23381/6830/7248/5976/57510/23144	46	0.282209	0.0243515
GO:0016072	BP	GO:0016072	rRNA metabolic process	268/18903	7.21e-11	2.82e-08	2.59e-08	84154/55299/80135/27292/1736/10969/10436/51013/51010/23016/11340/5393/2483/404672/29081/84365/10199/65008/25926/55035/55505/51602/11137/55781/6135/6154/6155/11224/6165/6125/6129/10799/6208/6218/6227/6229/6230/6232/6194/6201/51018/26156/23517/64216/10412/51118/10813/55813/55759/84128/84186/9326/23246/10521/2976/9328/4839/55695/155400/260294/23223/51547/10607	63	0.235075	0.033351
GO:0072594	BP	GO:0072594	establishment of protein localization to organelle	449/18903	8.08e-11	2.88e-08	2.64e-08	93974/581/140823/401505/10576/908/10694/131474/1649/1736/3301/29103/1871/134266/26061/3320/3308/3312/3329/3840/3841/10651/57122/55746/4927/55486/9141/5295/5569/9512/5828/8766/5898/5901/84268/9349/23480/6727/6728/6729/9804/54543/9868/59286/84313/51028/27072/207/8943/55122/51608/374666/9679/51307/23163/3059/8841/9709/9146/3305/27429/3587/23514/23633/3916/54741/222229/51025/22879/51172/4763/4792/485…	90	0.200445	0.0476443
GO:0051236	BP	GO:0051236	establishment of RNA localization	166/18903	8.33e-11	2.88e-08	2.64e-08	51637/55421/1069/1070/84324/56943/84248/3181/55677/10128/4116/29074/4686/57122/55746/79023/4927/5901/51808/6426/6741/57187/84321/80145/9804/26019/65109/54890/6311/7919/23299/9793/10211/9961/9284/23225/10762/4928/10482/8106/23381/6830/7248/5976/57510/23144	46	0.277108	0.0243515
GO:0000377	BP	GO:0000377	RNA splicing, via transesterification reactions with bulged adenosine as nucleophile	329/18903	1.1e-10	3.41e-08	3.13e-08	8896/51759/84081/988/1207/8161/51747/51503/143884/1653/2483/8087/79833/3181/3312/57461/51574/27258/23658/51690/51691/4116/4686/5356/10465/53938/23398/8559/84950/84991/51634/55599/51319/11017/10283/51639/6426/8487/23517/10569/6627/6629/6633/6636/6637/6638/25949/59286/11193/9589/153527/7919/58509/81576/10659/10521/9416/8220/8449/3191/55692/4928/9129/8241/55147/79171/10181/10262/6625/6651/23524/56949	72	0.218845	0.0381154
GO:0000398	BP	GO:0000398	mRNA splicing, via spliceosome	329/18903	1.1e-10	3.41e-08	3.13e-08	8896/51759/84081/988/1207/8161/51747/51503/143884/1653/2483/8087/79833/3181/3312/57461/51574/27258/23658/51690/51691/4116/4686/5356/10465/53938/23398/8559/84950/84991/51634/55599/51319/11017/10283/51639/6426/8487/23517/10569/6627/6629/6633/6636/6637/6638/25949/59286/11193/9589/153527/7919/58509/81576/10659/10521/9416/8220/8449/3191/55692/4928/9129/8241/55147/79171/10181/10262/6625/6651/23524/56949	72	0.218845	0.0381154
GO:0009060	BP	GO:0009060	aerobic respiration	194/18903	6.97e-10	1.97e-07	1.81e-07	509/432369/515/10476/521/522/9551/10632/539/2647/664/84300/1329/1337/1345/1347/1349/1350/1738/29103/134145/440567/4190/4694/4697/4702/4704/4706/4708/4709/4711/4712/4722/4724/4725/4729/11315/5162/6391/8803/8802/29796/7381/7385/7388/27089/48/3421/6901	49	0.252577	0.0259397
GO:0006119	BP	GO:0006119	oxidative phosphorylation	147/18903	7.04e-10	1.97e-07	1.81e-07	509/432369/515/10476/521/522/9551/10632/539/84300/1329/1337/1345/1347/1349/1350/1738/29103/134145/440567/4694/4697/4702/4704/4706/4708/4709/4711/4712/4722/4724/4725/4729/11315/6391/29796/7381/7385/7388/27089/6901	41	0.278912	0.0217046
GO:0009144	BP	GO:0009144	purine nucleoside triphosphate metabolic process	247/18903	1.21e-09	3.22e-07	2.95e-07	132/204/50808/509/432369/515/10476/521/522/9551/10632/539/93974/57103/9556/10845/10059/79631/168537/3312/134145/4694/4702/4704/4706/4708/4709/4711/4712/4722/4724/4725/4729/4830/29922/318/5901/6391/84833/226/9605/1497/2027/2033/2584/2597/3101/3304/3614/4832/64802/11182/56848/6774/6901/706/26137	57	0.230769	0.0301747
GO:0009205	BP	GO:0009205	purine ribonucleoside triphosphate metabolic process	242/18903	1.51e-09	3.86e-07	3.54e-07	204/50808/509/432369/515/10476/521/522/9551/10632/539/93974/57103/9556/10845/10059/79631/168537/3312/134145/4694/4702/4704/4706/4708/4709/4711/4712/4722/4724/4725/4729/4830/29922/318/5901/6391/84833/226/9605/1497/2027/2033/2584/2597/3101/3304/3614/4832/64802/11182/56848/6774/6901/706/26137	56	0.231405	0.0296453
GO:0042273	BP	GO:0042273	ribosomal large subunit biogenesis	76/18903	1.78e-09	4.37e-07	4e-07	84154/55299/80135/51187/10969/84365/65008/55003/6135/6152/6154/51121/11224/6165/6125/6128/6129/51018/26156/55153/10412/55759/90441/9326/23246/4839/220064	27	0.355263	0.0142933
GO:0009145	BP	GO:0009145	purine nucleoside triphosphate biosynthetic process	118/18903	2.06e-09	4.83e-07	4.43e-07	132/509/432369/515/10476/521/522/9551/10632/539/9556/134145/4694/4702/4704/4706/4708/4709/4711/4712/4722/4724/4725/4729/4830/29922/318/6391/84833/226/9605/3614/4832/56848/6901	35	0.29661	0.0185283
GO:0045333	BP	GO:0045333	cellular respiration	240/18903	3.07e-09	6.93e-07	6.35e-07	509/432369/515/10476/521/522/9551/10632/539/2647/664/84300/55847/1329/1337/1345/1347/1349/1350/1738/29103/2108/134145/440567/144363/4190/4694/4697/4702/4704/4706/4708/4709/4711/4712/4722/4724/4725/4729/11315/5162/6391/6648/8803/8802/29796/7381/7385/7388/27089/48/2629/3421/79751/6901	55	0.229167	0.0291159
GO:0015931	BP	GO:0015931	nucleobase-containing compound transport	223/18903	4.36e-09	9.48e-07	8.69e-07	51637/55421/1069/1070/84324/56943/84248/3181/55677/10128/4116/29074/4686/57122/55746/79023/4927/5901/51808/6426/10559/51000/6741/57187/84321/80145/9804/26019/65109/54890/6311/7919/23299/9793/1378/10211/57724/9961/9284/23225/10762/4928/10482/8106/347734/55343/23381/6830/7248/5976/57510/23144	52	0.233184	0.0275278
GO:0009199	BP	GO:0009199	ribonucleoside triphosphate metabolic process	249/18903	4.56e-09	9.57e-07	8.78e-07	204/50808/509/432369/515/10476/521/522/9551/10632/539/93974/57103/9556/10845/10059/79631/168537/3312/134145/4694/4702/4704/4706/4708/4709/4711/4712/4722/4724/4725/4729/4830/29922/318/5901/6391/84833/226/9605/1497/2027/2033/2584/2597/3101/3304/3614/4832/64802/11182/56848/6774/6901/706/26137	56	0.2249	0.0296453
GO:0022904	BP	GO:0022904	respiratory electron transport chain	122/18903	5.45e-09	1.1e-06	1.01e-06	1329/1337/1345/1347/1349/1350/1738/29103/2108/440567/144363/4694/4697/4702/4704/4706/4708/4709/4711/4712/4722/4724/4725/4729/11315/6391/6648/29796/7381/7385/7388/27089/2629/79751/6901	35	0.286885	0.0185283
GO:0009206	BP	GO:0009206	purine ribonucleoside triphosphate biosynthetic process	117/18903	6.24e-09	1.22e-06	1.12e-06	509/432369/515/10476/521/522/9551/10632/539/9556/134145/4694/4702/4704/4706/4708/4709/4711/4712/4722/4724/4725/4729/4830/29922/318/6391/84833/226/9605/3614/4832/56848/6901	34	0.290598	0.0179989
GO:0051168	BP	GO:0051168	nuclear export	165/18903	8.83e-09	1.63e-06	1.5e-06	6059/55421/84324/56943/84248/3181/55677/84946/4116/4686/51068/57122/55746/4927/11315/5901/55781/51808/55153/6672/6741/57187/84321/80145/7295/26019/11214/54890/7919/10023/92335/10482/8106/5310/8498/51547/23381/6830/7248/5976/57510/23214	42	0.254545	0.022234
GO:0015986	BP	GO:0015986	proton motive force-driven ATP synthesis	76/18903	8.9e-09	1.63e-06	1.5e-06	509/432369/515/10476/521/522/9551/10632/539/9556/134145/4694/4702/4704/4706/4708/4709/4711/4712/4722/4724/4725/4729/6391/84833/9605	26	0.342105	0.0137639
GO:0051656	BP	GO:0051656	establishment of organelle localization	437/18903	1.38e-08	2.41e-06	2.21e-06	6059/55860/23287/1176/57584/2647/998/51510/10987/6993/27436/4001/10128/84946/79003/63915/10403/51068/4927/5108/11235/8766/5873/5870/5901/55781/56681/51128/55153/10597/8723/10972/51693/51399/6845/8673/81/8943/23299/867/8832/1201/22820/1453/1499/1639/1785/84062/1778/256364/23265/8263/79567/2242/2268/29109/26086/9146/8517/3916/3996/5871/4627/4542/64005/54820/5170/5293/5590/5880/89941/23513/9368/5684…	82	0.187643	0.0434092
GO:0019646	BP	GO:0019646	aerobic electron transport chain	93/18903	1.4e-08	2.41e-06	2.21e-06	1329/1337/1345/1347/1349/1350/1738/29103/440567/4694/4697/4702/4704/4706/4708/4709/4711/4712/4722/4724/4725/4729/11315/6391/29796/7381/7385/7388/27089	29	0.311828	0.015352
GO:0033108	BP	GO:0033108	mitochondrial respiratory chain complex assembly	99/18903	1.66e-08	2.71e-06	2.49e-06	84987/51241/79133/55471/84300/29078/28958/131474/79145/10063/4694/4702/4704/4706/91942/4708/4709/4711/4712/4722/4724/4725/115209/6341/84233/55863/28976/55101/90639/6901	30	0.30303	0.0158814
GO:0097193	BP	GO:0097193	intrinsic apoptotic signaling pathway	298/18903	1.66e-08	2.71e-06	2.49e-06	10550/581/596/9774/664/8725/836/837/1649/3301/10059/3094/3622/2956/4690/4722/11315/55486/11235/5295/5423/6135/6154/51065/6201/6279/58515/55829/6647/6648/7178/51060/90441/207/317/9181/138151/835/1051/27141/1540/23604/8445/2033/9709/27429/10525/5598/5034/51588/9647/5580/5770/5883/11035/10955/51246/9368/10494/7009/79073/7132	62	0.208054	0.0328216
GO:0009152	BP	GO:0009152	purine ribonucleotide biosynthetic process	220/18903	2.11e-08	3.34e-06	3.06e-06	38/132/204/50808/509/432369/515/10476/521/522/9551/10632/539/25874/9556/1738/134145/4694/4702/4704/4706/4708/4709/4711/4712/4722/4724/4725/4729/4830/29922/318/5162/79717/6391/51000/84833/55902/196883/113/226/9605/80347/23181/3614/4832/55229/347734/56848/6901	50	0.227273	0.026469
GO:0009142	BP	GO:0009142	nucleoside triphosphate biosynthetic process	134/18903	2.22e-08	3.44e-06	3.15e-06	132/50808/509/432369/515/10476/521/522/9551/10632/539/9556/134145/4694/4702/4704/4706/4708/4709/4711/4712/4722/4724/4725/4729/4830/29922/318/6391/84833/226/9605/3614/4832/56848/6901	36	0.268657	0.0190577
GO:0009141	BP	GO:0009141	nucleoside triphosphate metabolic process	267/18903	2.42e-08	3.64e-06	3.34e-06	132/204/50808/509/432369/515/10476/521/522/9551/10632/539/93974/57103/9556/10845/10059/79631/168537/3312/134145/4694/4702/4704/4706/4708/4709/4711/4712/4722/4724/4725/4729/4830/29922/318/5901/6391/84833/226/9605/1497/2027/2033/2584/2597/3101/3304/3614/4832/64802/11182/56848/6774/6901/706/26137	57	0.213483	0.0301747
GO:0009201	BP	GO:0009201	ribonucleoside triphosphate biosynthetic process	123/18903	2.51e-08	3.68e-06	3.38e-06	509/432369/515/10476/521/522/9551/10632/539/9556/134145/4694/4702/4704/4706/4708/4709/4711/4712/4722/4724/4725/4729/4830/29922/318/6391/84833/226/9605/3614/4832/56848/6901	34	0.276423	0.0179989
GO:0046390	BP	GO:0046390	ribose phosphate biosynthetic process	241/18903	2.62e-08	3.76e-06	3.44e-06	38/132/204/50808/509/432369/515/10476/521/522/9551/10632/539/25874/9556/1738/134145/4694/4702/4704/4706/4708/4709/4711/4712/4722/4724/4725/4729/4830/29922/318/5162/79717/6391/51000/84833/55902/196883/113/226/9605/80347/23181/2539/3614/4832/55229/347734/56848/6901/7086/7378	53	0.219917	0.0280572
GO:0042773	BP	GO:0042773	ATP synthesis coupled electron transport	101/18903	2.76e-08	3.77e-06	3.46e-06	1329/1337/1345/1347/1349/1350/1738/29103/440567/4694/4697/4702/4704/4706/4708/4709/4711/4712/4722/4724/4725/4729/11315/6391/29796/7381/7385/7388/27089/6901	30	0.29703	0.0158814
GO:0042775	BP	GO:0042775	mitochondrial ATP synthesis coupled electron transport	101/18903	2.76e-08	3.77e-06	3.46e-06	1329/1337/1345/1347/1349/1350/1738/29103/440567/4694/4697/4702/4704/4706/4708/4709/4711/4712/4722/4724/4725/4729/11315/6391/29796/7381/7385/7388/27089/6901	30	0.29703	0.0158814
GO:0051028	BP	GO:0051028	mRNA transport	130/18903	3.27e-08	4.37e-06	4.01e-06	55421/1069/1070/84324/56943/84248/3181/55677/10128/4116/4686/57122/55746/79023/4927/6426/57187/84321/80145/26019/65109/54890/7919/23299/9961/9284/23225/10762/4928/10482/8106/23381/6830/5976/23144	35	0.269231	0.0185283
GO:0015980	BP	GO:0015980	energy derivation by oxidation of organic compounds	333/18903	4.22e-08	5.51e-06	5.05e-06	34/509/432369/515/10476/521/522/9551/10632/539/2647/664/57103/84300/55847/1329/1337/1345/1347/1349/1350/1738/29103/2108/134145/440567/144363/4190/4694/4697/4702/4704/4706/4708/4709/4711/4712/4722/4724/4725/4729/11315/5162/6391/55829/6648/8803/8802/29796/7381/7385/7388/27089/37/48/207/8445/2548/2629/2997/3421/5256/90673/79751/83931/6901	66	0.198198	0.0349391
GO:0007034	BP	GO:0007034	vacuolar transport	162/18903	4.92e-08	6.29e-06	5.76e-06	1176/55297/51510/3312/23484/9482/6845/84313/51028/27072/51479/8906/8943/84067/23274/1201/22898/374666/2580/23163/2896/9146/57724/3916/54741/1130/22879/51172/4864/9842/201475/81609/6653/219931/64601/79720/55048/23339/6293/55275	40	0.246914	0.0211752
GO:0042776	BP	GO:0042776	proton motive force-driven mitochondrial ATP synthesis	67/18903	5.9e-08	7.36e-06	6.75e-06	509/432369/515/10476/521/522/9551/10632/539/134145/4694/4702/4704/4706/4708/4709/4711/4712/4722/4724/4725/4729/6391	23	0.343284	0.0121758
GO:0009260	BP	GO:0009260	ribonucleotide biosynthetic process	234/18903	6.49e-08	7.94e-06	7.28e-06	38/132/204/50808/509/432369/515/10476/521/522/9551/10632/539/25874/9556/1738/134145/4694/4702/4704/4706/4708/4709/4711/4712/4722/4724/4725/4729/4830/29922/318/5162/79717/6391/51000/84833/55902/196883/113/226/9605/80347/23181/3614/4832/55229/347734/56848/6901/7378	51	0.217949	0.0269984
GO:0009150	BP	GO:0009150	purine ribonucleotide metabolic process	447/18903	8.21e-08	9.84e-06	9.02e-06	38/6296/132/204/50808/509/432369/515/10476/521/522/9551/10632/539/93974/25874/57103/9556/10845/1738/10059/79631/168537/3094/3157/3312/134145/84693/4694/4702/4704/4706/4708/4709/4711/4712/4722/4724/4725/4729/4830/29922/318/11165/5162/79717/5901/6391/51000/8803/8802/84833/55902/196883/113/226/9605/80347/1497/8694/23181/2027/2033/2584/2597/3101/3304/3614/4832/64802/79873/55229/11182/347734/56848/677…	81	0.181208	0.0428798
GO:0006754	BP	GO:0006754	ATP biosynthetic process	106/18903	9.22e-08	1.08e-05	9.92e-06	509/432369/515/10476/521/522/9551/10632/539/9556/134145/4694/4702/4704/4706/4708/4709/4711/4712/4722/4724/4725/4729/318/6391/84833/226/9605/56848/6901	30	0.283019	0.0158814
GO:0046034	BP	GO:0046034	ATP metabolic process	217/18903	9.73e-08	1.12e-05	1.03e-05	204/509/432369/515/10476/521/522/9551/10632/539/93974/57103/9556/10845/10059/3312/134145/4694/4702/4704/4706/4708/4709/4711/4712/4722/4724/4725/4729/318/6391/84833/226/9605/1497/2027/2033/2584/2597/3101/3304/64802/11182/56848/6774/6901/706/26137	48	0.221198	0.0254103
GO:0006405	BP	GO:0006405	RNA export from nucleus	90/18903	1.07e-07	1.21e-05	1.11e-05	55421/84324/56943/84248/3181/55677/4116/4686/57122/55746/4927/5901/51808/6741/57187/84321/80145/26019/54890/7919/10482/8106/23381/6830/7248/5976/57510	27	0.3	0.0142933
GO:0019693	BP	GO:0019693	ribose phosphate metabolic process	475/18903	1.43e-07	1.58e-05	1.45e-05	38/6296/132/204/50808/509/432369/515/10476/521/522/9551/10632/539/93974/25874/57103/9556/10845/1738/10059/79631/168537/3094/3157/3312/134145/84693/4694/4702/4704/4706/4708/4709/4711/4712/4722/4724/4725/4729/4830/29922/318/11165/5162/79717/5901/6391/51000/8803/8802/84833/55902/196883/113/226/9605/80347/1497/8694/23181/2027/2033/2539/2584/2597/3101/3304/3614/4832/64802/79873/55229/11182/347734/5684…	84	0.176842	0.044468
GO:0009259	BP	GO:0009259	ribonucleotide metabolic process	466/18903	2.49e-07	2.71e-05	2.48e-05	38/6296/132/204/50808/509/432369/515/10476/521/522/9551/10632/539/93974/25874/57103/9556/10845/1738/10059/79631/168537/3094/3157/3312/134145/84693/4694/4702/4704/4706/4708/4709/4711/4712/4722/4724/4725/4729/4830/29922/318/11165/5162/79717/5901/6391/51000/8803/8802/84833/55902/196883/113/226/9605/80347/1497/8694/23181/2027/2033/2584/2597/3101/3304/3614/4832/64802/79873/55229/11182/347734/56848/677…	82	0.175966	0.0434092
GO:0006406	BP	GO:0006406	mRNA export from nucleus	67/18903	2.78e-07	2.97e-05	2.73e-05	55421/84324/56943/84248/3181/55677/4116/4686/57122/55746/4927/57187/84321/80145/26019/54890/7919/10482/8106/23381/6830/5976	22	0.328358	0.0116464
GO:0006164	BP	GO:0006164	purine nucleotide biosynthetic process	242/18903	4.92e-07	5.16e-05	4.73e-05	38/132/204/50808/509/432369/515/10476/521/522/9551/10632/539/25874/9556/1738/134145/4694/4702/4704/4706/4708/4709/4711/4712/4722/4724/4725/4729/4830/29922/318/5162/79717/6391/51000/84833/55902/196883/113/226/9605/80347/23181/3614/4832/55229/347734/56848/6901	50	0.206612	0.026469
GO:0010257	BP	GO:0010257	NADH dehydrogenase complex assembly	59/18903	5.38e-07	5.45e-05	5e-05	79133/55471/29078/4694/4702/4704/4706/91942/4708/4709/4711/4712/4722/4724/4725/84233/55863/28976/55101/6901	20	0.338983	0.0105876
GO:0032981	BP	GO:0032981	mitochondrial respiratory chain complex I assembly	59/18903	5.38e-07	5.45e-05	5e-05	79133/55471/29078/4694/4702/4704/4706/91942/4708/4709/4711/4712/4722/4724/4725/84233/55863/28976/55101/6901	20	0.338983	0.0105876
GO:0006457	BP	GO:0006457	protein folding	223/18903	5.9e-07	5.87e-05	5.38e-05	10598/567/10576/908/10694/131474/10845/3301/10294/51726/7266/134266/3320/51182/3308/3312/3329/3336/10808/653505/9141/79031/5204/9360/10465/53938/10549/10283/9403/6902/6905/7411/54788/80331/64772/2580/7841/2896/3304/3305/10525/8425/9526/5034/23275/6625/56886	47	0.210762	0.0248809
GO:0072522	BP	GO:0072522	purine-containing compound biosynthetic process	251/18903	6.48e-07	6.34e-05	5.82e-05	38/132/204/50808/509/432369/515/10476/521/522/9551/10632/539/25874/9556/1738/134145/4694/4702/4704/4706/4708/4709/4711/4712/4722/4724/4725/4729/4830/29922/318/5162/79717/6391/51000/84833/55902/196883/113/226/9605/51816/80347/23181/3614/4832/55229/347734/56848/6901	51	0.203187	0.0269984
GO:0000470	BP	GO:0000470	maturation of LSU-rRNA	28/18903	8.42e-07	8.1e-05	7.43e-05	84154/80135/84365/65008/11224/6129/51018/26156/10412/55759/9326/23246/4839	13	0.464286	0.00688195
GO:1902600	BP	GO:1902600	proton transmembrane transport	160/18903	8.88e-07	8.41e-05	7.71e-05	509/432369/515/10476/521/522/9551/10632/539/8992/51382/529/9550/10063/1329/1337/1349/134145/4697/11315/4891/29796/7388/81/537/535/533/9296/1497/51296/121260/79751/6548/9368/23315/56848/10312	37	0.23125	0.0195871
GO:0006163	BP	GO:0006163	purine nucleotide metabolic process	476/18903	1.19e-06	0.000111055	0.000101847	38/6296/132/204/50808/509/432369/515/10476/521/522/9551/10632/539/93974/25874/57103/9556/10845/1738/10059/79631/168537/3094/3157/3312/134145/84693/4694/4702/4704/4706/4708/4709/4711/4712/4722/4724/4725/4729/4830/29922/318/11165/5162/79717/5901/6391/51000/8803/8802/84833/55902/196883/113/226/9605/80347/1497/8694/23181/2027/2033/2584/2597/3101/3304/3614/4832/64802/79873/55229/11182/347734/56848/677…	81	0.170168	0.0428798
GO:0034504	BP	GO:0034504	protein localization to nucleus	306/18903	1.27e-06	0.000116628	0.000106958	84154/55726/10576/908/10694/1736/1871/26272/10542/3320/3840/3841/51574/4001/51068/55035/57122/55746/4927/114882/11315/5295/5569/5356/5901/5910/84268/6135/9349/6672/7295/10347/207/54971/55122/80279/9679/51307/2534/3059/8841/23633/26524/10445/4763/4792/4851/81788/10762/4928/5580/6774/6850/7016/3842/30000/81603/80149	58	0.189542	0.0307041
GO:0045862	BP	GO:0045862	positive regulation of proteolysis	372/18903	1.33e-06	0.00012017	0.000110207	23287/9447/10550/93974/581/55848/834/10845/26259/3066/3329/3336/9141/5700/5701/5706/5716/10213/5721/9978/9604/51065/6279/6872/8743/101/207/317/51107/8312/64115/91304/55122/825/64170/835/55743/27141/1378/1453/1075/1601/2161/2534/2629/23151/2896/9709/3092/3304/27429/10162/4155/23787/4627/23385/22861/114881/5023/8554/9647/10197/51136/6774/6850/80149/79699	67	0.180108	0.0354685
GO:0022900	BP	GO:0022900	electron transport chain	176/18903	1.43e-06	0.000127291	0.000116737	1109/1329/1337/1345/1347/1349/1350/1738/29103/2108/3620/440567/144363/4694/4697/4702/4704/4706/4708/4709/4711/4712/4722/4724/4725/4729/11315/6391/6648/29796/7381/7385/7388/27089/1535/2629/5447/79751/6901	39	0.221591	0.0206458
GO:0006367	BP	GO:0006367	transcription initiation at RNA polymerase II promoter	102/18903	1.69e-06	0.000148329	0.00013603	902/9443/1871/2958/2959/2961/2963/404672/84246/9969/9477/80306/10001/5436/5706/10923/6872/6883/6879/6921/26036/4150/9968/51586/6837/6722/10629	27	0.264706	0.0142933
GO:2001242	BP	GO:2001242	regulation of intrinsic apoptotic signaling pathway	172/18903	2.1e-06	0.000181041	0.00016603	581/596/9774/8725/1649/3301/10059/3622/4690/4722/11315/55486/6135/6154/6201/6279/55829/6647/6648/7178/51060/207/9181/138151/1540/23604/9709/27429/10525/5598/5034/51588/5770/5883/11035/10955/9368/7009	38	0.22093	0.0201165
GO:0022618	BP	GO:0022618	ribonucleoprotein complex assembly	234/18903	2.46e-06	0.000208976	0.000191649	84154/55299/1207/8161/51747/1653/8562/54505/3646/10480/79833/3320/57461/28985/51081/4686/8559/51634/6135/6152/6125/6128/6208/6232/51065/51639/6426/8487/10569/6627/6629/6633/6636/6637/9326/103/7919/23246/10659/9416/7458/55692/4839/9129/10181/10262/56949	47	0.200855	0.0248809
GO:0007041	BP	GO:0007041	lysosomal transport	129/18903	2.83e-06	0.000237515	0.000217821	55297/51510/3312/9482/6845/27072/51479/8943/84067/23274/1201/22898/374666/2580/23163/2896/9146/57724/3916/1130/51172/4864/9842/201475/81609/6653/219931/64601/23339/6293/55275	31	0.24031	0.0164108
GO:0009165	BP	GO:0009165	nucleotide biosynthetic process	304/18903	4.78e-06	0.000394865	0.000362125	38/130013/132/204/50808/509/432369/515/10476/521/522/9551/10632/539/25874/9556/1738/3620/134145/4694/4702/4704/4706/4708/4709/4711/4712/4722/4724/4725/4729/4830/29922/318/5162/79717/6391/51000/84833/55902/196883/113/226/9605/80347/23181/197258/3614/4832/64802/55229/84875/347734/56848/6901/7378	56	0.184211	0.0296453
GO:1901293	BP	GO:1901293	nucleoside phosphate biosynthetic process	306/18903	5.86e-06	0.000477717	0.000438107	38/130013/132/204/50808/509/432369/515/10476/521/522/9551/10632/539/25874/9556/1738/3620/134145/4694/4702/4704/4706/4708/4709/4711/4712/4722/4724/4725/4729/4830/29922/318/5162/79717/6391/51000/84833/55902/196883/113/226/9605/80347/23181/197258/3614/4832/64802/55229/84875/347734/56848/6901/7378	56	0.183007	0.0296453
GO:0071826	BP	GO:0071826	ribonucleoprotein complex subunit organization	242/18903	6.39e-06	0.000513647	0.000471058	84154/55299/1207/8161/51747/1653/8562/54505/3646/10480/79833/3320/57461/28985/51081/4686/8559/51634/6135/6152/6125/6128/6208/6232/51065/51639/6426/8487/10569/6627/6629/6633/6636/6637/9326/103/7919/23246/10659/9416/7458/55692/4839/9129/10181/10262/56949	47	0.194215	0.0248809
GO:0070585	BP	GO:0070585	protein localization to mitochondrion	128/18903	6.98e-06	0.000553872	0.000507949	93974/581/140823/401505/131474/1649/3301/29103/10059/134266/3320/3308/3329/10651/55486/9141/9512/5898/9804/54543/9868/59286/207/3305/27429/54741/51025/5880/55072/706	30	0.234375	0.0158814
GO:0034243	BP	GO:0034243	regulation of transcription elongation by RNA polymerase II	86/18903	8.08e-06	0.000615899	0.000564832	55726/9443/55840/57117/51574/84246/9477/80306/10001/4686/10771/8312/23492/8812/54973/1499/26173/65123/92105/51586/6837/6830/7428	23	0.267442	0.0121758
GO:0072655	BP	GO:0072655	establishment of protein localization to mitochondrion	123/18903	8.72e-06	0.000656497	0.000602064	93974/581/140823/401505/131474/1649/3301/29103/134266/3320/3308/3329/10651/55486/9141/9512/5898/9804/54543/9868/59286/207/3305/27429/54741/51025/5880/55072/706	29	0.235772	0.015352
GO:0033006	BP	GO:0033006	regulation of mast cell activation involved in immune response	34/18903	1.17e-05	0.000872837	0.000800466	8723/6845/8673/8832/2242/2268/5170/5777/5880/56848/6813/6850/201294	13	0.382353	0.00688195
GO:0043300	BP	GO:0043300	regulation of leukocyte degranulation	49/18903	1.26e-05	0.000922021	0.000845573	8723/6845/8673/8832/2242/2268/3684/3689/3916/5170/5880/56848/6810/6813/6850/201294	16	0.326531	0.00847009
GO:0006354	BP	GO:0006354	DNA-templated transcription elongation	241/18903	1.28e-05	0.000925294	0.000848574	9774/55726/9443/1653/55840/56943/2963/404672/3150/57117/51574/84246/9969/23389/9477/80306/10001/4686/64216/80349/10771/1820/8312/7919/55122/57658/23492/8812/54973/1499/2033/2130/26173/65123/92105/9968/51586/6837/7994/64324/8554/51588/23429/6602/6830/7428	46	0.190871	0.0243515
GO:0016050	BP	GO:0016050	vesicle organization	353/18903	1.49e-05	0.00106489	0.000976595	301/1174/1176/51382/596/2647/51510/9847/63915/8766/5873/56681/51128/10597/8417/9482/10972/51693/51399/8615/6845/8673/84313/51028/27072/51479/162/8907/8943/537/535/533/9296/84067/1201/1453/84062/374666/9570/9146/1130/9842/22937/9632/8675/6804/6810/6811/23208/128637/10342/84286/10043/6843/157680/64601/26276/79720/55048/23339/23355	61	0.172805	0.0322922
GO:0016236	BP	GO:0016236	macroautophagy	317/18903	1.71e-05	0.00119842	0.00109905	64422/8992/51382/529/9550/664/57103/836/51510/9637/23256/8723/54543/51506/8673/84313/51028/27072/207/89849/23130/488/535/533/23274/1201/23265/2548/2597/2629/26086/9146/27429/8517/9711/57724/64419/8897/4864/340371/9842/339122/55072/9517/6901/10312/340061/10043/10206/7248/8408/64601/79720/55048/23339/23503	56	0.176656	0.0296453
GO:0042255	BP	GO:0042255	ribosome assembly	61/18903	1.79e-05	0.00123303	0.00113079	84154/55299/54505/79631/83939/29093/51081/51001/51335/6135/6152/6125/6128/6208/6232/51065/23246/4839	18	0.295082	0.00952885
GO:0048872	BP	GO:0048872	homeostasis of number of cells	296/18903	1.94e-05	0.00132569	0.00121577	301/93974/567/581/596/836/1054/1880/3148/3784/4602/54940/132299/5423/55012/5052/3276/6208/6218/6229/6194/4891/6647/51522/608/22985/91/103/207/64170/80279/2309/2539/2629/3059/3304/10365/10162/55904/23385/4763/4851/5293/11035/54440/121260/6655/6722/6774/10312/8740/26058/55113	53	0.179054	0.0280572
GO:0006368	BP	GO:0006368	transcription elongation by RNA polymerase II promoter	109/18903	2.01e-05	0.00135493	0.00124259	55726/9443/55840/56943/2963/57117/51574/84246/9477/80306/10001/4686/80349/10771/8312/23492/8812/54973/1499/26173/65123/92105/51586/6837/6830/7428	26	0.238532	0.0137639
GO:0006120	BP	GO:0006120	mitochondrial electron transport, NADH to ubiquinone	51/18903	2.22e-05	0.00148035	0.00135761	1738/29103/4694/4697/4702/4704/4706/4708/4709/4711/4712/4722/4724/4725/4729/11315	16	0.313725	0.00847009
GO:0002262	BP	GO:0002262	myeloid cell homeostasis	169/18903	2.3e-05	0.00151922	0.00139326	301/93974/567/581/836/1054/3148/3784/4602/5052/3276/6208/6218/6229/6194/4891/6647/51522/22985/91/103/80279/2309/2539/3059/3304/10365/55904/23385/4763/5293/121260/6722/6774/55113	35	0.207101	0.0185283
GO:0006458	BP	GO:0006458	'de novo' protein folding	41/18903	2.46e-05	0.00160497	0.0014719	10576/131474/7266/51182/3312/3329/3336/10808/9403/54788/2580/3304/3305/56886	14	0.341463	0.00741133
GO:0032784	BP	GO:0032784	regulation of DNA-templated transcription elongation	104/18903	2.5e-05	0.00161288	0.00147915	55726/9443/55840/3150/57117/51574/84246/9477/80306/10001/4686/10771/8312/7919/23492/8812/54973/1499/26173/65123/92105/51586/6837/6830/7428	25	0.240385	0.0132345
GO:0010506	BP	GO:0010506	regulation of autophagy	344/18903	2.56e-05	0.00163368	0.00149822	8992/51382/529/9550/596/664/57103/836/55847/1649/10059/1915/9637/11315/55486/6093/23256/8723/9528/207/23130/535/533/23274/1201/23604/2033/23265/2309/2597/2629/26086/8925/27429/8517/3587/9711/84861/8897/4864/340371/114881/55072/6625/9517/6774/148022/340061/10043/219931/10206/5987/10475/81603/7248/706/8408/11180/80149	59	0.171512	0.0312335
GO:0042267	BP	GO:0042267	natural killer cell mediated cytotoxicity	74/18903	2.62e-05	0.00165102	0.00151412	11126/10666/1054/3820/3823/5052/5873/4068/6845/3105/3106/3805/3811/3916/1130/23207/5777/203068/10383/201294	20	0.27027	0.0105876
GO:0045116	BP	GO:0045116	protein neddylation	27/18903	2.76e-05	0.00172118	0.00157847	8533/51138/10987/10920/84259/8883/4738/9978/6135/6125/54165	11	0.407407	0.00582319
GO:0043304	BP	GO:0043304	regulation of mast cell degranulation	32/18903	3.21e-05	0.00198087	0.00181663	8723/6845/8673/8832/2242/2268/5170/5880/56848/6813/6850/201294	12	0.375	0.00635257
GO:0051084	BP	GO:0051084	'de novo' post-translational protein folding	37/18903	3.39e-05	0.00207027	0.00189862	10576/131474/7266/51182/3312/3336/10808/9403/54788/2580/3304/3305/56886	13	0.351351	0.00688195
GO:0006352	BP	GO:0006352	DNA-templated transcription initiation	145/18903	3.48e-05	0.00210393	0.00192949	9774/902/9443/1871/2958/2959/2961/2963/404672/84246/9969/9477/80306/10001/5436/5706/10923/6872/6883/6879/6921/64216/26036/9328/4150/9968/51586/6837/6722/9013/10629	31	0.213793	0.0164108
GO:0006605	BP	GO:0006605	protein targeting	325/18903	3.56e-05	0.00213118	0.00195447	64422/93974/140823/401505/131474/29103/134266/26061/3320/3308/3312/3329/9847/10651/4666/83955/55486/9141/9512/5828/6135/23480/6727/6728/6729/9804/54543/9868/59286/27072/8943/51608/2064/374666/2534/23163/9709/9146/3305/27429/3684/3689/10300/23303/54741/51025/22879/51172/5880/55072/29927/6653/706/79720/55048/55625	56	0.172308	0.0296453
GO:0007249	BP	GO:0007249	I-kappaB kinase/NF-kappaB signaling	288/18903	3.74e-05	0.00221958	0.00203555	834/338339/114769/1653/1936/10542/1902/28512/10549/6093/6283/56674/8743/10771/11214/207/58509/84270/124583/825/64170/8904/1499/2534/2597/3551/8517/3654/4055/4792/79671/5170/5336/5579/51495/10616/5971/11035/55072/51246/347734/56848/10342/148022/7132/10206/7706/5987/10475/81603/80149	51	0.177083	0.0269984
GO:0030705	BP	GO:0030705	cytoskeleton-dependent intracellular transport	208/18903	3.83e-05	0.00222658	0.00204196	55860/23287/1176/57584/2647/51668/998/51626/3312/80173/10128/63915/5108/23011/5870/6103/6647/255758/81/8943/22994/23299/1201/22820/84062/1778/8263/2319/3916/79929/23162/4542/64005/54820/5590/89941/6687/7846/84790/203068	40	0.192308	0.0211752
GO:0051091	BP	GO:0051091	positive regulation of DNA-binding transcription factor activity	266/18903	3.83e-05	0.00222658	0.00204196	9447/8896/1054/114769/10987/1649/10542/11315/5687/51389/6283/6279/6872/6883/101/207/9181/825/64170/1499/56919/2033/10211/2319/3059/3304/3551/8517/3654/5336/5579/5590/10616/11035/55072/28232/6722/6774/27148/148022/340061/10206/7706/7726/5987/10475/90933/81603	48	0.180451	0.0254103
GO:0043484	BP	GO:0043484	regulation of RNA splicing	180/18903	3.89e-05	0.00223926	0.0020536	84081/1207/56943/8087/2926/3181/3188/3312/51574/4116/4686/5295/6207/6426/6883/27097/9589/56970/1196/10659/10521/10922/2648/3191/4928/5430/8241/55147/79171/10181/10262/8227/6625/6651/10629/7009	36	0.2	0.0190577
GO:1905897	BP	GO:1905897	regulation of response to endoplasmic reticulum stress	82/18903	4.01e-05	0.00228338	0.00209406	7873/581/10987/1649/4690/11315/5295/55829/51060/10347/240/91304/11153/9709/10525/10162/7376/5770/51136/10955/7009	21	0.256098	0.011117
GO:0051092	BP	GO:0051092	positive regulation of NF-kappaB transcription factor activity	154/18903	4.73e-05	0.00266973	0.00244838	9447/114769/10542/5687/6283/6279/101/9181/825/64170/56919/2033/10211/2319/3304/3551/8517/3654/5336/5579/5590/10616/11035/55072/28232/6774/148022/10206/7706/5987/10475/81603	32	0.207792	0.0169402
GO:0032386	BP	GO:0032386	regulation of intracellular transport	336/18903	4.78e-05	0.00267397	0.00245226	64801/93974/3320/55677/9847/9585/11315/55486/5108/11235/9141/5295/5569/23011/5901/7905/55781/56681/51128/23256/6672/255758/57187/55754/54543/7295/59286/20/392/22994/1601/1778/10938/2064/79567/10023/2534/3059/8841/3305/27429/3684/3689/3916/54741/4607/4763/5116/5580/5770/5880/55072/51547/6653/6830/128637/80149	57	0.169643	0.0301747
GO:0002228	BP	GO:0002228	natural killer cell mediated immunity	77/18903	4.88e-05	0.00270263	0.00247854	11126/10666/1054/3820/3823/5052/5873/4068/6845/3105/3106/3805/3811/3916/1130/23207/5777/203068/10383/201294	20	0.25974	0.0105876
GO:0016197	BP	GO:0016197	endosomal transport	247/18903	5.2e-05	0.00285242	0.00261591	2647/51019/51510/84661/23484/8766/5870/6643/8723/84313/51699/51028/51479/8943/392/537/23274/1639/79958/10938/387680/374666/23163/9146/57724/54741/1130/23513/10807/9905/81609/6653/8675/6811/374403/10043/5987/157680/64601/79720/55048/23339/6293/55275/7454	45	0.182186	0.0238221
GO:0002886	BP	GO:0002886	regulation of myeloid leukocyte mediated immunity	60/18903	5.4e-05	0.00293317	0.00268997	1653/8723/6845/8673/8832/2242/2268/3684/3689/5170/5880/56848/6810/6813/6850/148022/201294	17	0.283333	0.00899947
GO:0042274	BP	GO:0042274	ribosomal small subunit biogenesis	78/18903	5.95e-05	0.00317714	0.00291371	10436/404672/84946/10199/51081/25926/55781/10799/6208/6218/6227/6229/6230/6232/51065/6194/6201/55813/64745/10607	20	0.25641	0.0105876
GO:0045576	BP	GO:0045576	mast cell activation	67/18903	7.11e-05	0.0037296	0.00342036	10666/6283/8723/6845/8673/867/8832/2242/2268/3937/5170/5293/5777/5880/56848/6813/6850/201294	18	0.268657	0.00952885
GO:0006626	BP	GO:0006626	protein targeting to mitochondrion	104/18903	7.28e-05	0.00378002	0.0034666	93974/140823/401505/131474/29103/134266/3320/3308/3329/10651/55486/9141/9512/9804/54543/9868/59286/3305/27429/54741/51025/5880/55072/706	24	0.230769	0.0127051
GO:0022411	BP	GO:0022411	cellular component disassembly	483/18903	7.49e-05	0.00385943	0.00353943	6059/64422/93974/581/664/57103/829/51510/8562/10059/2107/139341/3312/3396/3796/28985/4528/219402/4739/11315/55486/5295/9349/6418/6605/54543/9325/51506/8673/7443/22985/8751/101/317/9181/23130/488/80279/9793/23274/1201/1471/1639/2314/10211/10023/2580/2629/92815/27429/9922/3684/10300/9711/57701/57724/79929/2011/64780/4778/5579/23616/6601/6602/6811/6840/6901/340061/29765/10043/706/8408/5976/64601/9948	75	0.15528	0.0397035
GO:0043302	BP	GO:0043302	positive regulation of leukocyte degranulation	25/18903	7.74e-05	0.00394924	0.00362179	8723/6845/8673/2268/3684/3689/3916/56848/6810/6850	10	0.4	0.00529381
GO:0033003	BP	GO:0033003	regulation of mast cell activation	45/18903	7.94e-05	0.00401945	0.00368618	10666/8723/6845/8673/8832/2242/2268/5170/5777/5880/56848/6813/6850/201294	14	0.311111	0.00741133
GO:0000184	BP	GO:0000184	nuclear-transcribed mRNA catabolic process, nonsense-mediated decay	40/18903	8.59e-05	0.00431048	0.00395308	3646/2107/4116/4686/55629/26019/65109/55802/9704/85441/6499/23381/5976	13	0.325	0.00688195
GO:0018205	BP	GO:0018205	peptidyl-lysine modification	414/18903	9.03e-05	0.00449401	0.00412139	86/51742/2647/55257/57325/7913/84661/56943/26354/2959/8520/3066/3094/54556/55677/134145/4602/221143/4706/286053/54780/11315/11137/25950/26054/6418/83852/6419/51111/6872/6883/27097/6879/10054/80349/26036/56970/7862/825/1499/23181/2033/2648/10445/55904/4302/7994/84901/64324/5252/26147/8554/51588/5351/5447/23067/9869/51547/56848/6804/6830/10629/5987/10475/26276/23558	66	0.15942	0.0349391
GO:0048284	BP	GO:0048284	organelle fusion	153/18903	0.000101172	0.00493243	0.00452346	301/581/662/664/51510/9847/115209/55486/8417/9482/8615/6845/8673/27072/51479/1201/84895/9570/9842/8675/6804/6810/6811/23208/84286/10043/6843/64601/26276/23339/23355	31	0.202614	0.0164108
GO:0006401	BP	GO:0006401	RNA catabolic process	299/18903	0.000101381	0.00493243	0.00452346	81892/4850/1736/3646/2107/51013/51010/23016/11340/5393/8087/2926/10247/10128/27257/23658/51690/4116/4686/55629/5436/51808/6093/23517/6741/26019/65109/51538/84186/207/54890/55802/9704/23644/55603/10922/3304/23053/4343/219988/85441/5580/8241/6050/6499/23381/9238/26058/5976/7431/80149	51	0.170569	0.0269984
GO:1900182	BP	GO:1900182	positive regulation of protein localization to nucleus	87/18903	0.000101656	0.00493243	0.00452346	10576/908/10694/1736/10542/3320/51574/51068/11315/5295/5901/207/80279/2534/3059/8841/10445/5580/7016/81603/80149	21	0.241379	0.011117
GO:2001244	BP	GO:2001244	positive regulation of intrinsic apoptotic signaling pathway	63/18903	0.000105612	0.00508237	0.00466097	581/9774/1649/10059/4690/11315/6135/6154/6201/6279/6647/138151/51588/5883/11035/10955/9368	17	0.269841	0.00899947
GO:0043161	BP	GO:0043161	proteasome-mediated ubiquitin-dependent protein catabolic process	450/18903	0.00012144	0.00575745	0.00528007	10393/25847/29945/246184/150684/51185/1649/26272/26259/11146/11315/5527/5682/5683/5684/5685/5686/5687/5689/5695/5700/5701/5706/5716/10213/9861/9978/9604/6135/55829/6872/9325/11059/207/55139/55101/8312/55122/116988/55743/1453/1499/1601/54788/26233/2629/9709/3304/253980/54442/23053/116138/84861/10299/9112/8554/10616/57414/54476/6047/23429/90864/83590/79089/10206/7706/10475/26133/90850/79699	70	0.155556	0.0370566
GO:0000460	BP	GO:0000460	maturation of 5.8S rRNA	36/18903	0.000121602	0.00575745	0.00528007	80135/51010/23016/11340/5393/10799/6227/51018/23517/10412/55759/23246	12	0.333333	0.00635257
GO:0002703	BP	GO:0002703	regulation of leukocyte mediated immunity	241/18903	0.000123337	0.00579291	0.0053126	567/11126/10666/1178/1653/51010/3329/3820/3823/4068/8723/8417/51111/6845/8673/8832/1378/2242/2268/3105/3106/3136/3684/3689/3805/3916/5170/5336/5590/5777/5880/11035/54440/121260/56848/6778/6810/6813/6830/6850/148022/201294/7454	43	0.178423	0.0227634
GO:0090174	BP	GO:0090174	organelle membrane fusion	121/18903	0.000131981	0.00614968	0.00563979	301/662/51510/9847/8417/9482/8615/6845/8673/27072/51479/1201/9570/9842/8675/6804/6810/6811/23208/84286/10043/6843/64601/26276/23339/23355	26	0.214876	0.0137639
GO:2001235	BP	GO:2001235	positive regulation of apoptotic signaling pathway	135/18903	0.000141477	0.00654023	0.00599795	581/9774/1649/10059/9521/4690/11315/6135/6154/6201/6279/6647/8743/317/138151/835/1075/1540/27429/4055/4763/51588/5580/5883/10616/11035/10955/9368	28	0.207407	0.0148227
GO:2001233	BP	GO:2001233	regulation of apoptotic signaling pathway	374/18903	0.000155017	0.0070551	0.00647013	581/596/9774/8725/1649/3301/10059/9521/3148/3622/4690/4722/11315/55486/5716/6135/6154/6201/6279/55829/6647/6648/6672/8743/7178/51060/10771/207/317/9181/551/138151/54978/835/1499/1075/1540/23604/2771/9709/3304/27429/10525/4055/5598/4150/4335/4763/5034/51588/5580/10197/5770/5883/10616/11035/10955/9368/6810/7009	60	0.160428	0.0317628
GO:0060261	BP	GO:0060261	positive regulation of transcription initiation by RNA polymerase II	59/18903	0.000156873	0.00708464	0.00649722	9443/2958/84246/9969/9477/80306/10001/5706/10923/6872/6883/6879/9968/51586/6837/6722	16	0.271186	0.00847009
GO:0002275	BP	GO:0002275	myeloid cell activation involved in immune response	96/18903	0.000159305	0.00713955	0.00654758	8723/6845/8673/867/8832/1794/2242/2268/2896/3684/3689/5170/5293/5336/5777/5880/56848/6810/6813/6850/148022/201294	22	0.229167	0.0116464
GO:2000144	BP	GO:2000144	positive regulation of DNA-templated transcription initiation	65/18903	0.000160542	0.00714048	0.00654843	9774/9443/2958/84246/9969/9477/80306/10001/5706/10923/6872/6883/6879/9968/51586/6837/6722	17	0.261538	0.00899947
GO:0042026	BP	GO:0042026	protein refolding	27/18903	0.000165622	0.00731104	0.00670485	567/3301/10294/3320/51182/3312/3329/3304/3305/6625	10	0.37037	0.00529381
GO:1903320	BP	GO:1903320	regulation of protein modification by small protein conjugation or removal	252/18903	0.000172049	0.00753805	0.00691304	9184/150684/8533/51138/10987/10920/84259/3301/26272/11146/26354/3320/11315/5716/9978/6135/9349/6125/6224/6201/25950/6872/10054/7336/7337/207/8312/825/80279/55743/1499/54165/2534/8841/9709/3304/9112/84875/8554/51588/51547/148022/706/80149	44	0.174603	0.0232927
GO:0032418	BP	GO:0032418	lysosome localization	84/18903	0.000179976	0.00776939	0.0071252	2647/8723/6845/8673/867/8832/54849/2242/2268/4627/5170/5293/9842/23207/5880/56848/6813/6850/201294/26276	20	0.238095	0.0105876
GO:1990849	BP	GO:1990849	vacuolar localization	84/18903	0.000179976	0.00776939	0.0071252	2647/8723/6845/8673/867/8832/54849/2242/2268/4627/5170/5293/9842/23207/5880/56848/6813/6850/201294/26276	20	0.238095	0.0105876
GO:0062197	BP	GO:0062197	cellular response to chemical stress	345/18903	0.000185668	0.00793767	0.00727952	199/8644/301/10550/596/664/51526/140823/834/836/1649/3301/3066/10276/318/11315/11235/5052/9978/51389/55829/6647/6648/27347/7295/11179/90441/207/221/240/55139/9181/488/825/116988/1201/1499/2309/2534/2539/3304/27429/10365/5598/10725/5034/5580/5971/11035/57190/6778/10494/6810/7248/706/80149	56	0.162319	0.0296453
GO:0002279	BP	GO:0002279	mast cell activation involved in immune response	54/18903	0.000186643	0.00793767	0.00727952	8723/6845/8673/867/8832/2242/2268/5170/5293/5777/5880/56848/6813/6850/201294	15	0.277778	0.00794071
GO:0007265	BP	GO:0007265	Ras protein signal transduction	353/18903	0.00018807	0.00793767	0.00727952	199/998/26269/2841/8477/3675/1902/10276/28512/11315/23011/285282/5898/6016/6093/11214/55738/392/393/23370/9181/867/23191/28988/22898/1785/9844/79567/64926/10211/9922/253980/8216/4650/4763/11188/4851/65979/9267/27128/23550/51495/201475/5880/2889/51735/51195/5922/10235/11186/5863/391/9869/27352/23616/6655/7454	57	0.161473	0.0301747
GO:0019439	BP	GO:0019439	aromatic compound catabolic process	489/18903	0.000189282	0.00793767	0.00727952	38/130013/581/644/81892/4850/1736/3646/2107/51013/51010/23016/11340/5393/8087/2926/3081/3094/3176/10247/3620/10128/27257/23658/51690/4116/10588/4686/11165/55629/5436/51808/6093/6419/23517/6741/8803/8802/26019/65109/51538/84186/207/54890/317/51816/55802/9704/1775/1890/23644/55603/10922/3304/23053/4245/4343/80198/79873/219988/85441/5580/8241/6050/6499/23381/6818/445329/9238/26058/5976/7378/7431/801…	74	0.151329	0.0391742
GO:0044270	BP	GO:0044270	cellular nitrogen compound catabolic process	474/18903	0.000204891	0.00853131	0.00782394	38/130013/581/644/81892/4850/1736/3646/2107/51013/51010/23016/11340/5393/8087/2926/3094/3176/10247/3620/10128/27257/23658/51690/4116/10588/4686/11165/55629/5436/51808/6093/6419/23517/6741/8803/8802/26019/65109/51538/84186/207/54890/317/51816/55802/9704/1775/1890/23644/55603/10922/3304/23053/4245/4343/80198/79873/219988/5447/85441/5580/8241/6050/6499/23381/9238/26058/5976/7378/7431/80149	72	0.151899	0.0381154
GO:0002366	BP	GO:0002366	leukocyte activation involved in immune response	293/18903	0.000223168	0.00920375	0.00844063	301/338339/1880/51010/10875/3329/2956/4602/9678/23228/5873/6194/8723/51111/6845/8673/54518/867/8832/1378/1794/2242/2268/2896/3683/3684/3689/3916/4242/5170/5293/5336/5590/5777/5880/5971/121260/56848/6482/6774/6778/6810/6813/6830/6850/148022/7248/201294/80149	49	0.167235	0.0259397
GO:0043299	BP	GO:0043299	leukocyte degranulation	79/18903	0.000224867	0.00920375	0.00844063	5873/8723/6845/8673/867/8832/2242/2268/3684/3689/3916/5170/5293/5880/56848/6810/6813/6850/201294	19	0.240506	0.0100582
GO:0033157	BP	GO:0033157	regulation of intracellular protein transport	225/18903	0.000225743	0.00920375	0.00844063	93974/3320/9847/9585/11315/55486/5108/11235/9141/5295/5569/5901/56681/51128/6672/55754/54543/7295/59286/22994/2064/79567/10023/2534/3059/8841/3305/27429/3684/3689/54741/4763/5116/5580/5770/5880/55072/51547/6653/80149	40	0.177778	0.0211752
GO:0000956	BP	GO:0000956	nuclear-transcribed mRNA catabolic process	125/18903	0.00022941	0.00923305	0.0084675	4850/3646/2107/51010/23016/11340/5393/27257/51690/4116/4686/55629/5436/6741/26019/65109/84186/55802/9704/23644/219988/85441/6499/23381/5976/80149	26	0.208	0.0137639
GO:0010950	BP	GO:0010950	positive regulation of endopeptidase activity	174/18903	0.000229607	0.00923305	0.0084675	9447/10550/581/834/3329/3336/9141/10213/5721/51065/6279/8743/317/51107/64115/55122/64170/835/27141/1378/2534/23151/3092/27429/4155/23787/23385/22861/5023/9647/10197/6774/6850	33	0.189655	0.0174696
GO:0002448	BP	GO:0002448	mast cell mediated immunity	55/18903	0.000233184	0.0093084	0.0085366	8723/6845/8673/867/8832/2242/2268/8509/5170/5293/5880/56848/6813/6850/201294	15	0.272727	0.00794071
GO:0046700	BP	GO:0046700	heterocycle catabolic process	468/18903	0.000234652	0.0093084	0.0085366	38/130013/581/644/81892/4850/1736/3646/2107/51013/51010/23016/11340/5393/8087/2926/3094/3176/10247/3620/10128/27257/23658/51690/4116/10588/4686/11165/55629/5436/51808/6093/6419/23517/6741/8803/8802/26019/65109/51538/84186/207/54890/317/51816/55802/9704/1775/1890/23644/55603/10922/3304/23053/4245/4343/80198/79873/219988/85441/5580/8241/6050/6499/23381/9238/26058/5976/7378/7431/80149	71	0.151709	0.037586
GO:0016241	BP	GO:0016241	regulation of macroautophagy	160/18903	0.000236413	0.0093153	0.00854293	8992/51382/529/9550/664/57103/836/9637/23256/8723/207/23130/535/533/23274/1201/23265/2597/2629/26086/8517/9711/4864/340371/55072/9517/340061/10043/10206/7248/8408	31	0.19375	0.0164108
GO:0060260	BP	GO:0060260	regulation of transcription initiation by RNA polymerase II	67/18903	0.000238917	0.0093502	0.00857493	9443/2958/84246/9969/9477/80306/10001/5706/10923/6872/6883/6879/26036/9968/51586/6837/6722	17	0.253731	0.00899947
GO:0034655	BP	GO:0034655	nucleobase-containing compound catabolic process	428/18903	0.000240938	0.0093502	0.00857493	38/581/81892/4850/1736/3646/2107/51013/51010/23016/11340/5393/8087/2926/3094/10247/10128/27257/23658/51690/4116/4686/11165/55629/5436/51808/6093/6419/23517/6741/8803/8802/26019/65109/51538/84186/207/54890/317/51816/55802/9704/1775/1890/23644/55603/10922/3304/23053/4245/4343/80198/79873/219988/85441/5580/8241/6050/6499/23381/9238/26058/5976/7378/7431/80149	66	0.154206	0.0349391
GO:0031647	BP	GO:0031647	regulation of protein stability	325/18903	0.000242076	0.0093502	0.00857493	596/8725/836/902/10576/908/10694/1603/26272/3320/3312/3329/728492/10403/11315/11235/79031/5204/5295/5828/23011/285282/79657/6135/9349/6125/6201/6872/54543/7411/22848/112770/51608/825/55743/1857/2033/10211/2319/2597/2648/23163/2896/8841/3092/3304/9675/3916/4047/23162/5580/7248/7428	53	0.163077	0.0280572
GO:0032456	BP	GO:0032456	endocytic recycling	86/18903	0.000252503	0.00968917	0.0088858	8766/8723/51699/392/537/79958/10938/374666/23163/9146/57724/23513/10807/81609/6653/8675/157680/23339/6293/55275	20	0.232558	0.0105876
GO:0006906	BP	GO:0006906	vesicle fusion	119/18903	0.0002552	0.00972907	0.00892239	301/51510/9847/8417/9482/8615/6845/8673/27072/51479/1201/9570/9842/8675/6804/6810/6811/23208/84286/10043/6843/64601/26276/23339/23355	25	0.210084	0.0132345
GO:0010970	BP	GO:0010970	transport along microtubule	168/18903	0.000261328	0.00989845	0.00907772	55860/23287/1176/57584/2647/51668/998/51626/3312/80173/10128/63915/5108/23011/5870/6103/6647/255758/8943/22994/23299/1201/22820/84062/1778/2319/3916/23162/54820/5590/89941/6687	32	0.190476	0.0169402
GO:0042098	BP	GO:0042098	T cell proliferation	212/18903	0.000269712	0.0100859	0.0092496	199/301/581/836/1178/160365/11146/3620/4690/6194/58515/11119/64115/896/1051/1378/1499/1794/2000/2064/64926/2534/3105/23240/23385/5777/5880/11035/54440/23513/6655/6850/8764/8740/10077/7297/11326/7535	38	0.179245	0.0201165
GO:0001909	BP	GO:0001909	leukocyte mediated cytotoxicity	134/18903	0.00030253	0.0111933	0.0102652	567/11126/10666/1054/3820/3823/5052/5873/4068/8417/6845/1075/3105/3106/3136/3684/3805/3811/3916/1130/23207/5777/11035/6813/203068/10383/201294	27	0.201493	0.0142933
GO:0002263	BP	GO:0002263	cell activation involved in immune response	297/18903	0.000309286	0.0112088	0.0102794	301/338339/1880/51010/10875/3329/2956/4602/9678/23228/5873/6194/8723/51111/6845/8673/54518/867/8832/1378/1794/2242/2268/2896/3683/3684/3689/3916/4242/5170/5293/5336/5590/5777/5880/5971/121260/56848/6482/6774/6778/6810/6813/6830/6850/148022/7248/201294/80149	49	0.164983	0.0259397
GO:0002444	BP	GO:0002444	myeloid leukocyte mediated immunity	107/18903	0.00031259	0.011259	0.0103255	1653/8723/6845/8673/64170/867/8832/2242/2268/3684/3689/55904/8509/5170/5293/5880/56848/6810/6813/6850/148022/201294/9948	23	0.214953	0.0121758
GO:0032388	BP	GO:0032388	positive regulation of intracellular transport	199/18903	0.000321171	0.0114975	0.0105442	3320/9847/9585/5108/11235/9141/5295/23011/5901/55781/56681/51128/55754/54543/59286/22994/1601/1778/10938/2064/79567/2534/3059/8841/3305/27429/3684/3689/54741/5116/5580/5880/55072/6653/128637/80149	36	0.180905	0.0190577
GO:0008631	BP	GO:0008631	intrinsic apoptotic signaling pathway in response to oxidative stress	45/18903	0.000323996	0.0115284	0.0105725	10550/596/11315/11235/6647/6648/90441/207/27429/5598/5034/5580/10494	13	0.288889	0.00688195
GO:0002831	BP	GO:0002831	regulation of response to biotic stimulus	361/18903	0.000339179	0.0119959	0.0110013	9447/57103/11126/10666/114769/255520/10875/3148/3320/3329/3820/3823/26065/23643/9782/55012/58515/4068/9868/101/103/58509/55122/64170/929/1378/1535/84034/2033/60343/2268/2534/2896/3105/3106/3551/3805/3916/84166/79671/7376/5336/5770/5777/54476/55072/400709/121260/6773/6850/23208/340061/10475/90933/10077/11326/80149	57	0.157895	0.0301747
GO:0070059	BP	GO:0070059	intrinsic apoptotic signaling pathway in response to endoplasmic reticulum stress	63/18903	0.000356664	0.0125388	0.0114991	581/596/837/1649/4690/11315/58515/55829/51060/317/1051/9709/10525/5770/10955/7009	16	0.253968	0.00847009
GO:0000245	BP	GO:0000245	spliceosomal complex assembly	95/18903	0.000376154	0.0131452	0.0120553	51747/1653/79833/57461/4686/51634/51639/6426/8487/10569/6627/6629/6633/6636/6637/7919/10659/9416/55692/10181/10262	21	0.221053	0.011117
GO:0090316	BP	GO:0090316	positive regulation of intracellular protein transport	157/18903	0.000378457	0.0131475	0.0120574	3320/9847/9585/5108/11235/9141/5295/5901/56681/51128/55754/54543/59286/22994/2064/79567/2534/3059/8841/3305/27429/3684/3689/54741/5116/5580/5880/55072/6653/80149	30	0.191083	0.0158814
GO:0034976	BP	GO:0034976	response to endoplasmic reticulum stress	261/18903	0.000380835	0.0131523	0.0120617	7873/581/596/837/10987/1649/4690/11315/5295/5706/58515/55829/54499/51060/51506/10347/240/55139/317/488/91304/51608/80279/1051/54788/2033/11153/10211/9709/10525/10299/10162/7376/5034/5770/57414/51136/10955/7009/83590/79089/10206/7706/56886	44	0.168582	0.0232927
GO:2000142	BP	GO:2000142	regulation of DNA-templated transcription initiation	76/18903	0.000398443	0.0136799	0.0125456	9774/9443/2958/84246/9969/9477/80306/10001/5706/10923/6872/6883/6879/26036/9968/51586/6837/6722	18	0.236842	0.00952885
GO:0010952	BP	GO:0010952	positive regulation of peptidase activity	194/18903	0.000406792	0.0138295	0.0126828	9447/10550/581/834/10845/3329/3336/9141/10213/5721/51065/6279/8743/317/51107/64115/55122/64170/835/27141/1378/2534/23151/2896/3092/27429/4155/23787/23385/22861/5023/9647/10197/6774/6850	35	0.180412	0.0185283
GO:0099111	BP	GO:0099111	microtubule-based transport	209/18903	0.000413572	0.0138748	0.0127243	55860/23287/1176/57584/2647/51668/998/51626/3312/80173/10128/63915/5108/23011/5870/6103/6647/255758/8943/22994/23299/1201/22820/25981/84062/1778/2319/23247/3916/23162/54820/27031/5590/89941/9368/6687/27148	37	0.177033	0.0195871
GO:0043303	BP	GO:0043303	mast cell degranulation	52/18903	0.000431552	0.0143302	0.013142	8723/6845/8673/867/8832/2242/2268/5170/5293/5880/56848/6813/6850/201294	14	0.269231	0.00741133
GO:0016925	BP	GO:0016925	protein sumoylation	64/18903	0.000432028	0.0143302	0.013142	26354/286053/54780/11315/25950/26054/10054/26036/825/1499/84901/8554/51588/6804/5987/10475	16	0.25	0.00847009
GO:0034101	BP	GO:0034101	erythrocyte homeostasis	137/18903	0.000437742	0.0143765	0.0131845	93974/567/836/1054/3148/3784/4602/5052/3276/6208/6218/6229/6194/4891/51522/22985/91/103/80279/2309/2539/3059/3304/10365/55904/6722/6774	27	0.19708	0.0142933
GO:0043122	BP	GO:0043122	regulation of I-kappaB kinase/NF-kappaB signaling	255/18903	0.000438323	0.0143765	0.0131845	834/338339/114769/1653/1936/10542/1902/6283/56674/8743/10771/11214/58509/84270/124583/825/64170/8904/1499/2534/2597/3551/8517/3654/4055/79671/5170/5336/5579/10616/55072/51246/347734/56848/10342/148022/7132/10206/7706/5987/10475/81603/80149	43	0.168627	0.0227634
GO:0007051	BP	GO:0007051	spindle organization	195/18903	0.000449092	0.0146029	0.0133921	56647/55726/79866/115106/80254/51510/10671/4733/23172/3796/26065/10403/8766/5901/26054/9126/6905/83541/9793/1453/1639/1778/256364/8841/3304/4627/5116/5310/10636/6047/203068/7283/10844/85378/49856	35	0.179487	0.0185283
GO:0006402	BP	GO:0006402	mRNA catabolic process	248/18903	0.000463237	0.0149432	0.0137042	4850/3646/2107/51010/23016/11340/5393/8087/10247/27257/23658/51690/4116/4686/55629/5436/6093/6741/26019/65109/84186/207/54890/55802/9704/23644/55603/10922/3304/4343/219988/85441/5580/8241/6050/6499/23381/9238/26058/5976/7431/80149	42	0.169355	0.022234
GO:0001510	BP	GO:0001510	RNA methylation	90/18903	0.000477273	0.0153076	0.0140384	113802/27292/10436/51574/29081/54931/6633/6636/6637/64216/80745/55039/127253/9589/4839/55695/155400/260294/63892/11180	20	0.222222	0.0105876
GO:0032259	BP	GO:0032259	methylation	390/18903	0.000479747	0.0153076	0.0140384	51742/84190/113802/79133/55471/1207/84274/27292/51611/84661/8726/10436/2107/3176/55677/51574/134145/29081/4602/221143/5110/115294/3276/11137/5870/54931/56254/83852/6419/6633/6636/6637/51111/64216/80745/55039/127253/80349/9589/118881/1499/54815/10445/64745/55904/4302/4524/4839/64324/55695/155400/260294/5252/26147/23067/9869/51547/6830/63892/11180	60	0.153846	0.0317628
GO:2000379	BP	GO:2000379	positive regulation of reactive oxygen species metabolic process	71/18903	0.000499338	0.0158465	0.0145326	8644/140823/11315/5873/6647/6648/1535/2309/2771/3684/3689/5336/5580/11035/6850/706/80149	17	0.239437	0.00899947
GO:0065002	BP	GO:0065002	intracellular protein transmembrane transport	53/18903	0.00053321	0.0168305	0.015435	140823/131474/29103/134266/3329/9847/5828/23480/6729/9804/54543/9868/51025/29927	14	0.264151	0.00741133
GO:1903050	BP	GO:1903050	regulation of proteolysis involved in protein catabolic process	227/18903	0.000543386	0.017037	0.0156244	23287/93974/150684/26259/11146/11315/79031/5700/5701/5706/5716/10213/5721/9978/9604/6135/9349/6125/6201/6872/7337/207/8312/91304/55743/1453/1075/1601/8263/2629/9709/3304/114881/8554/5310/10197/51136/23429/79699	39	0.171806	0.0206458
GO:0051650	BP	GO:0051650	establishment of vesicle localization	197/18903	0.000545557	0.017037	0.0156244	1176/2647/10987/63915/8766/5873/56681/51128/10597/10972/51693/51399/81/8943/1201/1453/1499/1639/1785/84062/1778/23265/8263/9146/8517/5871/4542/64005/54820/5590/23513/23208/10312/7016/10342	35	0.177665	0.0185283
GO:0051056	BP	GO:0051056	regulation of small GTPase mediated signal transduction	305/18903	0.000575929	0.0178904	0.016407	9824/57584/26269/2841/8477/3675/1902/10276/285282/29/11214/55738/392/393/64333/23370/9181/57186/867/116985/50619/22898/1785/1794/89846/55701/64926/10211/23108/51291/23526/9922/253980/8216/4649/4650/4763/4851/26030/9267/27128/23550/5922/5863/27352/23616/6494/6655/117289	49	0.160656	0.0259397
GO:0051648	BP	GO:0051648	vesicle localization	213/18903	0.000600651	0.0185601	0.0170212	1176/2647/10987/63915/8766/5873/56681/51128/10597/10972/51693/51399/8615/81/8943/1201/1453/1499/1639/1785/84062/1778/23265/8263/9146/8517/5871/4542/64005/54820/5590/23513/23208/10312/7016/10342/26276	37	0.173709	0.0195871
GO:0009451	BP	GO:0009451	RNA modification	176/18903	0.000612981	0.018691	0.0171413	221120/84520/113802/27292/1736/51726/285381/56986/10436/51574/29081/55505/54931/6633/6636/6637/6741/64216/55623/80745/51002/55039/127253/9589/103/54890/4839/55695/155400/260294/63892/11180	32	0.181818	0.0169402
GO:0048193	BP	GO:0048193	Golgi vesicle transport	298/18903	0.000614439	0.018691	0.0171413	1176/662/55297/150684/51290/9950/5870/56681/51128/23256/10597/6643/10972/51693/51399/8615/6845/51479/8906/8943/372/23299/1201/1314/22820/79585/1453/4253/1785/2580/23163/9570/10525/3916/3996/340371/114879/22937/9632/9905/6653/6811/6892/128637/10342/11070/6293/286451	48	0.161074	0.0254103
GO:0016073	BP	GO:0016073	snRNA metabolic process	66/18903	0.000624462	0.018815	0.017255	55726/1736/51010/23016/11340/5393/57117/51574/55505/23517/84186/54973/26173/65123/92105/6621	16	0.242424	0.00847009
GO:0140694	BP	GO:0140694	non-membrane-bounded organelle assembly	386/18903	0.000628128	0.018815	0.017255	56647/84154/55299/115106/55839/80254/1069/51510/54505/4733/79631/83939/23172/3796/26065/27258/79003/29093/51081/51001/10403/51335/8766/6135/6152/6125/6128/6208/6232/51065/26054/9126/11214/6311/11273/23215/23246/80152/825/1453/28988/50807/1778/256364/2314/2648/8841/3304/4839/219988/23761/6047/6722/29765/203068/10844/85378/9948/49856	59	0.15285	0.0312335
GO:0050821	BP	GO:0050821	protein stabilization	214/18903	0.000657783	0.0196033	0.0179779	8725/902/10576/908/10694/3320/3329/11315/11235/79031/5204/5295/23011/285282/79657/6135/9349/6125/6201/6872/7411/22848/112770/1857/2033/10211/2319/2597/2896/3092/3304/9675/3916/23162/5580/7248/7428	37	0.172897	0.0195871
GO:0002274	BP	GO:0002274	myeloid leukocyte activation	237/18903	0.000668749	0.0198294	0.0181853	199/301/10666/338339/3329/6283/8723/27347/6845/8673/867/8832/1075/1794/2242/2268/2896/3684/3689/3727/3937/4055/55904/5170/5293/5336/5580/5777/5880/5971/56848/6810/6813/6850/23208/148022/10077/201294/11326/80149	40	0.168776	0.0211752
GO:0007229	BP	GO:0007229	integrin-mediated signaling pathway	113/18903	0.00070653	0.0208444	0.0191161	998/3675/4739/8751/83605/83706/2268/3611/3678/3683/3684/3687/3689/3695/4627/65979/5786/55920/6850/7076/7094/10077/7791	23	0.20354	0.0121758
GO:0035966	BP	GO:0035966	response to topologically incorrect protein	163/18903	0.000725818	0.0213064	0.0195398	7873/581/10987/1649/3301/3320/51182/3308/3312/3329/3336/10808/4690/5295/55829/10347/153222/55122/80279/54788/2033/2161/11153/9709/3304/3305/5770/57414/7009/56886	30	0.184049	0.0158814
GO:0051090	BP	GO:0051090	regulation of DNA-binding transcription factor activity	454/18903	0.00074435	0.0217417	0.019939	9447/8896/1054/150684/170622/114769/10987/1649/10542/3066/9969/11315/5687/5716/51389/25950/6283/6279/6672/6872/6883/8887/101/207/9181/58509/825/64170/80279/1499/1540/56919/2033/10211/2319/3059/3304/3551/8517/3654/9684/4792/84166/84875/51588/5310/5336/5579/5590/10616/11035/55072/28232/6722/6774/27148/6850/148022/340061/10206/7706/7726/5987/10475/90933/81603/80149	67	0.147577	0.0354685
GO:1902235	BP	GO:1902235	regulation of endoplasmic reticulum stress-induced intrinsic apoptotic signaling pathway	32/18903	0.000795235	0.023113	0.0211966	1649/4690/11315/55829/51060/9709/10525/5770/10955/7009	10	0.3125	0.00529381
GO:0006606	BP	GO:0006606	protein import into nucleus	165/18903	0.00089191	0.0257951	0.0236563	1871/3320/3840/3841/57122/55746/4927/5295/5569/5901/84268/9349/207/55122/9679/51307/3059/8841/23633/4763/4792/4851/10762/4928/5580/6774/6850/3842/30000/80149	30	0.181818	0.0158814
GO:0072384	BP	GO:0072384	organelle transport along microtubule	88/18903	0.000949106	0.0273147	0.0250499	55860/23287/1176/57584/2647/998/10128/63915/5870/8943/23299/1201/22820/84062/1778/3916/54820/5590/89941	19	0.215909	0.0100582
GO:1903573	BP	GO:1903573	negative regulation of response to endoplasmic reticulum stress	44/18903	0.000963253	0.0275866	0.0252993	4690/11315/55829/51060/10347/240/9709/10525/10162/7376/5770/7009	12	0.272727	0.00635257
GO:0008630	BP	GO:0008630	intrinsic apoptotic signaling pathway in response to DNA damage	102/18903	0.00101238	0.0287374	0.0263547	581/596/3622/2956/5295/5423/6154/51065/6648/7178/138151/835/27141/8445/2033/27429/51588/5883/51246/79073/7132	21	0.205882	0.011117
GO:1903829	BP	GO:1903829	positive regulation of protein localization	451/18903	0.00101322	0.0287374	0.0263547	25874/10576/908/10694/1736/10059/26354/10542/3320/3675/9847/51574/9585/10403/4739/51068/11315/5108/11235/9141/5295/5901/56681/51128/10972/55754/7130/54543/9868/59286/7443/10347/9619/101/207/10307/22994/80279/1201/2064/79567/2534/3059/8841/3305/27429/3684/3689/54741/10445/7376/5116/5170/5580/5590/5880/391/55072/10807/6653/6810/23208/7016/81603/80149/29801	66	0.146341	0.0349391
GO:0051204	BP	GO:0051204	protein insertion into mitochondrial membrane	33/18903	0.00103991	0.0292827	0.0268548	581/140823/401505/3320/3308/10651/9141/9804/54543/9868	10	0.30303	0.00529381
GO:0001906	BP	GO:0001906	cell killing	189/18903	0.0010524	0.0292827	0.0268548	567/140823/11126/10666/1054/8970/3820/3823/5052/5873/6156/6283/4068/8417/6845/1075/2597/3105/3106/3136/3684/3805/3811/3916/1130/23207/5777/11035/6813/6850/203068/10383/201294	33	0.174603	0.0174696
GO:0006839	BP	GO:0006839	mitochondrial transport	189/18903	0.0010524	0.0292827	0.0268548	93974/581/596/664/140823/401505/131474/29103/134266/3320/3308/3329/10651/55486/9141/9512/51522/9804/54543/9868/59286/54978/1375/3305/27429/54741/51025/5880/89941/55072/6548/6687/706	33	0.174603	0.0174696
GO:0043123	BP	GO:0043123	positive regulation of I-kappaB kinase/NF-kappaB signaling	189/18903	0.0010524	0.0292827	0.0268548	834/338339/114769/1653/1936/10542/1902/6283/56674/8743/11214/124583/64170/1499/2534/2597/3551/8517/3654/4055/5579/10616/55072/51246/347734/10342/148022/7132/10206/7706/5987/10475/81603	33	0.174603	0.0174696
GO:0052548	BP	GO:0052548	regulation of endopeptidase activity	428/18903	0.00112426	0.0311347	0.0285532	9447/10550/581/834/114769/10542/3329/3336/3476/56925/11315/9141/5684/10213/5721/6093/51065/6197/6279/10972/8743/20/207/317/51107/334/551/64115/55122/64170/835/27141/1378/1471/2534/2597/23151/3092/27429/26173/3700/9812/4155/64780/23787/23385/22861/5023/5447/9647/10197/5973/79651/6195/5265/6653/6692/6774/6850/7076/7077/8740/65264	63	0.147196	0.033351
GO:1903307	BP	GO:1903307	positive regulation of regulated secretory pathway	51/18903	0.00119768	0.0328475	0.0301239	5873/8723/6845/8673/2268/3684/3689/3916/56848/6804/6810/6850/201294	13	0.254902	0.00688195
GO:0016032	BP	GO:0016032	viral process	421/18903	0.00121011	0.0328475	0.0301239	596/51510/7913/8562/6993/1915/2959/10542/3312/51574/28985/11320/10465/3276/5901/6741/7155/8673/11059/103/290/89849/551/8812/9080/1378/1436/2033/7841/3304/3678/3695/23633/3916/4245/22879/4851/4864/5034/84875/5093/51495/339122/6404/9869/6609/6482/128637/8764/219931/81559/10206/7706/7726/5987/10475/81603/7391/79720/55048/80149/29801	62	0.147268	0.0328216
GO:1903008	BP	GO:1903008	organelle disassembly	139/18903	0.001244	0.0335024	0.0307246	64422/93974/664/57103/8562/10059/139341/28985/4528/219402/4739/11315/55486/54543/9325/51506/7443/23130/2629/27429/2011/6811/6901/340061/706/8408	26	0.18705	0.0137639
GO:0043414	BP	GO:0043414	macromolecule methylation	348/18903	0.00125168	0.0335554	0.0307732	51742/113802/55471/1207/27292/84661/8726/10436/2107/55677/51574/134145/29081/4602/221143/5110/115294/3276/11137/5870/54931/56254/83852/6419/6633/6636/6637/51111/64216/80745/55039/127253/80349/9589/1499/54815/10445/55904/4302/4524/4839/64324/55695/155400/260294/5252/26147/23067/9869/51547/6830/63892/11180	53	0.152299	0.0280572
GO:0000723	BP	GO:0000723	telomere maintenance	154/18903	0.00129949	0.0346786	0.0318033	86/641/10576/908/10694/1736/26272/26354/3181/3320/55505/286053/54780/79991/5889/6118/6119/6672/51002/84464/1499/548593/79008/10445/220064/23381/5976/3104	28	0.181818	0.0148227
GO:0071806	BP	GO:0071806	protein transmembrane transport	64/18903	0.0013232	0.0349094	0.0320149	140823/131474/29103/134266/3329/9847/5828/23480/6729/10972/9804/54543/9868/51025/29927	15	0.234375	0.00794071
GO:0002699	BP	GO:0002699	positive regulation of immune effector process	261/18903	0.00132421	0.0349094	0.0320149	301/567/11126/10666/1653/51010/3329/3823/4602/4068/8723/8417/51111/6845/8673/64170/8832/5199/1378/2242/2268/3105/3106/3136/3684/3689/3805/3916/5170/5336/5590/5777/5880/54440/56848/6778/6810/6813/6850/148022/8764/201294	42	0.16092	0.022234
GO:0051170	BP	GO:0051170	import into nucleus	169/18903	0.00132598	0.0349094	0.0320149	1871/3320/3840/3841/57122/55746/4927/5295/5569/5901/84268/9349/207/55122/9679/51307/3059/8841/23633/4763/4792/4851/10762/4928/5580/6774/6850/3842/30000/80149	30	0.177515	0.0158814
GO:1903311	BP	GO:1903311	regulation of mRNA metabolic process	309/18903	0.00136235	0.0357071	0.0327464	84081/1207/4850/51010/23016/11340/5393/8087/3181/10247/3312/55677/51574/27257/4116/4686/5436/6093/9589/207/54890/10659/55802/10521/9704/55603/10922/3191/4343/4928/219988/5580/8241/55147/79171/10181/6294/9667/10262/6625/6651/6830/9238/26058/5976/7431/80149/23144	48	0.15534	0.0254103
GO:1990542	BP	GO:1990542	mitochondrial transmembrane transport	91/18903	0.0014475	0.0377701	0.0346385	25874/140823/131474/29103/221154/134266/3329/29074/9512/9804/54543/9868/1375/51025/94097/80024/79751/81894/123096	19	0.208791	0.0100582
GO:0007040	BP	GO:0007040	lysosome organization	98/18903	0.0014767	0.038025	0.0348722	51382/51510/537/535/533/9296/84067/1201/2548/2629/2896/1130/51172/5298/10312/84286/219931/1200/26276/23503	20	0.204082	0.0105876
GO:0080171	BP	GO:0080171	lytic vacuole organization	98/18903	0.0014767	0.038025	0.0348722	51382/51510/537/535/533/9296/84067/1201/2548/2629/2896/1130/51172/5298/10312/84286/219931/1200/26276/23503	20	0.204082	0.0105876
GO:1901796	BP	GO:1901796	regulation of signal transduction by p53 class mediator	105/18903	0.00148936	0.0381836	0.0350176	596/84154/8533/9521/3622/55003/5716/6135/9349/6154/6125/6224/6201/6872/207/23246/80279/8445/2033/7994/4839	21	0.2	0.011117
GO:0006986	BP	GO:0006986	response to unfolded protein	141/18903	0.0015407	0.039328	0.0360671	7873/581/10987/1649/3301/3320/51182/3308/3312/3329/3336/10808/4690/5295/55829/10347/153222/80279/2033/11153/9709/3304/3305/5770/57414/7009	26	0.184397	0.0137639
GO:0045088	BP	GO:0045088	regulation of innate immune response	240/18903	0.00160621	0.0408227	0.0374379	9447/11126/10666/3148/3320/3820/3823/26065/9782/4068/9868/101/103/58509/55122/64170/1378/2033/60343/2268/2534/2896/3105/3106/3551/3805/3916/84166/79671/7376/5336/5770/5777/121260/6773/6850/340061/90933/11326	39	0.1625	0.0206458
GO:2000377	BP	GO:2000377	regulation of reactive oxygen species metabolic process	149/18903	0.00165139	0.0414329	0.0379975	8644/596/664/57103/140823/11315/55486/5873/6647/6648/240/1497/1535/2309/2534/2539/2771/3684/3689/5336/5580/5880/11035/56848/6850/706/80149	27	0.181208	0.0142933
GO:1900180	BP	GO:1900180	regulation of protein localization to nucleus	135/18903	0.00176538	0.0435485	0.0399377	10576/908/10694/1736/26272/10542/3320/51574/51068/11315/5295/5569/5901/207/80279/2534/3059/8841/26524/10445/4763/5580/7016/81603/80149	25	0.185185	0.0132345
GO:0030218	BP	GO:0030218	erythrocyte differentiation	128/18903	0.00181417	0.0445648	0.0408697	93974/567/836/1054/3148/3784/4602/3276/6208/6194/4891/51522/22985/91/103/80279/2309/2539/3059/3304/10365/55904/6722/6774	24	0.1875	0.0127051
GO:0010212	BP	GO:0010212	response to ionizing radiation	143/18903	0.00189631	0.0463884	0.0425422	301/581/596/641/57103/58493/836/1936/26272/404672/10276/5423/6154/6648/9577/867/1196/1535/1785/65123/23514/9112/5883/6609/79073/10206	26	0.181818	0.0137639
GO:0032786	BP	GO:0032786	positive regulation of DNA-templated transcription, elongation	60/18903	0.00197964	0.0482261	0.0442275	9443/3150/84246/9477/80306/10001/4686/7919/23492/8812/1499/51586/6837/6830	14	0.233333	0.00741133
GO:0031349	BP	GO:0031349	positive regulation of defense response	307/18903	0.00205243	0.0497927	0.0456642	9447/834/837/11126/10666/3148/3320/3620/3823/26065/9782/4258/11315/27250/6283/6279/4068/8723/9868/6845/8673/101/55122/64170/1051/1075/1535/84034/2033/2534/2896/3551/3603/3805/3916/353514/4792/84166/22861/5336/55072/400709/121260/6850/340061/7132/90933	47	0.153094	0.0248809
GO:0043547	BP	GO:0043547	positive regulation of GTPase activity	283/18903	0.00206858	0.049978	0.0458341	9824/255520/8477/4739/10276/5910/6001/64786/55854/29/57186/11033/116985/116988/50807/1857/2064/23108/51291/23526/9922/4649/4763/2889/51735/51195/10235/55920/5863/10636/391/23513/10507/9905/27352/23616/6494/6655/374403/55357/128637/23102/414059/7248	44	0.155477	0.0232927
GO:0044391	CC	GO:0044391	ribosomal subunit	188/19869	1.42e-29	1.03e-26	7.22e-27	54505/83939/3396/65008/28998/29088/63875/29074/219927/29093/79590/51264/11222/64983/9553/51318/64979/54148/64976/28977/84311/26589/57129/51642/54534/51258/51373/51023/54460/56945/51649/28957/10240/51650/51081/6135/6136/6139/6144/9349/6152/6154/51121/6155/6122/6156/6160/6164/11224/6165/6166/6170/6124/6171/6125/6128/6129/6204/6206/6207/6208/6218/6222/6224/6227/6229/6230/6232/6233/51065/6235/6189/61…	77	0.409574	0.0393661
GO:0005840	CC	GO:0005840	ribosome	232/19869	6.51e-27	2.37e-24	1.66e-24	689/51187/54505/83939/51182/3396/645683/65008/28998/29088/63875/29074/219927/29093/79590/51264/11222/64983/9553/51318/64979/54148/64976/28977/84311/26589/57129/51642/54534/51258/51373/51023/54460/56945/51649/28957/10240/51650/51081/4690/6135/6136/6139/6144/9349/6152/6154/51121/6155/6122/6156/6160/6164/11224/6165/6166/6170/6124/6171/6125/6128/6129/6204/6206/6207/6208/6218/6222/6224/6227/6229/6230/…	83	0.357759	0.0424335
GO:0098798	CC	GO:0098798	mitochondrial protein-containing complex	295/19869	1.33e-26	3.22e-24	2.25e-24	509/432369/515/10476/521/522/9551/10632/539/581/25874/9556/140823/401505/10845/1329/1337/1345/1347/1349/1350/1738/29103/221154/134266/3396/9692/440567/65008/28998/29088/63875/29074/219927/29093/79590/51264/11222/64983/9553/51318/64979/54148/64976/28977/84311/26589/57129/51642/54534/51258/51373/51023/54460/56945/51649/28957/10240/51650/51081/10651/4694/4697/4702/4704/4706/4708/4709/4711/4712/4722/…	95	0.322034	0.0485685
GO:0015934	CC	GO:0015934	large ribosomal subunit	115/19869	2.36e-19	4.3e-17	3.01e-17	3396/65008/28998/29088/63875/29074/219927/29093/79590/51264/11222/64983/9553/51318/64979/54148/64976/28977/84311/26589/57129/51642/54534/51258/6135/6136/6139/6144/9349/6152/6154/51121/6155/6122/6156/6160/6164/11224/6165/6166/6170/6124/6171/6125/6128/6129/51538/84545	48	0.417391	0.0245399
GO:0005743	CC	GO:0005743	mitochondrial inner membrane	498/19869	4.56e-19	6.64e-17	4.65e-17	509/432369/515/10476/521/522/9551/10632/539/25874/51241/9556/140823/79133/84300/29078/28958/10845/27235/84274/1329/1337/1345/1347/1349/1350/29103/221154/134266/25994/3329/3396/3945/134145/440567/65008/28998/29088/63875/29074/219927/29093/79590/51264/11222/64983/9553/51318/64979/54148/64976/28977/84311/26589/57129/51642/54534/51258/51373/51023/54460/56945/51649/28957/10240/51650/51081/10651/4694/4…	116	0.232932	0.0593047
GO:0022626	CC	GO:0022626	cytosolic ribosome	105/19869	6.17e-18	7.48e-16	5.24e-16	54505/83939/65008/6135/6136/6139/6144/9349/6152/6154/51121/6155/6122/6156/6160/6164/11224/6165/6166/6170/6124/6171/6125/6128/6129/6204/6206/6207/6208/6218/6222/6224/6227/6229/6230/6232/6233/51065/6235/6189/6191/6194/6201/51538	44	0.419048	0.0224949
GO:0005681	CC	GO:0005681	spliceosomal complex	195/19869	2.09e-14	2.17e-12	1.52e-12	8896/51759/988/1207/51747/51503/143884/2483/3181/3312/57461/27258/23658/51690/51691/4116/5356/10465/53938/23398/8559/84950/84991/51634/55599/10283/51639/6426/140890/8487/23517/10569/6627/6629/6633/6636/6637/6638/25949/11193/153527/103/7919/58509/81576/9416/8220/8449/55692/9129/10181/10262/8227/6625/23524/5976/56949	57	0.292308	0.0291411
GO:0005759	CC	GO:0005759	mitochondrial matrix	483/19869	3.93e-13	3.58e-11	2.5e-11	6059/34/38/6296/50808/509/515/2647/388962/55471/84300/10845/84274/1738/29103/2108/134266/2926/26275/10247/3329/3336/3396/122961/9692/10128/84693/65008/28998/29088/63875/29074/219927/29093/79590/51264/11222/64983/9553/51318/64979/54148/64976/28977/84311/26589/57129/51642/54534/51258/51373/51023/54460/56945/51649/28957/10240/51650/51081/7978/10588/4704/4706/4722/318/11315/5162/9512/27068/152926/259…	100	0.207039	0.0511247
GO:0000313	CC	GO:0000313	organellar ribosome	89/19869	8.73e-13	6.36e-11	4.45e-11	3396/65008/28998/29088/63875/29074/219927/29093/79590/51264/11222/64983/9553/51318/64979/54148/64976/28977/84311/26589/57129/51642/54534/51258/51373/51023/54460/56945/51649/28957/10240/51650/51081/84545	34	0.382022	0.0173824
GO:0005761	CC	GO:0005761	mitochondrial ribosome	89/19869	8.73e-13	6.36e-11	4.45e-11	3396/65008/28998/29088/63875/29074/219927/29093/79590/51264/11222/64983/9553/51318/64979/54148/64976/28977/84311/26589/57129/51642/54534/51258/51373/51023/54460/56945/51649/28957/10240/51650/51081/84545	34	0.382022	0.0173824
GO:0098800	CC	GO:0098800	inner mitochondrial membrane protein complex	158/19869	7.83e-12	5.18e-10	3.63e-10	509/432369/515/10476/521/522/9551/10632/539/25874/9556/140823/1329/1337/1345/1347/1349/1350/29103/221154/134266/440567/10651/4694/4697/4702/4704/4706/4708/4709/4711/4712/4722/4724/4725/4729/125988/6391/29796/7381/7385/7388/27089/84833/51025/6687	46	0.291139	0.0235174
GO:0015935	CC	GO:0015935	small ribosomal subunit	77/19869	1.06e-11	6.4e-10	4.48e-10	54505/83939/28977/51373/51023/54460/56945/51649/28957/10240/51650/51081/6204/6206/6207/6208/6218/6222/6224/6227/6229/6230/6232/6233/51065/6235/6189/6191/6194/6201	30	0.38961	0.0153374
GO:0000315	CC	GO:0000315	organellar large ribosomal subunit	56/19869	1.57e-11	8.16e-10	5.71e-10	3396/65008/28998/29088/63875/29074/219927/29093/79590/51264/11222/64983/9553/51318/64979/54148/64976/28977/84311/26589/57129/51642/54534/51258/84545	25	0.446429	0.0127812
GO:0005762	CC	GO:0005762	mitochondrial large ribosomal subunit	56/19869	1.57e-11	8.16e-10	5.71e-10	3396/65008/28998/29088/63875/29074/219927/29093/79590/51264/11222/64983/9553/51318/64979/54148/64976/28977/84311/26589/57129/51642/54534/51258/84545	25	0.446429	0.0127812
GO:0005684	CC	GO:0005684	U2-type spliceosomal complex	92/19869	7.37e-11	3.58e-09	2.5e-09	8896/988/51747/51503/57461/27258/23658/51690/51691/5356/8559/84950/51634/10283/51639/6627/6629/6633/6636/6637/6638/25949/11193/153527/81576/8449/55692/9129/10262/6625/23524/56949	32	0.347826	0.0163599
GO:0101002	CC	GO:0101002	ficolin-1-rich granule	185/19869	2.37e-10	1.08e-08	7.56e-09	55860/10694/338339/23412/6993/1915/10875/9535/3320/3312/3608/10549/5683/5686/5689/5695/5701/10213/9861/6727/7130/101/226/240/161/317/535/79169/124583/1378/1471/28988/2548/2799/3101/3304/3614/3687/3689/3916/9961/23218/5265/374403/10312/7077/23352/7414	48	0.259459	0.0245399
GO:0022625	CC	GO:0022625	cytosolic large ribosomal subunit	59/19869	4.25e-10	1.82e-08	1.27e-08	65008/6135/6136/6139/6144/9349/6152/6154/51121/6155/6122/6156/6160/6164/11224/6165/6166/6170/6124/6171/6125/6128/6129/51538	24	0.40678	0.0122699
GO:0005765	CC	GO:0005765	lysosomal membrane	418/19869	8.29e-10	3.18e-08	2.22e-08	1174/8992/51382/529/9550/2647/51510/1915/54468/54834/59345/10542/3312/8649/5862/57665/4891/8417/9482/55754/9528/56674/6845/8673/27072/20/23461/89845/51479/290/162/8907/161/8943/537/535/533/9296/112770/54978/1185/1186/23274/1201/8904/1441/1497/1601/221955/80331/10211/2548/2629/2896/3136/3916/23385/4864/9842/23207/201475/326624/51296/121260/284129/11182/56848/83985/114790/6836/23208/10312/10548/842…	82	0.196172	0.0419223
GO:0098852	CC	GO:0098852	lytic vacuole membrane	418/19869	8.29e-10	3.18e-08	2.22e-08	1174/8992/51382/529/9550/2647/51510/1915/54468/54834/59345/10542/3312/8649/5862/57665/4891/8417/9482/55754/9528/56674/6845/8673/27072/20/23461/89845/51479/290/162/8907/161/8943/537/535/533/9296/112770/54978/1185/1186/23274/1201/8904/1441/1497/1601/221955/80331/10211/2548/2629/2896/3136/3916/23385/4864/9842/23207/201475/326624/51296/121260/284129/11182/56848/83985/114790/6836/23208/10312/10548/842…	82	0.196172	0.0419223
GO:0022627	CC	GO:0022627	cytosolic small ribosomal subunit	45/19869	1.87e-09	6.79e-08	4.75e-08	54505/83939/6204/6206/6207/6208/6218/6222/6224/6227/6229/6230/6232/6233/51065/6235/6189/6191/6194/6201	20	0.444444	0.0102249
GO:0034774	CC	GO:0034774	secretory granule lumen	322/19869	2.45e-09	8.5e-08	5.95e-08	55860/567/10576/10694/6993/1915/2171/2665/9535/3320/3312/3608/5473/10549/5683/5686/5689/5695/5701/10213/9861/5873/6093/6283/6279/6286/6727/87/81/226/240/317/64333/79169/54863/124583/51816/5199/1075/23191/28988/1794/1778/83706/2268/2512/84514/2799/2896/3101/23526/3614/3700/9961/4790/126014/8566/5580/5777/5265/114790/7076/7077/203068/10383/201294/7414	67	0.208075	0.0342536
GO:0060205	CC	GO:0060205	cytoplasmic vesicle lumen	325/19869	3.65e-09	1.21e-07	8.45e-08	55860/567/10576/10694/6993/1915/2171/2665/9535/3320/3312/3608/5473/10549/5683/5686/5689/5695/5701/10213/9861/5873/6093/6283/6279/6286/6727/87/81/226/240/317/64333/79169/54863/124583/51816/5199/1075/23191/28988/1794/1778/83706/2268/2512/84514/2799/2896/3101/23526/3614/3700/9961/4790/126014/8566/5580/5777/5265/114790/7076/7077/203068/10383/201294/7414	67	0.206154	0.0342536
GO:0071013	CC	GO:0071013	catalytic step 2 spliceosome	90/19869	4.32e-09	1.37e-07	9.57e-08	8896/988/51503/2483/3181/57461/27258/51690/4116/5356/53938/23398/10283/51639/6426/23517/10569/6627/6629/6633/6636/6637/6638/25949/58509/9416/8220/23524/56949	29	0.322222	0.0148262
GO:0031983	CC	GO:0031983	vesicle lumen	327/19869	4.74e-09	1.44e-07	1.01e-07	55860/567/10576/10694/6993/1915/2171/2665/9535/3320/3312/3608/5473/10549/5683/5686/5689/5695/5701/10213/9861/5873/6093/6283/6279/6286/6727/87/81/226/240/317/64333/79169/54863/124583/51816/5199/1075/23191/28988/1794/1778/83706/2268/2512/84514/2799/2896/3101/23526/3614/3700/9961/4790/126014/8566/5580/5777/5265/114790/7076/7077/203068/10383/201294/7414	67	0.204893	0.0342536
GO:1904813	CC	GO:1904813	ficolin-1-rich granule lumen	124/19869	5.94e-09	1.73e-07	1.21e-07	55860/10694/23412/6993/1915/10875/9535/3320/3312/3608/10549/5683/5686/5689/5695/5701/10213/9861/6727/7130/226/240/317/79169/124583/1471/28988/2799/3101/3304/3614/9961/5265/7077/7414	35	0.282258	0.0178937
GO:0005774	CC	GO:0005774	vacuolar membrane	461/19869	8.95e-09	2.51e-07	1.75e-07	1174/8992/51382/529/9550/2647/51510/1915/54468/54834/59345/10542/3312/8649/5862/57665/4891/8417/9482/55754/9528/56674/6845/8673/27072/20/23461/89845/51479/290/162/8907/161/8943/89849/537/535/533/9296/112770/54978/1185/1186/23274/1201/8904/1441/1497/1601/221955/80331/10211/2548/2629/2896/3136/3916/23385/4864/9842/23207/201475/326624/51296/121260/284129/11182/56848/83985/114790/6836/23208/10312/105…	85	0.184382	0.043456
GO:0016469	CC	GO:0016469	proton-transporting two-sector ATPase complex	50/19869	1.71e-08	4.61e-07	3.22e-07	509/432369/515/10476/521/522/9551/10632/539/8992/51382/529/9550/9556/84833/537/535/533/9296/10312	20	0.4	0.0102249
GO:0005925	CC	GO:0005925	focal adhesion	422/19869	1.48e-07	3.85e-06	2.69e-06	301/10109/10094/567/998/2665/3312/3675/8649/4739/9260/23011/5898/25996/6136/9349/6155/6122/6156/6160/6124/6125/6128/6129/6204/6207/6208/6218/6222/6235/6189/6191/6201/87/81/84964/54518/9181/867/976/1499/1535/23191/1601/1785/2242/2314/10211/2319/2580/3304/10525/3603/3611/3678/3689/3695/3927/4026/4627/23385/5034/5170/5297/51495/5786/5880/391/6548/6645/8675/6840/7094/7414/7431/7791	76	0.180095	0.0388548
GO:0005844	CC	GO:0005844	polysome	66/19869	1.59e-07	4e-06	2.8e-06	689/4733/8087/5682/5687/6135/6152/6156/6160/6170/6171/6128/6227/6235/6191/6194/51389/26019/7411/6311/10445/7431	22	0.333333	0.0112474
GO:0030055	CC	GO:0030055	cell-substrate junction	432/19869	1.9e-07	4.6e-06	3.22e-06	301/10109/10094/567/998/2665/3312/3675/8649/4739/9260/23011/5898/25996/6136/9349/6155/6122/6156/6160/6124/6125/6128/6129/6204/6207/6208/6218/6222/6235/6189/6191/6201/87/81/84964/54518/9181/867/976/1499/1535/23191/1601/1785/83706/2242/2314/10211/2319/2580/3304/10525/3603/3611/3678/3689/3695/3927/4026/4627/23385/5034/5170/5297/51495/5786/5880/391/6548/6645/8675/6840/7094/7414/7431/7791	77	0.178241	0.0393661
GO:0042581	CC	GO:0042581	specific granule	160/19869	2.13e-07	5e-06	3.5e-06	51382/567/338339/3608/8649/5873/55754/8673/101/221/311/8907/124583/5199/1535/23191/8694/80331/1794/84514/3683/3684/3689/4790/126014/5023/8566/5777/326624/121260/6810/6813/7077/11322/10043/23352/6843/7414	38	0.2375	0.0194274
GO:0071011	CC	GO:0071011	precatalytic spliceosome	53/19869	3.03e-07	6.89e-06	4.82e-06	27258/23658/51690/51691/84950/51634/10283/51639/6627/6629/6633/6636/6637/11193/153527/8449/9129/10262/23524	19	0.358491	0.0097137
GO:0098803	CC	GO:0098803	respiratory chain complex	91/19869	4e-07	8.82e-06	6.17e-06	1329/1337/1345/1347/1349/1350/440567/4694/4697/4702/4704/4706/4708/4709/4711/4712/4722/4724/4725/4729/6391/29796/7381/7385/7388/27089	26	0.285714	0.0132924
GO:0120114	CC	GO:0120114	Sm-like protein family complex	116/19869	5.75e-07	1.2e-05	8.38e-06	1207/51747/79833/51574/27257/27258/23658/51690/51691/10465/8559/51634/11017/51639/8487/10569/6627/6629/6633/6636/6637/6638/153527/7919/9416/55692/9129/79171/10262/6625	30	0.258621	0.0153374
GO:0071005	CC	GO:0071005	U2-type precatalytic spliceosome	50/19869	5.76e-07	1.2e-05	8.38e-06	27258/23658/51690/51691/84950/51634/10283/6627/6629/6633/6636/6637/11193/153527/8449/9129/10262/23524	18	0.36	0.00920245
GO:0005746	CC	GO:0005746	mitochondrial respirasome	94/19869	7.98e-07	1.61e-05	1.13e-05	1329/1337/1345/1347/1349/1350/440567/4694/4697/4702/4704/4706/4708/4709/4711/4712/4722/4724/4725/4729/6391/29796/7381/7385/7388/27089	26	0.276596	0.0132924
GO:0070469	CC	GO:0070469	respirasome	101/19869	1.03e-06	2.03e-05	1.42e-05	1329/1337/1345/1347/1349/1350/25994/440567/4694/4697/4702/4704/4706/4708/4709/4711/4712/4722/4724/4725/4729/6391/29796/7381/7385/7388/27089	27	0.267327	0.0138037
GO:0005753	CC	GO:0005753	mitochondrial proton-transporting ATP synthase complex	21/19869	1.13e-06	2.17e-05	1.52e-05	509/432369/515/10476/521/522/9551/10632/539/9556/84833	11	0.52381	0.00562372
GO:0045259	CC	GO:0045259	proton-transporting ATP synthase complex	22/19869	2.06e-06	3.85e-05	2.7e-05	509/432369/515/10476/521/522/9551/10632/539/9556/84833	11	0.5	0.00562372
GO:1905368	CC	GO:1905368	peptidase complex	118/19869	2.71e-06	4.93e-05	3.45e-05	56943/5682/5683/5684/5685/5686/5687/5689/5695/5700/5701/5706/5716/10213/9861/5721/23478/90701/6883/27097/7337/56970/835/2648/27429/51604/10197/6687/10629	29	0.245763	0.0148262
GO:1990204	CC	GO:1990204	oxidoreductase complex	125/19869	3.1e-06	5.51e-05	3.86e-05	1738/2108/3945/440567/4694/4697/4702/4704/4706/4708/4709/4711/4712/4722/4724/4725/4729/5162/6391/29796/7381/7385/7388/27089/10295/1535/3421/4689/5034/5880	30	0.24	0.0153374
GO:0016607	CC	GO:0016607	nuclear speck	419/19869	3.74e-06	6.49e-05	4.54e-05	9774/55421/25957/84081/988/84324/9541/51138/51747/51503/55840/84248/2961/4116/4338/25936/5356/51371/9360/10465/8559/51319/6426/140890/23517/10569/6627/6629/6729/25949/27097/57187/84321/80145/11193/9589/22985/54890/535/11273/7919/6046/146705/58509/1196/10521/1609/54815/57459/3304/3603/3636/55671/9794/4152/55904/7994/10482/8106/219988/5093/8554/9129/5930/8241/23067/8227/51547/6625/6651/23524	71	0.169451	0.0362986
GO:0030532	CC	GO:0030532	small nuclear ribonucleoprotein complex	105/19869	7.54e-06	0.000127727	8.94e-05	51747/51574/27258/23658/51690/51691/10465/8559/51634/11017/51639/10569/6627/6629/6633/6636/6637/6638/153527/7919/9416/55692/9129/79171/10262/6625	26	0.247619	0.0132924
GO:0045335	CC	GO:0045335	phagocytic vesicle	139/19869	1.08e-05	0.000178084	0.000124628	8992/567/998/8766/9482/6845/8673/101/311/535/533/1535/1785/752/9146/3105/3106/3136/3916/4689/339122/5880/6810/6850/23208/6892/10312/81622/7431/7454/7791	31	0.223022	0.0158487
GO:0097525	CC	GO:0097525	spliceosomal snRNP complex	95/19869	1.16e-05	0.000187547	0.00013125	51747/27258/23658/51690/51691/10465/8559/51634/11017/51639/6627/6629/6633/6636/6637/6638/153527/7919/9416/55692/9129/79171/10262/6625	24	0.252632	0.0122699
GO:0071007	CC	GO:0071007	U2-type catalytic step 2 spliceosome	30/19869	1.27e-05	0.000201776	0.000141208	8896/988/51503/5356/6627/6629/6633/6636/6637/25949/23524/56949	12	0.4	0.00613497
GO:0046540	CC	GO:0046540	U4/U6 x U5 tri-snRNP complex	45/19869	1.48e-05	0.000228832	0.000160143	27258/23658/51690/51691/10465/8559/11017/6633/6636/6637/6638/153527/9416/9129/79171	15	0.333333	0.00766871
GO:0033177	CC	GO:0033177	proton-transporting two-sector ATPase complex, proton-transporting domain	26/19869	1.56e-05	0.000232395	0.000162636	515/10476/521/522/9551/10632/539/8992/535/533/10312	11	0.423077	0.00562372
GO:0005766	CC	GO:0005766	primary lysosome	155/19869	1.6e-05	0.000232395	0.000162636	55860/10576/10694/2171/2665/8417/55754/6845/8673/311/51816/8904/1075/80331/1778/2512/2548/2799/2896/3136/23526/3614/3916/23385/5580/326624/114790/6813/6836/10043/203068/10383/201294	33	0.212903	0.0168712
GO:0042582	CC	GO:0042582	azurophil granule	155/19869	1.6e-05	0.000232395	0.000162636	55860/10576/10694/2171/2665/8417/55754/6845/8673/311/51816/8904/1075/80331/1778/2512/2548/2799/2896/3136/23526/3614/3916/23385/5580/326624/114790/6813/6836/10043/203068/10383/201294	33	0.212903	0.0168712
GO:0030662	CC	GO:0030662	coated vesicle membrane	198/19869	1.95e-05	0.000278139	0.000194649	1174/51382/529/567/915/917/3312/56681/51128/10972/8615/6845/8673/162/8906/8907/161/372/537/535/533/9296/551/146705/1314/22820/1601/28988/80331/29924/9570/3092/3105/3106/3136/22937/9632/6811/23208	39	0.19697	0.0199386
GO:0097526	CC	GO:0097526	spliceosomal tri-snRNP complex	46/19869	1.99e-05	0.000279131	0.000195344	27258/23658/51690/51691/10465/8559/11017/6633/6636/6637/6638/153527/9416/9129/79171	15	0.326087	0.00766871
GO:0005635	CC	GO:0005635	nuclear envelope	488/19869	2.12e-05	0.000290911	0.000203587	9551/581/596/662/664/27101/11335/1069/1070/51510/1192/56943/3840/4001/10128/9782/4258/4259/51649/4925/57122/55746/79023/4927/114882/5108/5356/5901/10597/27346/25972/9589/163087/240/311/23299/146705/54863/200014/10983/123920/8904/1639/54788/113878/29057/2597/23108/84514/25900/26173/3710/10227/6945/9112/9961/4864/9284/23225/10762/4928/10482/5023/5590/51495/5880/8498/23223/51246/6653/6804/6836/12863…	77	0.157787	0.0393661
GO:0070820	CC	GO:0070820	tertiary granule	164/19869	2.16e-05	0.000290911	0.000203587	567/338339/3608/8649/5473/8417/7130/8673/101/226/161/535/124583/5199/1378/1471/1535/23191/28988/2548/3684/3687/3689/3916/23218/126014/5777/6813/374403/10312/7077/11322/23352/6843	34	0.207317	0.0173824
GO:0030135	CC	GO:0030135	coated vesicle	310/19869	2.4e-05	0.000317176	0.000221968	1174/51382/529/567/915/917/51290/3312/3329/5873/56681/51128/10972/8615/6845/8673/27072/22848/162/8906/8907/161/372/537/535/533/9296/551/146705/1314/22820/1075/1601/28988/79958/80331/1785/29924/9570/3092/3105/3106/3136/3425/22937/9632/5265/6811/23208/10188/201294/64601/26276/286451	54	0.174194	0.0276074
GO:0000502	CC	GO:0000502	proteasome complex	59/19869	3.52e-05	0.000457893	0.000320446	5682/5683/5684/5685/5686/5687/5689/5695/5700/5701/5706/5716/10213/9861/5721/7337/10197	17	0.288136	0.00869121
GO:0090575	CC	GO:0090575	RNA polymerase II transcription regulator complex	249/19869	4.47e-05	0.000563937	0.000394658	11335/902/1054/10153/9443/1649/1871/56943/2958/2959/2961/2963/404672/3622/23764/84246/9477/80306/10001/4602/6872/6883/27097/6879/9325/56970/1051/1499/2648/3727/8543/51586/6837/64210/83463/4778/7376/5451/6256/6257/6773/6774/6776/6778/10629	45	0.180723	0.0230061
GO:0016605	CC	GO:0016605	PML body	105/19869	6.77e-05	0.000835028	0.000584375	641/3646/286053/11315/6118/84268/6672/11262/26036/55743/2000/4034/5598/2872/7994/4778/219988/8554/51588/10636/6047/7156/5987/81603	24	0.228571	0.0122699
GO:0005819	CC	GO:0005819	spindle	426/19869	7.83e-05	0.000950627	0.000665274	56647/56271/79866/145508/51637/805/11335/115106/998/80254/51510/57325/84259/6993/6990/27436/11104/23172/3796/26065/9585/4739/51335/5423/8766/5885/9126/255758/55856/7178/50852/55055/207/311/9181/83541/55262/9857/9793/1453/1499/1540/1639/11083/1877/256364/2648/8841/8517/10300/9903/84861/26524/64210/4627/54820/5778/11186/55920/10636/203068/10383/7283/10844/85378/84942/49856	67	0.157277	0.0342536
GO:0031970	CC	GO:0031970	organelle envelope lumen	94/19869	9.22e-05	0.00110054	0.000770189	204/2647/84300/27101/131076/131474/79145/10063/221154/4702/4725/11315/25996/6647/240/90639/2268/27429/5498/6653/6821/203068	22	0.234043	0.0112474
GO:1905369	CC	GO:1905369	endopeptidase complex	82/19869	0.00010308	0.00121035	0.000847038	5682/5683/5684/5685/5686/5687/5689/5695/5700/5701/5706/5716/10213/9861/5721/7337/835/27429/51604/10197	20	0.243902	0.0102249
GO:0030667	CC	GO:0030667	secretory granule membrane	313/19869	0.000119624	0.00138232	0.000967383	51382/338339/2171/8649/5873/5870/10972/55754/6845/8673/101/221/290/8907/161/334/535/929/976/8904/1378/1535/8694/80331/2319/2548/3106/3136/3683/3684/3687/3689/3710/3916/11025/23218/23385/5023/9749/53917/326624/391/121260/6836/374403/10312/11322/340061/10043/23352/6843/157680	52	0.166134	0.0265849
GO:0070069	CC	GO:0070069	cytochrome complex	42/19869	0.000129477	0.0014728	0.00103071	1329/1337/1345/1347/1349/1350/440567/4697/29796/7381/7385/7388/27089	13	0.309524	0.00664622
GO:0035579	CC	GO:0035579	specific granule membrane	91/19869	0.000163153	0.00177766	0.00124405	51382/338339/8649/55754/8673/101/221/8907/1535/8694/80331/3683/3684/3689/5023/326624/121260/11322/10043/23352/6843	21	0.230769	0.0107362
GO:0034399	CC	GO:0034399	nuclear periphery	145/19869	0.000163603	0.00177766	0.00124405	86/29945/641/10969/8520/3181/4001/9782/4602/57122/9360/5687/5885/6605/9126/59348/240/1051/1609/25900/4152/4928/51588/5580/5590/78994/6601/6602/7431	29	0.2	0.0148262
GO:0055037	CC	GO:0055037	recycling endosome	198/19869	0.000218194	0.00233596	0.00163477	567/150684/8766/5901/4891/8417/9482/8673/9619/9744/1201/10938/374666/89848/23163/3105/3106/3136/8216/11188/55041/201475/10807/6653/23208/83590/1200/7846/7283/8408/201294/64601/26276/6293/55275/118813	36	0.181818	0.0184049
GO:0005874	CC	GO:0005874	microtubule	466/19869	0.000226702	0.00239187	0.00167389	56271/805/834/115106/285331/10576/908/10694/51510/10059/51626/6993/6990/27436/10808/11104/23172/3796/10128/9585/29922/5423/8766/55829/6902/6905/7178/55055/80709/393/9181/83541/80279/9793/1453/1540/1639/25981/1785/91039/1778/256364/10300/57701/23303/9903/84861/4296/79929/9112/54820/84276/5116/11186/55920/10636/6047/23623/10801/6645/6840/26140/9654/7846/84790/203068/10383/7283/10844/85378	70	0.150215	0.0357873
GO:0016591	CC	GO:0016591	RNA polymerase II, holoenzyme	88/19869	0.00028738	0.00290574	0.00203351	902/56943/2958/2959/2961/2963/404672/5436/5828/6872/6883/27097/6879/80349/56970/2648/23248/64210/5430/10629	20	0.227273	0.0102249
GO:0000151	CC	GO:0000151	ubiquitin ligase complex	309/19869	0.000305605	0.00304768	0.00213285	10393/25847/29945/64422/27101/246184/1163/1164/150684/51185/9443/84259/26272/26269/26259/11146/84246/9978/9604/56254/6921/7324/11059/80325/140459/55101/9577/23492/54165/8445/26233/8517/253980/54442/23053/116138/9903/84861/90379/8216/10299/9968/10616/57414/55072/90864/26133/8816/65249/79699	50	0.161812	0.0255624
GO:0000922	CC	GO:0000922	spindle pole	172/19869	0.000311358	0.00306309	0.00214363	56647/56271/145508/805/115106/80254/11104/23172/3796/9585/4739/8766/5885/9126/255758/7178/83541/9793/1499/1639/8517/10300/9903/84861/26524/54820/11186/10636/7283/10844/85378/84942	32	0.186047	0.0163599
GO:0030684	CC	GO:0030684	preribosome	76/19869	0.000332376	0.00322626	0.00225782	80135/10969/10436/84946/10199/51602/55781/6201/51018/26156/10412/51118/10813/55813/55759/90441/23246/10607	18	0.236842	0.00920245
GO:0030139	CC	GO:0030139	endocytic vesicle	343/19869	0.0003611	0.00345896	0.00242067	8992/567/915/917/998/3320/10808/1902/8766/5898/6233/8417/9482/6845/8673/101/311/161/535/533/551/9605/818/9332/1441/1535/1785/9170/10938/126432/2319/752/9146/3105/3106/3136/10525/3916/4689/53917/339122/5880/51735/23166/6810/6850/23208/6892/10312/7316/81622/7431/7454/7791	54	0.157434	0.0276074
GO:0031902	CC	GO:0031902	late endosome membrane	155/19869	0.000528313	0.00484677	0.0033919	51510/10542/8649/129531/5873/4891/9482/55754/9528/6845/8673/51028/27072/23461/1185/1201/9570/9146/3916/4864/9842/6653/219931/64601/26276/79720/55048/23339/29062	29	0.187097	0.0148262
GO:0042788	CC	GO:0042788	polysomal ribosome	31/19869	0.000532612	0.00484677	0.0033919	689/6135/6152/6156/6160/6170/6171/6128/6227/6235	10	0.322581	0.00511247
GO:0005769	CC	GO:0005769	early endosome	414/19869	0.00054448	0.0048936	0.00342467	301/1174/1176/567/2647/51019/150684/3329/3784/23011/4891/6643/8723/8417/9482/55754/56674/8673/51699/27072/10347/51479/162/8907/8943/51107/1201/28988/10938/2064/8263/387680/374666/10211/23163/9146/3105/3106/3136/9711/3805/3996/23385/11188/5770/2889/55920/23623/10807/121260/124460/81609/6653/23102/10043/5987/64601/26276/23355/115825/29062/23503	62	0.149758	0.0316973
GO:0005747	CC	GO:0005747	mitochondrial respiratory chain complex I	49/19869	0.000692795	0.00598474	0.00418828	4694/4697/4702/4704/4706/4708/4709/4711/4712/4722/4724/4725/4729	13	0.265306	0.00664622
GO:0030964	CC	GO:0030964	NADH dehydrogenase complex	49/19869	0.000692795	0.00598474	0.00418828	4694/4697/4702/4704/4706/4708/4709/4711/4712/4722/4724/4725/4729	13	0.265306	0.00664622
GO:0045271	CC	GO:0045271	respiratory chain complex I	49/19869	0.000692795	0.00598474	0.00418828	4694/4697/4702/4704/4706/4708/4709/4711/4712/4722/4724/4725/4729	13	0.265306	0.00664622
GO:0000314	CC	GO:0000314	organellar small ribosomal subunit	32/19869	0.000706988	0.00598474	0.00418828	28977/51373/51023/54460/56945/51649/28957/10240/51650/51081	10	0.3125	0.00511247
GO:0005763	CC	GO:0005763	mitochondrial small ribosomal subunit	32/19869	0.000706988	0.00598474	0.00418828	28977/51373/51023/54460/56945/51649/28957/10240/51650/51081	10	0.3125	0.00511247
GO:0030496	CC	GO:0030496	midbody	203/19869	0.000732992	0.00613355	0.00429242	285331/998/51510/27436/2079/26354/11104/23172/129531/9585/5885/5898/5901/10190/311/55262/10659/1540/1785/84062/256364/23265/2771/3603/10300/64780/9600/55920/6294/10807/54434/6840/79720/84936/23503	35	0.172414	0.0178937
GO:0031252	CC	GO:0031252	cell leading edge	421/19869	0.000840896	0.00687834	0.00481364	199/10109/10094/998/1915/9847/4739/4830/9260/5800/6093/6643/6845/22848/10347/87/207/54518/9181/1499/23191/28988/1639/1785/91039/9780/374666/89846/2268/126432/10211/2319/2550/23526/3611/3636/3678/8543/64419/91663/4627/64005/4650/5034/65979/5336/5590/23550/9051/5880/10235/23513/23616/6548/9368/54434/6810/7016/7094/7248/7283/7431	62	0.147268	0.0316973
GO:0009295	CC	GO:0009295	nucleoid	45/19869	0.00104892	0.00839042	0.00587184	84300/10845/2926/9692/10128/7978/54931/6648/6742/64216/37/5428	12	0.266667	0.00613497
GO:0042645	CC	GO:0042645	mitochondrial nucleoid	45/19869	0.00104892	0.00839042	0.00587184	84300/10845/2926/9692/10128/7978/54931/6648/6742/64216/37/5428	12	0.266667	0.00613497
GO:0030670	CC	GO:0030670	phagocytic vesicle membrane	77/19869	0.00112774	0.0088279	0.006178	8992/567/6845/8673/535/533/1535/1785/3105/3106/3136/3916/339122/5880/6810/6892/10312	17	0.220779	0.00869121
GO:0005758	CC	GO:0005758	mitochondrial intermembrane space	84/19869	0.00118061	0.00908263	0.00635627	204/2647/84300/131076/131474/79145/10063/221154/4702/4725/11315/25996/6647/90639/2268/27429/5498/6821	18	0.214286	0.00920245
GO:0016363	CC	GO:0016363	nuclear matrix	126/19869	0.00118523	0.00908263	0.00635627	86/641/8520/3181/4001/9782/4602/9360/5687/5885/6605/9126/59348/240/1051/1609/25900/4152/51588/5580/5590/6601/6602/7431	24	0.190476	0.0122699
GO:0055029	CC	GO:0055029	nuclear DNA-directed RNA polymerase complex	112/19869	0.00122783	0.00931102	0.0065161	902/56943/2958/2959/2961/2963/404672/5436/84265/5557/5828/6872/6883/27097/6879/80349/56970/2648/23248/64210/5430/10629	22	0.196429	0.0112474
GO:0005770	CC	GO:0005770	late endosome	288/19869	0.00124954	0.00937803	0.00656299	51510/1649/10542/3312/3784/8649/129531/8766/5873/4891/8417/9482/55754/9528/7178/6845/8673/51699/51028/27072/23461/338692/1185/23274/1201/1497/9570/2896/9146/9711/3916/22879/4864/9842/6653/10312/219931/201294/64601/26276/79720/55048/23339/29062/23503	45	0.15625	0.0230061
GO:0016592	CC	GO:0016592	mediator complex	40/19869	0.00127637	0.00948159	0.00663547	9774/9443/84246/9969/23389/9477/80306/10001/9968/51586/6837	11	0.275	0.00562372
GO:0031965	CC	GO:0031965	nuclear membrane	305/19869	0.0013281	0.0095448	0.0066797	9551/596/11335/1192/3840/4001/10128/9782/51649/57122/55746/114882/5108/5356/10597/27346/25972/9589/163087/240/146705/10983/123920/8904/54788/113878/2597/23108/25900/26173/3710/10227/6945/9284/23225/10762/4928/5023/51495/23223/51246/6804/6836/128637/11322/79073/5987	47	0.154098	0.0240286
GO:0035770	CC	GO:0035770	ribonucleoprotein granule	265/19869	0.00134633	0.0095448	0.0066797	113802/998/84324/1653/8087/2926/27257/26065/27258/55629/5436/5683/5685/5687/5701/6093/6128/6191/6194/6629/6637/27097/26019/6311/11273/23215/55802/23644/10922/9931/3191/4343/10482/219988/5093/9238/26058/7706/7846/203068/5976/80149	42	0.158491	0.0214724
GO:0000793	CC	GO:0000793	condensed chromosome	273/19869	0.00134746	0.0095448	0.0066797	86/641/9184/11335/57820/55839/10428/51510/10671/6990/3021/3148/23421/10128/79003/84365/10403/25936/286053/54780/57122/55746/79023/5885/6419/151246/6605/9126/51111/55055/80152/1051/9793/1639/222229/54820/4928/5883/9985/6601/6602/8940/7283	43	0.157509	0.0219836
GO:0030027	CC	GO:0030027	lamellipodium	203/19869	0.00144722	0.0100341	0.0070221	199/10109/10094/4739/5800/6093/6643/6845/207/54518/1499/23191/28988/1785/9780/374666/89846/10211/2319/3611/3636/64005/4650/5034/65979/9051/5880/23513/23616/6548/54434/6810/7016/7248	34	0.167488	0.0173824
GO:0031968	CC	GO:0031968	organelle outer membrane	235/19869	0.00153728	0.010174	0.00712004	54470/581/596/664/57103/401505/55847/10059/139341/10128/51001/10651/125988/6233/10597/4891/9804/54543/9868/7419/140707/80347/1375/84895/2309/3710/23787/79671/5298/5880/89941/6901/79073/340061/706/7316/8408/6843	38	0.161702	0.0194274
GO:0000779	CC	GO:0000779	condensed chromosome, centromeric region	174/19869	0.00168642	0.0110605	0.00774044	86/9184/11335/55839/10428/51510/10671/6990/3021/23421/79003/10403/25936/57122/55746/79023/151246/6605/51111/55055/80152/1051/9793/1639/222229/54820/4928/9985/6601/6602	30	0.172414	0.0153374
GO:0000428	CC	GO:0000428	DNA-directed RNA polymerase complex	115/19869	0.00175409	0.0113252	0.00792569	902/56943/2958/2959/2961/2963/404672/5436/84265/5557/5828/6872/6883/27097/6879/80349/56970/2648/23248/64210/5430/10629	22	0.191304	0.0112474
GO:0030864	CC	GO:0030864	cortical actin cytoskeleton	80/19869	0.0017579	0.0113252	0.00792569	1915/80306/87/81/11214/28988/89848/10211/2319/3059/3927/3996/91663/4627/64236/5579/9948	17	0.2125	0.00869121
GO:0019867	CC	GO:0019867	outer membrane	237/19869	0.00179635	0.0114714	0.00802801	54470/581/596/664/57103/401505/55847/10059/139341/10128/51001/10651/125988/6233/10597/4891/9804/54543/9868/7419/140707/80347/1375/84895/2309/3710/23787/79671/5298/5880/89941/6901/79073/340061/706/7316/8408/6843	38	0.160338	0.0194274
GO:0031201	CC	GO:0031201	SNARE complex	48/19869	0.00192576	0.0121909	0.00853152	662/8723/8417/9482/6845/8673/9570/8675/6804/6810/6811/6843	12	0.25	0.00613497
GO:0005741	CC	GO:0005741	mitochondrial outer membrane	207/19869	0.0020243	0.012632	0.00884018	54470/581/596/664/57103/401505/55847/10059/139341/51001/10651/125988/6233/4891/9804/54543/9868/7419/140707/80347/1375/84895/2309/23787/79671/5298/5880/89941/6901/340061/706/7316/8408/6843	34	0.164251	0.0173824
GO:1904724	CC	GO:1904724	tertiary granule lumen	55/19869	0.00219196	0.0135233	0.00946395	567/3608/5473/7130/226/124583/5199/1471/23191/28988/126014/5777/7077	13	0.236364	0.00664622
GO:0042470	CC	GO:0042470	melanosome	110/19869	0.0022629	0.0137283	0.0096074	3320/3312/4673/5052/5873/5862/5901/10972/311/535/1497/80331/84062/2194/10211/3916/23385/5034/6184/9905/1200	21	0.190909	0.0107362
GO:0048770	CC	GO:0048770	pigment granule	110/19869	0.0022629	0.0137283	0.0096074	3320/3312/4673/5052/5873/5862/5901/10972/311/535/1497/80331/84062/2194/10211/3916/23385/5034/6184/9905/1200	21	0.190909	0.0107362
GO:0035580	CC	GO:0035580	specific granule lumen	62/19869	0.0023915	0.0143885	0.0100695	567/3608/5873/124583/5199/23191/1794/84514/4790/126014/8566/5777/7077/7414	14	0.225806	0.00715746
GO:0005793	CC	GO:0005793	endoplasmic reticulum-Golgi intermediate compartment	133/19869	0.00253043	0.0150996	0.0105671	51290/11320/4925/5862/10597/10972/290/537/22820/1453/1075/9780/64689/9570/4245/5034/326624/5265/6811/6836/6892/128637/340061/56886	24	0.180451	0.0122699
GO:0031301	CC	GO:0031301	integral component of organelle membrane	390/19869	0.00258505	0.0151768	0.0106211	567/662/664/25874/51241/28958/27235/51030/139341/3895/10651/125988/5828/6341/55829/10559/51000/202018/54499/9804/9868/25972/1201/54788/81552/11153/3105/3106/3136/10299/4242/4864/5023/9159/54872/51604/23761/51495/5986/57414/89941/6238/29927/94097/121260/80024/347734/2542/6687/8675/6804/6892/128637/340061/84286/118813	56	0.14359	0.0286299
GO:0030880	CC	GO:0030880	RNA polymerase complex	119/19869	0.00274499	0.0159868	0.011188	902/56943/2958/2959/2961/2963/404672/5436/84265/5557/5828/6872/6883/27097/6879/80349/56970/2648/23248/64210/5430/10629	22	0.184874	0.0112474
GO:0001725	CC	GO:0001725	stress fiber	70/19869	0.00293353	0.0168158	0.0117681	10627/103910/9260/29964/87/81/1535/29109/3611/4026/4627/64236/5590/10801/7791	15	0.214286	0.00766871
GO:0097517	CC	GO:0097517	contractile actin filament bundle	70/19869	0.00293353	0.0168158	0.0117681	10627/103910/9260/29964/87/81/1535/29109/3611/4026/4627/64236/5590/10801/7791	15	0.214286	0.00766871
GO:0035578	CC	GO:0035578	azurophil granule lumen	91/19869	0.00302591	0.0170764	0.0119505	55860/10576/10694/2171/2665/51816/1075/1778/2512/2799/2896/23526/3614/5580/114790/203068/10383/201294	18	0.197802	0.00920245
GO:0042641	CC	GO:0042641	actomyosin	78/19869	0.00344618	0.0192986	0.0135057	10627/103910/9260/29964/87/81/1535/29109/3611/4026/4627/64236/5590/10801/6804/7791	16	0.205128	0.00817996
GO:0031901	CC	GO:0031901	early endosome membrane	183/19869	0.00369041	0.0204105	0.0142838	301/567/51019/23011/6643/8723/8417/55754/56674/8673/27072/10347/1201/10938/387680/374666/23163/9146/3105/3106/3136/3805/3996/55920/121260/124460/81609/6653/26276/29062	30	0.163934	0.0153374
GO:0098687	CC	GO:0098687	chromosomal region	388/19869	0.00370081	0.0204105	0.0142838	86/641/9184/11335/55839/10428/51510/10671/6990/3021/8520/3066/8970/3181/23421/79003/10403/25936/286053/54780/57122/55746/79023/79991/23595/23244/5527/5885/6118/151246/6605/9126/6672/6741/51111/57187/84321/80145/55055/84464/80152/1051/9793/1639/57459/222229/4176/54820/4928/55920/9985/6601/6602/5976/3104	55	0.141753	0.0281186
GO:0030133	CC	GO:0030133	transport vesicle	423/19869	0.00389837	0.0213042	0.0149092	1174/1176/529/567/51138/10987/10059/9950/3784/63915/8766/5873/5870/56681/51128/8417/10972/55754/51399/8615/6845/162/8906/8907/51107/372/537/535/9296/1201/1314/22820/80331/84062/53834/2550/9570/3105/3106/3136/9922/3916/23385/201475/57799/22937/9632/6494/6645/6653/8675/6804/6810/6811/6836/23208/94120/201294/6843	59	0.13948	0.0301636
GO:0036464	CC	GO:0036464	cytoplasmic ribonucleoprotein granule	248/19869	0.00400683	0.0213042	0.0149092	113802/998/84324/1653/8087/27257/26065/27258/55629/5436/5683/5685/5687/5701/6093/6128/6191/6194/6629/6637/27097/26019/6311/11273/23215/55802/23644/9931/4343/10482/219988/5093/26058/7706/7846/203068/5976/80149	38	0.153226	0.0194274
GO:0005795	CC	GO:0005795	Golgi stack	153/19869	0.00403843	0.0213042	0.0149092	9950/11320/25843/23011/51128/23256/51643/9528/51399/8615/7443/51107/124583/116985/1201/54480/3105/3996/51172/9600/6653/6482/8675/55959/11070/286451	26	0.169935	0.0132924
GO:0000228	CC	GO:0000228	nuclear chromosome	249/19869	0.00429122	0.0221843	0.0155252	86/64431/51742/641/119392/57820/10428/5393/3021/3066/3622/54556/10128/84365/23595/56655/5557/5885/6118/6119/6605/9126/84464/548593/79008/23514/222229/4176/10445/55904/80198/5883/9985/29803/23309/51547/7283/83637	38	0.15261	0.0194274
GO:0033116	CC	GO:0033116	endoplasmic reticulum-Golgi intermediate compartment membrane	80/19869	0.00447934	0.0228039	0.0159588	51290/5862/10972/537/1453/1075/9780/64689/9570/4245/5265/6811/6836/6892/128637/340061	16	0.2	0.00817996
GO:0031461	CC	GO:0031461	cullin-RING ubiquitin ligase complex	178/19869	0.00465702	0.0235438	0.0164766	10393/25847/29945/27101/246184/1163/1164/150684/51185/26272/26259/11146/9978/6921/55101/26233/253980/54442/23053/116138/9903/84861/90379/8216/90864/26133/8816/65249/79699	29	0.162921	0.0148262
GO:0030665	CC	GO:0030665	clathrin-coated vesicle membrane	132/19869	0.00481798	0.0241896	0.0169285	1174/51382/529/915/917/3312/6845/8673/162/8906/8907/161/537/535/533/9296/551/1601/28988/80331/29924/3092/23208	23	0.174242	0.0117587
GO:0000118	CC	GO:0000118	histone deacetylase complex	81/19869	0.00508356	0.0252738	0.0176873	64431/51742/10428/3066/3094/3622/54556/91748/54815/57459/8841/55904/9112/473/23309/10629	16	0.197531	0.00817996
GO:0030136	CC	GO:0030136	clathrin-coated vesicle	211/19869	0.00510336	0.0252738	0.0176873	1174/51382/529/915/917/3312/5873/10972/6845/8673/27072/22848/162/8906/8907/161/537/535/533/9296/551/1601/28988/79958/80331/1785/29924/3092/23208/10188/201294/64601/26276	33	0.156398	0.0168712
GO:0031300	CC	GO:0031300	intrinsic component of organelle membrane	420/19869	0.0051835	0.0254972	0.0178436	567/662/664/25874/51241/28958/27235/51030/139341/3895/10651/125988/5828/6341/55829/10559/51000/202018/54499/9804/9868/25972/1201/54788/80331/81552/11153/3105/3106/3136/10299/4242/4864/5023/9159/54872/51604/23761/5498/51495/5986/57414/89941/6238/29927/94097/121260/80024/347734/2542/6687/8675/6804/6892/128637/340061/84286/118813	58	0.138095	0.0296524
GO:0000776	CC	GO:0000776	kinetochore	164/19869	0.00534891	0.0259601	0.0181675	86/9184/55839/10428/51510/10671/6990/3021/23421/79003/10403/25936/57122/55746/79023/151246/6605/55055/80152/9793/1639/222229/54820/4928/9985/6601/6602	27	0.164634	0.0138037
GO:0101003	CC	GO:0101003	ficolin-1-rich granule membrane	61/19869	0.00569466	0.027455	0.0192138	338339/101/161/535/1378/2548/3687/3689/3916/23218/374403/10312/23352	13	0.213115	0.00664622
GO:0101031	CC	GO:0101031	chaperone complex	42/19869	0.00649829	0.0301322	0.0210873	8725/10576/908/10694/51726/23234/3312/8624/79657/7248	10	0.238095	0.00511247
GO:0099023	CC	GO:0099023	vesicle tethering complex	62/19869	0.00657101	0.0302765	0.0211883	998/10597/51693/51399/27072/55262/23265/64601/26276/23339/6293/55275/23355	13	0.209677	0.00664622
GO:0000123	CC	GO:0000123	histone acetyltransferase complex	91/19869	0.00707965	0.032415	0.0226849	86/55257/57325/56943/54556/9678/56655/6883/27097/6879/56970/7862/2033/2648/10445/7994/10629	17	0.186813	0.00869121
GO:0030120	CC	GO:0030120	vesicle coat	57/19869	0.00855259	0.0385957	0.0270103	1174/56681/51128/162/8906/8907/161/372/1314/22820/29924/9632	12	0.210526	0.00613497
GO:0031248	CC	GO:0031248	protein acetyltransferase complex	101/19869	0.00933078	0.0409206	0.0286373	86/55257/57325/56943/54556/51126/9678/56655/6883/27097/6879/56970/7862/2033/2648/10445/7994/10629	18	0.178218	0.00920245
GO:1902493	CC	GO:1902493	acetyltransferase complex	101/19869	0.00933078	0.0409206	0.0286373	86/55257/57325/56943/54556/51126/9678/56655/6883/27097/6879/56970/7862/2033/2648/10445/7994/10629	18	0.178218	0.00920245
GO:0032432	CC	GO:0032432	actin filament bundle	79/19869	0.00948448	0.0413455	0.0289347	10627/103910/9260/29964/87/81/1535/29109/3611/4026/4627/64236/5590/10801/7791	15	0.189873	0.00766871
GO:0032153	CC	GO:0032153	cell division site	72/19869	0.00972215	0.0418999	0.0293226	8766/23011/5898/4627/54820/9600/9051/10801/54434/6840/10844/85378/84942/84936	14	0.194444	0.00715746
GO:0098562	CC	GO:0098562	cytoplasmic side of membrane	204/19869	0.0097835	0.0418999	0.0293226	2647/3301/1915/59345/2791/5775/23011/5997/6155/6235/207/161/1540/2242/2268/64926/2534/2539/2771/3092/27429/3551/4627/9267/5770/5778/55072/6850/63892/10188/7535	31	0.151961	0.0158487
GO:0098573	CC	GO:0098573	intrinsic component of mitochondrial membrane	94/19869	0.00979905	0.0418999	0.0293226	664/25874/51241/28958/27235/139341/10651/125988/6341/9804/9868/23761/5498/89941/94097/80024/6687	17	0.180851	0.00869121
GO:0035577	CC	GO:0035577	azurophil granule membrane	58/19869	0.00984187	0.0418999	0.0293226	55754/6845/8673/8904/80331/2548/3136/3916/23385/326624/6836/10043	12	0.206897	0.00613497
GO:0003735	MF	GO:0003735	structural constituent of ribosome	176/18432	1.74e-24	1.86e-21	1.72e-21	51187/645683/65008/28998/29088/63875/29074/219927/29093/79590/51264/11222/64983/9553/51318/64979/28977/26589/57129/51258/51373/51023/54460/56945/51649/10240/51650/51081/6135/6136/6139/6144/9349/6152/6154/51121/6155/6122/6156/6160/6164/11224/6165/6166/6170/6124/6171/6125/6128/6129/6204/6206/6207/6208/6218/6222/6224/6227/6229/6230/6232/6233/51065/6235/6189/6191/6194/6201/55133/84545	70	0.397727	0.0362319
GO:0003713	MF	GO:0003713	transcription coactivator activity	281/18432	7.4e-07	0.00039579	0.000367515	86/8896/119392/10153/10987/9443/56943/3148/9969/9477/10001/11315/9604/56254/10463/6605/6760/51188/10923/6883/27097/9325/7337/10600/87/81/56970/57658/1499/10521/2033/2648/8543/9794/9968/57591/64210/9112/7994/4851/4928/85441/5579/473/11035/6047/6601/6602/10629/6942/10206/7706/5987/10475/81603/23558/83637	57	0.202847	0.0295031
GO:0030695	MF	GO:0030695	GTPase regulator activity	488/18432	3.18e-06	0.000851112	0.000790309	9824/57584/10059/1933/1936/255520/26269/2665/10542/57189/8649/10276/4925/5910/6001/5997/6103/64786/29/11214/55738/392/393/64333/23370/9181/9605/57186/11033/9744/116985/116988/50807/50619/79958/22898/1794/8890/9844/89846/55701/64926/126432/23108/51291/26086/8925/23526/9922/3996/23101/4649/4650/4763/26030/9267/27128/23550/51495/8498/2889/51735/51195/5922/10235/55920/5863/10636/60626/6305/9905/27352…	84	0.172131	0.0434783
GO:0060589	MF	GO:0060589	nucleoside-triphosphatase regulator activity	488/18432	3.18e-06	0.000851112	0.000790309	9824/57584/10059/1933/1936/255520/26269/2665/10542/57189/8649/10276/4925/5910/6001/5997/6103/64786/29/11214/55738/392/393/64333/23370/9181/9605/57186/11033/9744/116985/116988/50807/50619/79958/22898/1794/8890/9844/89846/55701/64926/126432/23108/51291/26086/8925/23526/9922/3996/23101/4649/4650/4763/26030/9267/27128/23550/51495/8498/2889/51735/51195/5922/10235/55920/5863/10636/60626/6305/9905/27352…	84	0.172131	0.0434783
GO:0045296	MF	GO:0045296	cadherin binding	333/18432	3.84e-05	0.00561835	0.00521698	10598/301/28969/829/10694/51510/1192/22837/54505/1936/83939/3646/51031/3312/3895/4690/11315/5110/5052/5800/5901/5917/6152/6164/6128/26156/6286/6643/10190/8615/55854/226/392/11273/867/64072/9793/1453/1499/28988/50807/79180/10938/7458/2194/3927/2011/4627/5093/5297/5770/23513/10801/6811/55357/7094/26058/7706/7414	59	0.177177	0.0305383
GO:0019843	MF	GO:0019843	rRNA binding	67/18432	3.85e-05	0.00561835	0.00521698	84154/55299/80135/10436/29074/51373/51023/51081/51335/6135/6136/9349/6122/6125/6207/6208/6222/6191/79159	19	0.283582	0.00983437
GO:0140662	MF	GO:0140662	ATP-dependent protein folding chaperone	41/18432	4.2e-05	0.00561835	0.00521698	10576/908/10694/10845/3320/51182/3308/3312/3329/3336/10808/3304/3305/10525	14	0.341463	0.00724638
GO:0005085	MF	GO:0005085	guanyl-nucleotide exchange factor activity	224/18432	0.00013461	0.0159886	0.0148464	1933/1936/26269/10542/57189/8649/10276/4925/5910/6103/29/11214/23370/9181/9605/50619/79958/22898/1794/8890/9844/89846/55701/126432/8925/9922/23101/26030/9267/27128/23550/2889/51735/51195/10235/55920/5863/60626/6305/80851/6655/117289	42	0.1875	0.0217391
GO:0015078	MF	GO:0015078	proton transmembrane transporter activity	136/18432	0.000149611	0.0159934	0.0148508	509/432369/515/10476/521/522/9551/10632/539/8992/51382/529/9550/1329/1337/1349/4891/29796/7388/535/533/9296/1497/51296/121260/79751/6548/23315/10312	29	0.213235	0.0150104
GO:0051082	MF	GO:0051082	unfolded protein binding	124/18432	0.000173252	0.016837	0.0156342	10576/908/10694/10845/3301/10294/51726/134266/3320/51182/3312/3329/3336/4666/83955/5204/9804/7411/3304/3305/27429/10525/22937/6687/6892/10383/56886	27	0.217742	0.0139752
GO:0015399	MF	GO:0015399	primary active transmembrane transporter activity	169/18432	0.000314201	0.0279901	0.0259905	8992/51382/529/9550/1329/1337/1349/4694/4697/4702/4704/4708/4709/4711/4712/4722/4724/4725/4729/9804/29796/7388/20/23461/10347/89845/9619/488/535/533/9296/6892/10312	33	0.195266	0.0170807
GO:0030374	MF	GO:0030374	nuclear receptor coactivator activity	56/18432	0.000484324	0.0369816	0.0343397	8896/119392/56943/9969/10463/6760/87/81/56970/57658/9968/85441/5579/6047/83637	15	0.267857	0.00776398
GO:0016655	MF	GO:0016655	oxidoreductase activity, acting on NAD(P)H, quinone or similar compound as acceptor	57/18432	0.000594449	0.0423644	0.0393379	8644/1109/1429/4694/4697/4702/4704/4708/4709/4711/4712/4722/4724/4725/4729	15	0.263158	0.00776398
GO:0008137	MF	GO:0008137	NADH dehydrogenase (ubiquinone) activity	41/18432	0.000737641	0.0492837	0.0457629	4694/4697/4702/4704/4708/4709/4711/4712/4722/4724/4725/4729	12	0.292683	0.00621118
GO:0015453	MF	GO:0015453	oxidoreduction-driven active transmembrane transporter activity	71/18432	0.000861255	0.0499976	0.0464258	1329/1337/1349/4694/4697/4702/4704/4708/4709/4711/4712/4722/4724/4725/4729/29796/7388	17	0.239437	0.00879917
GO:0008135	MF	GO:0008135	translation factor activity, RNA binding	84/18432	0.00092915	0.0499976	0.0464258	10987/8562/54505/1915/1933/1936/79631/83939/3646/10480/1974/2107/3396/28985/4528/219402/80325/8890/7458	19	0.22619	0.00983437
GO:0050136	MF	GO:0050136	NADH dehydrogenase (quinone) activity	42/18432	0.000935408	0.0499976	0.0464258	4694/4697/4702/4704/4708/4709/4711/4712/4722/4724/4725/4729	12	0.285714	0.00621118
