# Supplementary material for: Early Dysregulation of RNA Splicing and Translation Processes Are Key Markers from Mild Cognitive Impairment to Alzheimer’s Disease: An In Silico Transcriptomic Analysis
Source: Int J Mol Sci. 2025 Jul 28;26(15):7303. doi: 10.3390/ijms26157303 (PMC12347487; doi:10.3390/ijms26157303)
Supplement: Supplementary file 1 [file ijms-26-07303-s001.zip › ijms-3787177-supplementary/Supplementary Files/Supplementary Table S3.xlsx]

## Sheet: Foglio1
	ONTOLOGY	ID	Description	GeneRatio	BgRatio	pvalue	p.adjust	qvalue	geneID	Count
GO:0022613	BP	GO:0022613	ribonucleoprotein complex biogenesis	121/1889	489/18903	1.18e-21	6.91e-18	6.34e-18	6059/84154/55299/80135/51187/401466/1207/8161/51747/1653/8562/54505/27292/1736/10969/79631/83939/3646/10480/10436/51013/51010/23016/11340/5393/2483/79833/29889/54865/404672/3320/57461/84946/28985/29081/84365/10199/65008/29093/64979/51081/51001/4686/51335/51068/25926/55035/55505/51602/4927/55003/8559/11137/5901/51634/55781/6135/6152/6154/51121/6155/11224/6165/6125/6128/6129/10799/6208/6218/6227/62…	121
GO:0002181	BP	GO:0002181	cytoplasmic translation	54/1889	161/18903	2.76e-16	5.41e-13	4.96e-13	7555/8562/54505/285381/51611/4733/3646/10480/1974/2107/28985/4686/4690/6135/6136/6139/6144/9349/6152/6154/51121/6155/6122/6156/6160/6164/11224/6165/6170/6124/6171/6125/6128/6129/6204/6206/6207/6208/6218/6222/6224/6227/6229/6230/6232/6233/6235/6189/6191/6194/6201/51389/55854/7458	54
GO:0008380	BP	GO:0008380	RNA splicing	104/1889	469/18903	3.01e-15	4.42e-12	4.05e-12	8896/51637/116461/79074/51759/84081/988/9541/1207/8161/51747/51503/143884/1653/56943/2483/8087/79833/2926/3181/3188/3312/57461/55677/51574/27257/27258/23658/51690/51691/4116/10199/4686/5295/5356/9360/10465/53938/23398/3276/8559/84950/84991/51634/55599/6207/51319/11017/10283/51639/6426/140890/8487/23517/10569/6627/6629/6633/6636/6637/6638/25949/6883/27097/57187/84321/80145/59286/11193/9589/153527/…	104
GO:0140053	BP	GO:0140053	mitochondrial gene expression	48/1889	163/18903	2.96e-12	2.25e-09	2.07e-09	84300/28958/3396/9692/10128/65008/28998/29088/63875/29074/219927/29093/79590/51264/11222/64983/9553/51318/64979/54148/64976/28977/84311/26589/57129/51642/54534/51258/51373/51023/54460/56945/51649/28957/10240/51650/51081/7978/4528/219402/51335/54931/64216/10922/2309/84545/26024/9238	48
GO:0006913	BP	GO:0006913	nucleocytoplasmic transport	74/1889	329/18903	1.55e-11	9.09e-09	8.33e-09	6059/55421/84324/1871/56943/84248/3181/3320/55677/3840/3841/84946/4116/4686/51068/57122/55746/79023/4927/11315/5295/5569/5901/55781/51808/84268/9349/51319/55153/6672/6741/57187/84321/80145/7295/26019/65109/11214/207/54890/8312/7919/55122/9679/51307/10023/3059/8841/23633/92335/4763/4792/4851/23225/10762/4928/10482/8106/5310/5580/8498/10636/51547/23381/6774/6830/6850/3842/30000/7248/5976/57510/2321…	74
GO:0051169	BP	GO:0051169	nuclear transport	74/1889	329/18903	1.55e-11	9.09e-09	8.33e-09	6059/55421/84324/1871/56943/84248/3181/3320/55677/3840/3841/84946/4116/4686/51068/57122/55746/79023/4927/11315/5295/5569/5901/55781/51808/84268/9349/51319/55153/6672/6741/57187/84321/80145/7295/26019/65109/11214/207/54890/8312/7919/55122/9679/51307/10023/3059/8841/23633/92335/4763/4792/4851/23225/10762/4928/10482/8106/5310/5580/8498/10636/51547/23381/6774/6830/6850/3842/30000/7248/5976/57510/2321…	74
GO:0006403	BP	GO:0006403	RNA localization	53/1889	202/18903	3.05e-11	1.49e-08	1.37e-08	51637/55421/10576/908/10694/1069/1070/84324/1736/56943/84248/3181/55677/10128/4116/29074/4686/55505/51602/57122/55746/79023/4927/5901/51808/6426/6741/57187/84321/80145/9804/26019/65109/9326/54890/6311/7919/23299/9793/10211/9961/9284/23225/10762/4928/10482/8106/23381/6830/7248/5976/57510/23144	53
GO:0072594	BP	GO:0072594	establishment of protein localization to organelle	90/1889	449/18903	8.08e-11	2.88e-08	2.64e-08	93974/581/140823/401505/10576/908/10694/131474/1649/1736/3301/29103/1871/134266/26061/3320/3308/3312/3329/3840/3841/10651/57122/55746/4927/55486/9141/5295/5569/9512/5828/8766/5898/5901/84268/9349/23480/6727/6728/6729/9804/54543/9868/59286/84313/51028/27072/207/8943/55122/51608/374666/9679/51307/23163/3059/8841/9709/9146/3305/27429/3587/23514/23633/3916/54741/222229/51025/22879/51172/4763/4792/485…	90
GO:0009060	BP	GO:0009060	aerobic respiration	49/1889	194/18903	6.97e-10	1.97e-07	1.81e-07	509/432369/515/10476/521/522/9551/10632/539/2647/664/84300/1329/1337/1345/1347/1349/1350/1738/29103/134145/440567/4190/4694/4697/4702/4704/4706/4708/4709/4711/4712/4722/4724/4725/4729/11315/5162/6391/8803/8802/29796/7381/7385/7388/27089/48/3421/6901	49
GO:0006119	BP	GO:0006119	oxidative phosphorylation	41/1889	147/18903	7.04e-10	1.97e-07	1.81e-07	509/432369/515/10476/521/522/9551/10632/539/84300/1329/1337/1345/1347/1349/1350/1738/29103/134145/440567/4694/4697/4702/4704/4706/4708/4709/4711/4712/4722/4724/4725/4729/11315/6391/29796/7381/7385/7388/27089/6901	41
GO:0009144	BP	GO:0009144	purine nucleoside triphosphate metabolic process	57/1889	247/18903	1.21e-09	3.22e-07	2.95e-07	132/204/50808/509/432369/515/10476/521/522/9551/10632/539/93974/57103/9556/10845/10059/79631/168537/3312/134145/4694/4702/4704/4706/4708/4709/4711/4712/4722/4724/4725/4729/4830/29922/318/5901/6391/84833/226/9605/1497/2027/2033/2584/2597/3101/3304/3614/4832/64802/11182/56848/6774/6901/706/26137	57
GO:0097193	BP	GO:0097193	intrinsic apoptotic signaling pathway	62/1889	298/18903	1.66e-08	2.71e-06	2.49e-06	10550/581/596/9774/664/8725/836/837/1649/3301/10059/3094/3622/2956/4690/4722/11315/55486/11235/5295/5423/6135/6154/51065/6201/6279/58515/55829/6647/6648/7178/51060/90441/207/317/9181/138151/835/1051/27141/1540/23604/8445/2033/9709/27429/10525/5598/5034/51588/9647/5580/5770/5883/11035/10955/51246/9368/10494/7009/79073/7132	62
GO:0046034	BP	GO:0046034	ATP metabolic process	48/1889	217/18903	9.73e-08	1.12e-05	1.03e-05	204/509/432369/515/10476/521/522/9551/10632/539/93974/57103/9556/10845/10059/3312/134145/4694/4702/4704/4706/4708/4709/4711/4712/4722/4724/4725/4729/318/6391/84833/226/9605/1497/2027/2033/2584/2597/3101/3304/64802/11182/56848/6774/6901/706/26137	48
GO:0006457	BP	GO:0006457	protein folding	47/1889	223/18903	5.9e-07	5.87e-05	5.38e-05	10598/567/10576/908/10694/131474/10845/3301/10294/51726/7266/134266/3320/51182/3308/3312/3329/3336/10808/653505/9141/79031/5204/9360/10465/53938/10549/10283/9403/6902/6905/7411/54788/80331/64772/2580/7841/2896/3304/3305/10525/8425/9526/5034/23275/6625/56886	47
GO:1902600	BP	GO:1902600	proton transmembrane transport	37/1889	160/18903	8.88e-07	8.41e-05	7.71e-05	509/432369/515/10476/521/522/9551/10632/539/8992/51382/529/9550/10063/1329/1337/1349/134145/4697/11315/4891/29796/7388/81/537/535/533/9296/1497/51296/121260/79751/6548/9368/23315/56848/10312	37
GO:0045862	BP	GO:0045862	positive regulation of proteolysis	67/1889	372/18903	1.33e-06	0.00012017	0.000110207	23287/9447/10550/93974/581/55848/834/10845/26259/3066/3329/3336/9141/5700/5701/5706/5716/10213/5721/9978/9604/51065/6279/6872/8743/101/207/317/51107/8312/64115/91304/55122/825/64170/835/55743/27141/1378/1453/1075/1601/2161/2534/2629/23151/2896/9709/3092/3304/27429/10162/4155/23787/4627/23385/22861/114881/5023/8554/9647/10197/51136/6774/6850/80149/79699	67
GO:0033006	BP	GO:0033006	regulation of mast cell activation involved in immune response	13/1889	34/18903	1.17e-05	0.000872837	0.000800466	8723/6845/8673/8832/2242/2268/5170/5777/5880/56848/6813/6850/201294	13
GO:0016236	BP	GO:0016236	macroautophagy	56/1889	317/18903	1.71e-05	0.00119842	0.00109905	64422/8992/51382/529/9550/664/57103/836/51510/9637/23256/8723/54543/51506/8673/84313/51028/27072/207/89849/23130/488/535/533/23274/1201/23265/2548/2597/2629/26086/9146/27429/8517/9711/57724/64419/8897/4864/340371/9842/339122/55072/9517/6901/10312/340061/10043/10206/7248/8408/64601/79720/55048/23339/23503	56
GO:0048872	BP	GO:0048872	homeostasis of number of cells	53/1889	296/18903	1.94e-05	0.00132569	0.00121577	301/93974/567/581/596/836/1054/1880/3148/3784/4602/54940/132299/5423/55012/5052/3276/6208/6218/6229/6194/4891/6647/51522/608/22985/91/103/207/64170/80279/2309/2539/2629/3059/3304/10365/10162/55904/23385/4763/4851/5293/11035/54440/121260/6655/6722/6774/10312/8740/26058/55113	53
GO:0042267	BP	GO:0042267	natural killer cell mediated cytotoxicity	20/1889	74/18903	2.62e-05	0.00165102	0.00151412	11126/10666/1054/3820/3823/5052/5873/4068/6845/3105/3106/3805/3811/3916/1130/23207/5777/203068/10383/201294	20
GO:0000184	BP	GO:0000184	nuclear-transcribed mRNA catabolic process, nonsense-mediated decay	13/1889	40/18903	8.59e-05	0.00431048	0.00395308	3646/2107/4116/4686/55629/26019/65109/55802/9704/85441/6499/23381/5976	13
GO:0031647	BP	GO:0031647	regulation of protein stability	53/1889	325/18903	0.000242076	0.0093502	0.00857493	596/8725/836/902/10576/908/10694/1603/26272/3320/3312/3329/728492/10403/11315/11235/79031/5204/5295/5828/23011/285282/79657/6135/9349/6125/6201/6872/54543/7411/22848/112770/51608/825/55743/1857/2033/10211/2319/2597/2648/23163/2896/8841/3092/3304/9675/3916/4047/23162/5580/7248/7428	53
GO:0042098	BP	GO:0042098	T cell proliferation	38/1889	212/18903	0.000269712	0.0100859	0.0092496	199/301/581/836/1178/160365/11146/3620/4690/6194/58515/11119/64115/896/1051/1378/1499/1794/2000/2064/64926/2534/3105/23240/23385/5777/5880/11035/54440/23513/6655/6850/8764/8740/10077/7297/11326/7535	38
GO:0002831	BP	GO:0002831	regulation of response to biotic stimulus	57/1889	361/18903	0.000339179	0.0119959	0.0110013	9447/57103/11126/10666/114769/255520/10875/3148/3320/3329/3820/3823/26065/23643/9782/55012/58515/4068/9868/101/103/58509/55122/64170/929/1378/1535/84034/2033/60343/2268/2534/2896/3105/3106/3551/3805/3916/84166/79671/7376/5336/5770/5777/54476/55072/400709/121260/6773/6850/23208/340061/10475/90933/10077/11326/80149	57
GO:0007051	BP	GO:0007051	spindle organization	35/1889	195/18903	0.000449092	0.0146029	0.0133921	56647/55726/79866/115106/80254/51510/10671/4733/23172/3796/26065/10403/8766/5901/26054/9126/6905/83541/9793/1453/1639/1778/256364/8841/3304/4627/5116/5310/10636/6047/203068/7283/10844/85378/49856	35
GO:0140694	BP	GO:0140694	non-membrane-bounded organelle assembly	59/1889	386/18903	0.000628128	0.018815	0.017255	56647/84154/55299/115106/55839/80254/1069/51510/54505/4733/79631/83939/23172/3796/26065/27258/79003/29093/51081/51001/10403/51335/8766/6135/6152/6125/6128/6208/6232/51065/26054/9126/11214/6311/11273/23215/23246/80152/825/1453/28988/50807/1778/256364/2314/2648/8841/3304/4839/219988/23761/6047/6722/29765/203068/10844/85378/9948/49856	59
GO:0035966	BP	GO:0035966	response to topologically incorrect protein	30/1889	163/18903	0.000725818	0.0213064	0.0195398	7873/581/10987/1649/3301/3320/51182/3308/3312/3329/3336/10808/4690/5295/55829/10347/153222/55122/80279/54788/2033/2161/11153/9709/3304/3305/5770/57414/7009/56886	30
GO:0016032	BP	GO:0016032	viral process	62/1889	421/18903	0.00121011	0.0328475	0.0301239	596/51510/7913/8562/6993/1915/2959/10542/3312/51574/28985/11320/10465/3276/5901/6741/7155/8673/11059/103/290/89849/551/8812/9080/1378/1436/2033/7841/3304/3678/3695/23633/3916/4245/22879/4851/4864/5034/84875/5093/51495/339122/6404/9869/6609/6482/128637/8764/219931/81559/10206/7706/7726/5987/10475/81603/7391/79720/55048/80149/29801	62
GO:0000723	BP	GO:0000723	telomere maintenance	28/1889	154/18903	0.00129949	0.0346786	0.0318033	86/641/10576/908/10694/1736/26272/26354/3181/3320/55505/286053/54780/79991/5889/6118/6119/6672/51002/84464/1499/548593/79008/10445/220064/23381/5976/3104	28
GO:0010212	BP	GO:0010212	response to ionizing radiation	26/1889	143/18903	0.00189631	0.0463884	0.0425422	301/581/596/641/57103/58493/836/1936/26272/404672/10276/5423/6154/6648/9577/867/1196/1535/1785/65123/23514/9112/5883/6609/79073/10206	26
GO:0031349	BP	GO:0031349	positive regulation of defense response	47/1889	307/18903	0.00205243	0.0497927	0.0456642	9447/834/837/11126/10666/3148/3320/3620/3823/26065/9782/4258/11315/27250/6283/6279/4068/8723/9868/6845/8673/101/55122/64170/1051/1075/1535/84034/2033/2534/2896/3551/3603/3805/3916/353514/4792/84166/22861/5336/55072/400709/121260/6850/340061/7132/90933	47
GO:0043547	BP	GO:0043547	positive regulation of GTPase activity	44/1889	283/18903	0.00206858	0.049978	0.0458341	9824/255520/8477/4739/10276/5910/6001/64786/55854/29/57186/11033/116985/116988/50807/1857/2064/23108/51291/23526/9922/4649/4763/2889/51735/51195/10235/55920/5863/10636/391/23513/10507/9905/27352/23616/6494/6655/374403/55357/128637/23102/414059/7248	44
GO:0044391	CC	GO:0044391	ribosomal subunit	77/1956	188/19869	1.42e-29	1.03e-26	7.22e-27	54505/83939/3396/65008/28998/29088/63875/29074/219927/29093/79590/51264/11222/64983/9553/51318/64979/54148/64976/28977/84311/26589/57129/51642/54534/51258/51373/51023/54460/56945/51649/28957/10240/51650/51081/6135/6136/6139/6144/9349/6152/6154/51121/6155/6122/6156/6160/6164/11224/6165/6166/6170/6124/6171/6125/6128/6129/6204/6206/6207/6208/6218/6222/6224/6227/6229/6230/6232/6233/51065/6235/6189/61…	77
GO:0101002	CC	GO:0101002	ficolin-1-rich granule	48/1956	185/19869	2.37e-10	1.08e-08	7.56e-09	55860/10694/338339/23412/6993/1915/10875/9535/3320/3312/3608/10549/5683/5686/5689/5695/5701/10213/9861/6727/7130/101/226/240/161/317/535/79169/124583/1378/1471/28988/2548/2799/3101/3304/3614/3687/3689/3916/9961/23218/5265/374403/10312/7077/23352/7414	48
GO:0016469	CC	GO:0016469	proton-transporting two-sector ATPase complex	20/1956	50/19869	1.71e-08	4.61e-07	3.22e-07	509/432369/515/10476/521/522/9551/10632/539/8992/51382/529/9550/9556/84833/537/535/533/9296/10312	20
GO:0005925	CC	GO:0005925	focal adhesion	76/1956	422/19869	1.48e-07	3.85e-06	2.69e-06	301/10109/10094/567/998/2665/3312/3675/8649/4739/9260/23011/5898/25996/6136/9349/6155/6122/6156/6160/6124/6125/6128/6129/6204/6207/6208/6218/6222/6235/6189/6191/6201/87/81/84964/54518/9181/867/976/1499/1535/23191/1601/1785/2242/2314/10211/2319/2580/3304/10525/3603/3611/3678/3689/3695/3927/4026/4627/23385/5034/5170/5297/51495/5786/5880/391/6548/6645/8675/6840/7094/7414/7431/7791	76
GO:0120114	CC	GO:0120114	Sm-like protein family complex	30/1956	116/19869	5.75e-07	1.2e-05	8.38e-06	1207/51747/79833/51574/27257/27258/23658/51690/51691/10465/8559/51634/11017/51639/8487/10569/6627/6629/6633/6636/6637/6638/153527/7919/9416/55692/9129/79171/10262/6625	30
GO:1905368	CC	GO:1905368	peptidase complex	29/1956	118/19869	2.71e-06	4.93e-05	3.45e-05	56943/5682/5683/5684/5685/5686/5687/5689/5695/5700/5701/5706/5716/10213/9861/5721/23478/90701/6883/27097/7337/56970/835/2648/27429/51604/10197/6687/10629	29
GO:0030496	CC	GO:0030496	midbody	35/1956	203/19869	0.000732992	0.00613355	0.00429242	285331/998/51510/27436/2079/26354/11104/23172/129531/9585/5885/5898/5901/10190/311/55262/10659/1540/1785/84062/256364/23265/2771/3603/10300/64780/9600/55920/6294/10807/54434/6840/79720/84936/23503	35
GO:0003735	MF	GO:0003735	structural constituent of ribosome	70/1932	176/18432	1.74e-24	1.86e-21	1.72e-21	51187/645683/65008/28998/29088/63875/29074/219927/29093/79590/51264/11222/64983/9553/51318/64979/28977/26589/57129/51258/51373/51023/54460/56945/51649/10240/51650/51081/6135/6136/6139/6144/9349/6152/6154/51121/6155/6122/6156/6160/6164/11224/6165/6166/6170/6124/6171/6125/6128/6129/6204/6206/6207/6208/6218/6222/6224/6227/6229/6230/6232/6233/51065/6235/6189/6191/6194/6201/55133/84545	70
GO:0003713	MF	GO:0003713	transcription coactivator activity	57/1932	281/18432	7.4e-07	0.00039579	0.000367515	86/8896/119392/10153/10987/9443/56943/3148/9969/9477/10001/11315/9604/56254/10463/6605/6760/51188/10923/6883/27097/9325/7337/10600/87/81/56970/57658/1499/10521/2033/2648/8543/9794/9968/57591/64210/9112/7994/4851/4928/85441/5579/473/11035/6047/6601/6602/10629/6942/10206/7706/5987/10475/81603/23558/83637	57
GO:0030695	MF	GO:0030695	GTPase regulator activity	84/1932	488/18432	3.18e-06	0.000851112	0.000790309	9824/57584/10059/1933/1936/255520/26269/2665/10542/57189/8649/10276/4925/5910/6001/5997/6103/64786/29/11214/55738/392/393/64333/23370/9181/9605/57186/11033/9744/116985/116988/50807/50619/79958/22898/1794/8890/9844/89846/55701/64926/126432/23108/51291/26086/8925/23526/9922/3996/23101/4649/4650/4763/26030/9267/27128/23550/51495/8498/2889/51735/51195/5922/10235/55920/5863/10636/60626/6305/9905/27352…	84
GO:0060589	MF	GO:0060589	nucleoside-triphosphatase regulator activity	84/1932	488/18432	3.18e-06	0.000851112	0.000790309	9824/57584/10059/1933/1936/255520/26269/2665/10542/57189/8649/10276/4925/5910/6001/5997/6103/64786/29/11214/55738/392/393/64333/23370/9181/9605/57186/11033/9744/116985/116988/50807/50619/79958/22898/1794/8890/9844/89846/55701/64926/126432/23108/51291/26086/8925/23526/9922/3996/23101/4649/4650/4763/26030/9267/27128/23550/51495/8498/2889/51735/51195/5922/10235/55920/5863/10636/60626/6305/9905/27352…	84
GO:0045296	MF	GO:0045296	cadherin binding	59/1932	333/18432	3.84e-05	0.00561835	0.00521698	10598/301/28969/829/10694/51510/1192/22837/54505/1936/83939/3646/51031/3312/3895/4690/11315/5110/5052/5800/5901/5917/6152/6164/6128/26156/6286/6643/10190/8615/55854/226/392/11273/867/64072/9793/1453/1499/28988/50807/79180/10938/7458/2194/3927/2011/4627/5093/5297/5770/23513/10801/6811/55357/7094/26058/7706/7414	59
GO:0019843	MF	GO:0019843	rRNA binding	19/1932	67/18432	3.85e-05	0.00561835	0.00521698	84154/55299/80135/10436/29074/51373/51023/51081/51335/6135/6136/9349/6122/6125/6207/6208/6222/6191/79159	19
GO:0140662	MF	GO:0140662	ATP-dependent protein folding chaperone	14/1932	41/18432	4.2e-05	0.00561835	0.00521698	10576/908/10694/10845/3320/51182/3308/3312/3329/3336/10808/3304/3305/10525	14
GO:0051082	MF	GO:0051082	unfolded protein binding	27/1932	124/18432	0.000173252	0.016837	0.0156342	10576/908/10694/10845/3301/10294/51726/134266/3320/51182/3312/3329/3336/4666/83955/5204/9804/7411/3304/3305/27429/10525/22937/6687/6892/10383/56886	27
GO:0015399	MF	GO:0015399	primary active transmembrane transporter activity	33/1932	169/18432	0.000314201	0.0279901	0.0259905	8992/51382/529/9550/1329/1337/1349/4694/4697/4702/4704/4708/4709/4711/4712/4722/4724/4725/4729/9804/29796/7388/20/23461/10347/89845/9619/488/535/533/9296/6892/10312	33
GO:0016655	MF	GO:0016655	oxidoreductase activity, acting on NAD(P)H, quinone or similar compound as acceptor	15/1932	57/18432	0.000594449	0.0423644	0.0393379	8644/1109/1429/4694/4697/4702/4704/4708/4709/4711/4712/4722/4724/4725/4729	15
