# Supplementary material for: Early Dysregulation of RNA Splicing and Translation Processes Are Key Markers from Mild Cognitive Impairment to Alzheimer’s Disease: An In Silico Transcriptomic Analysis
Source: Int J Mol Sci. 2025 Jul 28;26(15):7303. doi: 10.3390/ijms26157303 (PMC12347487; doi:10.3390/ijms26157303)
Supplement: Supplementary file 1 [file ijms-26-07303-s001.zip › ijms-3787177-supplementary/Supplementary Files/Supplementary Table S4.xlsx]

## Sheet: ribonucleoprotein complex bioge
Symbol	Entrez ID	fc CTLvsMCI	fc CTLvsAD
ABCE1	6059	-0.271777	-0.193915
BXDC1	84154	-0.450242	-0.493161
BXDC2	55299	-0.275598	-0.244436
BXDC5	80135	-0.22667	-0.179811
C15orf15	51187	-0.663604	-0.416431
C8orf59	401466	-0.328062	-0.249828
CLNS1A	1207	-0.262082	-0.220314
COIL	8161	-0.145356	-0.136907
CROP	51747	-0.430558	-0.234786
DDX1	1653	-0.276872	-0.257947
DENR	8562	-0.305346	-0.253639
DHX29	54505	-0.139366	-0.118751
DIMT1L	27292	-0.128135	-0.101284
DKC1	1736	-0.111506	-0.127068
EBNA1BP2	10969	-0.16301	-0.207252
EFTUD1	79631	-0.0759326	-0.0847979
EIF2A	83939	-0.367827	-0.269983
EIF3E	3646	-0.610267	-0.580523
EIF3M	10480	-0.264725	-0.169747
EMG1	10436	-0.342184	-0.315568
EXOSC1	51013	-0.151972	-0.161431
EXOSC3	51010	-0.172368	-0.12772
EXOSC7	23016	-0.150308	-0.195492
EXOSC8	11340	-0.148396	-0.13395
EXOSC9	5393	-0.0983161	-0.0971882
FRG1	2483	-0.388381	-0.297699
GEMIN6	79833	-0.208828	-0.204849
GNL2	29889	-0.324451	-0.331604
GPATCH4	54865	-0.100826	-0.105834
GTF2H5	404672	-0.509254	-0.534468
HSP90AA1	3320	-0.68043	-0.641956
ISY1	57461	-0.20171	-0.191126
LTV1	84946	-0.202223	-0.171373
MCTS1	28985	-0.117876	-0.0826336
METTL5	29081	-0.371147	-0.404052
MKI67IP	84365	-0.376055	-0.326077
MPHOSPH10	10199	-0.277696	-0.289657
MRPL1	65008	-0.141553	-0.11174
MRPL22	29093	-0.501628	-0.479361
MRPL36	64979	-0.259763	-0.270895
MRPS7	51081	-0.127726	-0.0969608
MTERFD1	51001	-0.182758	-0.154148
NCBP1	4686	-0.118866	-0.088718
NGRN	51335	-0.1861	-0.206045
NMD3	51068	-0.143207	-0.110096
NOL11	25926	-0.17704	-0.139019
NOL8	55035	-0.142979	-0.152145
NOLA3	55505	-0.443929	-0.32537
NOP5/NOP58	51602	-0.203174	-0.134731
NUP88	4927	-0.245491	-0.229713
PAK1IP1	55003	-0.173332	-0.177797
PRPF18	8559	-0.136289	-0.108954
PWP1	11137	-0.183046	-0.212663
RAN	5901	-0.141587	-0.143332
RBMX2	51634	-0.16976	-0.10748
RIOK2	55781	-0.390526	-0.344405
RPL11	6135	-0.448173	-0.478211
RPL24	6152	-0.451289	-0.441692
RPL26	6154	-1.21777	-1.19356
RPL26L1	51121	-0.428237	-0.39386
RPL27	6155	-0.347493	-0.265004
RPL35	11224	-0.489342	-0.353843
RPL35A	6165	-0.352248	-0.359354
RPL5	6125	-0.487783	-0.422727
RPL6	6128	-0.32209	-0.33685
RPL7	6129	-0.50303	-0.466716
RPP40	10799	-0.07808	-0.0962745
RPS14	6208	-0.245457	-0.183883
RPS17	6218	-0.89391	-0.744692
RPS21	6227	-0.259042	-0.156364
RPS24	6229	-0.779322	-0.750955
RPS25	6230	-0.582401	-0.656357
RPS27	6232	-0.801827	-0.607823
RPS27L	51065	-0.84023	-0.725604
RPS6	6194	-0.282532	-0.193953
RPS7	6201	-0.111659	-0.0981335
RRP15	51018	-0.146991	-0.122362
RSL1D1	26156	-0.230008	-0.270549
SDAD1	55153	-0.165744	-0.155169
SF3B14	51639	-0.49218	-0.399318
SFRS1	6426	-0.27343	-0.196589
SIP1	8487	-0.106567	-0.084358
SKIV2L2	23517	-0.276206	-0.186527
SLU7	10569	-0.484832	-0.458336
SNRPA1	6627	-0.130512	-0.128542
SNRPB2	6629	-0.324854	-0.351003
SNRPD2	6633	-0.627424	-0.599252
SNRPF	6636	-0.179251	-0.164295
SNRPG	6637	-0.960285	-0.842006
TFB2M	64216	-0.201557	-0.143417
TINP1	10412	-0.517251	-0.509062
UTP11L	51118	-0.15392	-0.155167
UTP14A	10813	-0.0999508	-0.113432
UTP6	55813	-0.236682	-0.208235
WDR12	55759	-0.164095	-0.129744
WDR75	84128	-0.235967	-0.190115
ZNF622	90441	-0.197214	-0.183631
ZNHIT3	9326	-0.390249	-0.286836
ADAR	103	0.192515	0.201637
BAT1	7919	0.166729	0.112604
BOP1	23246	0.124898	0.0988742
CUGBP2	10659	0.130692	0.147263
DDX17	10521	0.20143	0.180878
DDX23	9416	0.206676	0.117904
EIF4H	7458	0.124625	0.0866066
ISG20L2	81875	0.123368	0.0950359
LUC7L	55692	0.143811	0.0799043
METT11D1	64745	0.191758	0.120854
NOL1	4839	0.187306	0.115893
NSUN5	55695	0.112476	0.0859862
NSUN5B	155400	0.242435	0.119215
NSUN5C	260294	0.1787	0.199481
ORAOV1	220064	0.131725	0.0944722
PRPF3	9129	0.127613	0.120064
RBM5	10181	0.173971	0.153042
RRP12	23223	0.156479	0.160334
SF3B4	10262	0.185622	0.118851
SIRT7	51547	0.126267	0.125142
TBL3	10607	0.101553	0.0791046
TSC1	7248	0.111655	0.0711111
XAB2	56949	0.171638	0.107307

## Sheet: ribosomal subunit
Symbol	Entrez ID	fc CTLvsMCI	fc CTLvsAD
DHX29	54505	-0.139366	-0.118751
EIF2A	83939	-0.367827	-0.269983
ICT1	3396	-0.177614	-0.178499
MRPL1	65008	-0.141553	-0.11174
MRPL13	28998	-0.269443	-0.168279
MRPL15	29088	-0.177903	-0.123829
MRPL17	63875	-0.305797	-0.265162
MRPL18	29074	-0.233326	-0.197642
MRPL21	219927	-0.265806	-0.265945
MRPL22	29093	-0.501628	-0.479361
MRPL24	79590	-0.215358	-0.135453
MRPL27	51264	-0.173376	-0.21683
MRPL3	11222	-0.567069	-0.434159
MRPL32	64983	-0.278522	-0.220991
MRPL33	9553	-0.397045	-0.374468
MRPL35	51318	-0.506871	-0.445831
MRPL36	64979	-0.259763	-0.270895
MRPL39	54148	-0.318981	-0.296203
MRPL40	64976	-0.189492	-0.163726
MRPL42	28977	-0.116726	-0.132503
MRPL45	84311	-0.165094	-0.114447
MRPL46	26589	-0.145601	-0.141765
MRPL47	57129	-0.124248	-0.107523
MRPL48	51642	-0.203935	-0.179045
MRPL50	54534	-0.315333	-0.273549
MRPL51	51258	-0.569439	-0.660656
MRPS17	51373	-0.255277	-0.258401
MRPS18C	51023	-0.883392	-0.810837
MRPS21	54460	-0.590879	-0.593466
MRPS22	56945	-0.45893	-0.376359
MRPS23	51649	-0.21464	-0.163787
MRPS28	28957	-0.238476	-0.1843
MRPS31	10240	-0.290709	-0.250254
MRPS33	51650	-0.297369	-0.492136
MRPS7	51081	-0.127726	-0.0969608
RPL11	6135	-0.448173	-0.478211
RPL12	6136	-0.250819	-0.258634
RPL17	6139	-1.01356	-0.889331
RPL21	6144	-0.889661	-0.821289
RPL23	9349	-0.955255	-0.804149
RPL24	6152	-0.451289	-0.441692
RPL26	6154	-1.21777	-1.19356
RPL26L1	51121	-0.428237	-0.39386
RPL27	6155	-0.347493	-0.265004
RPL3	6122	-0.204069	-0.215516
RPL30	6156	-0.380499	-0.316206
RPL31	6160	-1.18107	-0.922184
RPL34	6164	-0.267683	-0.221991
RPL35	11224	-0.489342	-0.353843
RPL35A	6165	-0.352248	-0.359354
RPL36AL	6166	-0.59474	-0.736164
RPL39	6170	-0.688015	-0.598557
RPL4	6124	-0.323639	-0.318171
RPL41	6171	-0.29351	-0.417858
RPL5	6125	-0.487783	-0.422727
RPL6	6128	-0.32209	-0.33685
RPL7	6129	-0.50303	-0.466716
RPS10	6204	-0.230497	-0.184882
RPS12	6206	-0.135587	-0.176657
RPS13	6207	-0.215816	-0.185902
RPS14	6208	-0.245457	-0.183883
RPS17	6218	-0.89391	-0.744692
RPS18	6222	-0.359736	-0.246623
RPS20	6224	-0.345215	-0.375606
RPS21	6227	-0.259042	-0.156364
RPS24	6229	-0.779322	-0.750955
RPS25	6230	-0.582401	-0.656357
RPS27	6232	-0.801827	-0.607823
RPS27A	6233	-0.478616	-0.560999
RPS27L	51065	-0.84023	-0.725604
RPS29	6235	-0.391682	-0.293261
RPS3A	6189	-0.842399	-0.591851
RPS4X	6191	-0.21204	-0.263899
RPS6	6194	-0.282532	-0.193953
RPS7	6201	-0.111659	-0.0981335
ZCCHC17	51538	-0.254494	-0.247732
MRPL43	84545	0.143098	0.149441

## Sheet: structural constituent of ribos
Symbol	Entrez ID	fc CTLvsMCI	fc CTLvsAD
C15orf15	51187	-0.663604	-0.416431
LOC645683	645683	-0.165017	-0.152438
MRPL1	65008	-0.141553	-0.11174
MRPL13	28998	-0.269443	-0.168279
MRPL15	29088	-0.177903	-0.123829
MRPL17	63875	-0.305797	-0.265162
MRPL18	29074	-0.233326	-0.197642
MRPL21	219927	-0.265806	-0.265945
MRPL22	29093	-0.501628	-0.479361
MRPL24	79590	-0.215358	-0.135453
MRPL27	51264	-0.173376	-0.21683
MRPL3	11222	-0.567069	-0.434159
MRPL32	64983	-0.278522	-0.220991
MRPL33	9553	-0.397045	-0.374468
MRPL35	51318	-0.506871	-0.445831
MRPL36	64979	-0.259763	-0.270895
MRPL42	28977	-0.116726	-0.132503
MRPL46	26589	-0.145601	-0.141765
MRPL47	57129	-0.124248	-0.107523
MRPL51	51258	-0.569439	-0.660656
MRPS17	51373	-0.255277	-0.258401
MRPS18C	51023	-0.883392	-0.810837
MRPS21	54460	-0.590879	-0.593466
MRPS22	56945	-0.45893	-0.376359
MRPS23	51649	-0.21464	-0.163787
MRPS31	10240	-0.290709	-0.250254
MRPS33	51650	-0.297369	-0.492136
MRPS7	51081	-0.127726	-0.0969608
RPL11	6135	-0.448173	-0.478211
RPL12	6136	-0.250819	-0.258634
RPL17	6139	-1.01356	-0.889331
RPL21	6144	-0.889661	-0.821289
RPL23	9349	-0.955255	-0.804149
RPL24	6152	-0.451289	-0.441692
RPL26	6154	-1.21777	-1.19356
RPL26L1	51121	-0.428237	-0.39386
RPL27	6155	-0.347493	-0.265004
RPL3	6122	-0.204069	-0.215516
RPL30	6156	-0.380499	-0.316206
RPL31	6160	-1.18107	-0.922184
RPL34	6164	-0.267683	-0.221991
RPL35	11224	-0.489342	-0.353843
RPL35A	6165	-0.352248	-0.359354
RPL36AL	6166	-0.59474	-0.736164
RPL39	6170	-0.688015	-0.598557
RPL4	6124	-0.323639	-0.318171
RPL41	6171	-0.29351	-0.417858
RPL5	6125	-0.487783	-0.422727
RPL6	6128	-0.32209	-0.33685
RPL7	6129	-0.50303	-0.466716
RPS10	6204	-0.230497	-0.184882
RPS12	6206	-0.135587	-0.176657
RPS13	6207	-0.215816	-0.185902
RPS14	6208	-0.245457	-0.183883
RPS17	6218	-0.89391	-0.744692
RPS18	6222	-0.359736	-0.246623
RPS20	6224	-0.345215	-0.375606
RPS21	6227	-0.259042	-0.156364
RPS24	6229	-0.779322	-0.750955
RPS25	6230	-0.582401	-0.656357
RPS27	6232	-0.801827	-0.607823
RPS27A	6233	-0.478616	-0.560999
RPS27L	51065	-0.84023	-0.725604
RPS29	6235	-0.391682	-0.293261
RPS3A	6189	-0.842399	-0.591851
RPS4X	6191	-0.21204	-0.263899
RPS6	6194	-0.282532	-0.193953
RPS7	6201	-0.111659	-0.0981335
SRBD1	55133	-0.183608	-0.141066
MRPL43	84545	0.143098	0.149441

## Sheet: network DEGs
Symbol	Entrez	fc CTLvsMCI	fc CTLvsAD	Corrisponding STRING name
ABCE1	6059	-0.271777	-0.193915	ABCE1
ADAR	103	0.192515	0.201637	ADAR
BAT1	7919	0.166729	0.112604	SLC7A9
BOP1	23246	0.124898	0.0988742	BOP1
BXDC1	84154	-0.450242	-0.493161	RPF2
BXDC2	55299	-0.275598	-0.244436	BRIX1
BXDC5	80135	-0.22667	-0.179811	RPF1
C15orf15	51187	-0.663604	-0.416431	RSL24D1
C8orf59	401466	-0.328062	-0.249828	RBIS
CLNS1A	1207	-0.262082	-0.220314	CLNS1A
COIL	8161	-0.145356	-0.136907	COIL
CROP	51747	-0.430558	-0.234786	LUC7L3
CUGBP2	10659	0.130692	0.147263	CELF2
DDX1	1653	-0.276872	-0.257947	DDX1
DDX17	10521	0.20143	0.180878	DDX17
DDX23	9416	0.206676	0.117904	DDX23
DENR	8562	-0.305346	-0.253639	DENR
DHX29	54505	-0.139366	-0.118751	DHX29
DIMT1L	27292	-0.128135	-0.101284	DIMT1
DKC1	1736	-0.111506	-0.127068	DKC1
EBNA1BP2	10969	-0.16301	-0.207252	EBNA1BP2
EFTUD1	79631	-0.0759326	-0.0847979	ELF1
EIF2A	83939	-0.367827	-0.269983	EIF2A
EIF3E	3646	-0.610267	-0.580523	EIF3E
EIF3M	10480	-0.264725	-0.169747	EIF3M
EIF4H	7458	0.124625	0.0866066	EIF4H
EMG1	10436	-0.342184	-0.315568	EMG1
EXOSC1	51013	-0.151972	-0.161431	EXOSC1
EXOSC3	51010	-0.172368	-0.12772	EXOSC3
EXOSC7	23016	-0.150308	-0.195492	EXOSC7
EXOSC8	11340	-0.148396	-0.13395	EXOSC8
EXOSC9	5393	-0.0983161	-0.0971882	EXOSC9
FRG1	2483	-0.388381	-0.297699	FRG1
GEMIN6	79833	-0.208828	-0.204849	GEMIN6
GNL2	29889	-0.324451	-0.331604	GNL2
GPATCH4	54865	-0.100826	-0.105834	GPATCH4
GTF2H5	404672	-0.509254	-0.534468	GTF2H5
HSP90AA1	3320	-0.68043	-0.641956	HSP90AA1
ICT1	3396	-0.177614	-0.178499	MRPL58
ISG20L2	81875	0.123368	0.0950359	ISG20L2
ISY1	57461	-0.20171	-0.191126	ISY1
LOC645683	645683	-0.165017	-0.152438
LTV1	84946	-0.202223	-0.171373	LTV1
LUC7L	55692	0.143811	0.0799043	LUC7L
MCTS1	28985	-0.117876	-0.0826336	MCTS1
METT11D1	64745	0.191758	0.120854	METTL17
METTL5	29081	-0.371147	-0.404052	METTL5
MKI67IP	84365	-0.376055	-0.326077	NIFK
MPHOSPH10	10199	-0.277696	-0.289657	MPHOSPH10
MRPL1	65008	-0.141553	-0.11174	MRPL1
MRPL13	28998	-0.269443	-0.168279	MRPL13
MRPL15	29088	-0.177903	-0.123829	MRPL15
MRPL17	63875	-0.305797	-0.265162	MRPL17
MRPL18	29074	-0.233326	-0.197642	MRPL18
MRPL21	219927	-0.265806	-0.265945	MRPL21
MRPL22	29093	-0.501628	-0.479361	MRPL22
MRPL24	79590	-0.215358	-0.135453	MRPL24
MRPL27	51264	-0.173376	-0.21683	MRPL27
MRPL3	11222	-0.567069	-0.434159	MRPL3
MRPL32	64983	-0.278522	-0.220991	MRPL32
MRPL33	9553	-0.397045	-0.374468	MRPL33
MRPL35	51318	-0.506871	-0.445831	MRPL35
MRPL36	64979	-0.259763	-0.270895	MRPL36
MRPL39	54148	-0.318981	-0.296203	MRPL39
MRPL40	64976	-0.189492	-0.163726	MRPL40
MRPL42	28977	-0.116726	-0.132503	MRPL42
MRPL43	84545	0.143098	0.149441	MRPL43
MRPL45	84311	-0.165094	-0.114447	MRPL45
MRPL46	26589	-0.145601	-0.141765	MRPL46
MRPL47	57129	-0.124248	-0.107523	MRPL47
MRPL48	51642	-0.203935	-0.179045	MRPL48
MRPL50	54534	-0.315333	-0.273549	MRPL50
MRPL51	51258	-0.569439	-0.660656	MRPL51
MRPS17	51373	-0.255277	-0.258401	MRPS17
MRPS18C	51023	-0.883392	-0.810837	MRPS18C
MRPS21	54460	-0.590879	-0.593466	MRPS21
MRPS22	56945	-0.45893	-0.376359	MRPS22
MRPS23	51649	-0.21464	-0.163787	MRPS23
MRPS28	28957	-0.238476	-0.1843	MRPS28
MRPS31	10240	-0.290709	-0.250254	MRPS31
MRPS33	51650	-0.297369	-0.492136	MRPS33
MRPS7	51081	-0.127726	-0.0969608	MRPS7
MTERFD1	51001	-0.182758	-0.154148	MTERF3
NCBP1	4686	-0.118866	-0.088718	NCBP1
NGRN	51335	-0.1861	-0.206045	NGRN
NMD3	51068	-0.143207	-0.110096	NMD3
NOL1	4839	0.187306	0.115893
NOL11	25926	-0.17704	-0.139019	NOL11
NOL8	55035	-0.142979	-0.152145	NOL8
NOLA3	55505	-0.443929	-0.32537	NOP10
NOP5/NOP58	51602	-0.203174	-0.134731	NOP58
NSUN5	55695	0.112476	0.0859862	NSUN5
NSUN5B	155400	0.242435	0.119215
NSUN5C	260294	0.1787	0.199481
NUP88	4927	-0.245491	-0.229713	NUP88
ORAOV1	220064	0.131725	0.0944722	LTO1
PAK1IP1	55003	-0.173332	-0.177797	PAK1IP1
PRPF18	8559	-0.136289	-0.108954	PRPF18
PRPF3	9129	0.127613	0.120064	PRPF3
PWP1	11137	-0.183046	-0.212663	PWP1
RAN	5901	-0.141587	-0.143332	RAN
RBM5	10181	0.173971	0.153042	RBM5
RBMX2	51634	-0.16976	-0.10748	RBMX2
RIOK2	55781	-0.390526	-0.344405	RIOK2
RPL11	6135	-0.448173	-0.478211	RPL11
RPL12	6136	-0.250819	-0.258634	RPL12
RPL17	6139	-1.01356	-0.889331	RPL17
RPL21	6144	-0.889661	-0.821289	RPL21
RPL23	9349	-0.955255	-0.804149	RPL23
RPL24	6152	-0.451289	-0.441692	RPL24
RPL26	6154	-1.21777	-1.19356	RPL26
RPL26L1	51121	-0.428237	-0.39386	RPL26L1
RPL27	6155	-0.347493	-0.265004	RPL27
RPL3	6122	-0.204069	-0.215516	RPL3
RPL30	6156	-0.380499	-0.316206	RPL30
RPL31	6160	-1.18107	-0.922184	RPL31
RPL34	6164	-0.267683	-0.221991	RPL34
RPL35	11224	-0.489342	-0.353843	RPL35
RPL35A	6165	-0.352248	-0.359354	RPL35A
RPL36AL	6166	-0.59474	-0.736164	RPL36AL
RPL39	6170	-0.688015	-0.598557	RPL39
RPL4	6124	-0.323639	-0.318171	RPL4
RPL41	6171	-0.29351	-0.417858	RPL41
RPL5	6125	-0.487783	-0.422727	RPL5
RPL6	6128	-0.32209	-0.33685	RPL6
RPL7	6129	-0.50303	-0.466716	RPL7
RPP40	10799	-0.07808	-0.0962745	RPP40
RPS10	6204	-0.230497	-0.184882	RPS10
RPS12	6206	-0.135587	-0.176657	RPS12
RPS13	6207	-0.215816	-0.185902	RPS13
RPS14	6208	-0.245457	-0.183883	RPS14
RPS17	6218	-0.89391	-0.744692	RPS17
RPS18	6222	-0.359736	-0.246623	RPS18
RPS20	6224	-0.345215	-0.375606	RPS20
RPS21	6227	-0.259042	-0.156364	RPS21
RPS24	6229	-0.779322	-0.750955	RPS24
RPS25	6230	-0.582401	-0.656357	RPS25
RPS27	6232	-0.801827	-0.607823	RPS27
RPS27A	6233	-0.478616	-0.560999	RPS27A
RPS27L	51065	-0.84023	-0.725604	RPS27L
RPS29	6235	-0.391682	-0.293261	RPS29
RPS3A	6189	-0.842399	-0.591851	RPS3A
RPS4X	6191	-0.21204	-0.263899	RPS4X
RPS6	6194	-0.282532	-0.193953	RPS6
RPS7	6201	-0.111659	-0.0981335	RPS7
RRP12	23223	0.156479	0.160334	RRP12
RRP15	51018	-0.146991	-0.122362	RRP15
RSL1D1	26156	-0.230008	-0.270549	RSL1D1
SDAD1	55153	-0.165744	-0.155169	SDAD1
SF3B14	51639	-0.49218	-0.399318	SF3B6
SF3B4	10262	0.185622	0.118851	SF3B4
SFRS1	6426	-0.27343	-0.196589	SRSF1
SIP1	8487	-0.106567	-0.084358	GEMIN2
SIRT7	51547	0.126267	0.125142	SIRT7
SKIV2L2	23517	-0.276206	-0.186527	MTREX
SLU7	10569	-0.484832	-0.458336	SLU7
SNRPA1	6627	-0.130512	-0.128542	SNRPA1
SNRPB2	6629	-0.324854	-0.351003	SNRPB2
SNRPD2	6633	-0.627424	-0.599252	SNRPD2
SNRPF	6636	-0.179251	-0.164295	SNRPF
SNRPG	6637	-0.960285	-0.842006	SNRPG
SRBD1	55133	-0.183608	-0.141066	SRBD1
TBL3	10607	0.101553	0.0791046	TBL3
TFB2M	64216	-0.201557	-0.143417	TFB2M
TINP1	10412	-0.517251	-0.509062	NSA2
TSC1	7248	0.111655	0.0711111	TSC1
UTP11L	51118	-0.15392	-0.155167	UTP11
UTP14A	10813	-0.0999508	-0.113432	UTP14A
UTP6	55813	-0.236682	-0.208235	UTP6
WDR12	55759	-0.164095	-0.129744	WDR12
WDR75	84128	-0.235967	-0.190115	WDR75
XAB2	56949	0.171638	0.107307	XAB2
ZCCHC17	51538	-0.254494	-0.247732	ZCCHC17
ZNF622	90441	-0.197214	-0.183631	ZNF622
ZNHIT3	9326	-0.390249	-0.286836	ZNHIT3
