# Supplementary material for: Early Dysregulation of RNA Splicing and Translation Processes Are Key Markers from Mild Cognitive Impairment to Alzheimer’s Disease: An In Silico Transcriptomic Analysis
Source: Int J Mol Sci. 2025 Jul 28;26(15):7303. doi: 10.3390/ijms26157303 (PMC12347487; doi:10.3390/ijms26157303)
Supplement: Supplementary file 1 [file ijms-26-07303-s001.zip › ijms-3787177-supplementary/Supplementary Files/Supplementary Table S5.xlsx]

## Sheet: Foglio1
@id	AverageShortestPathLength	BetweennessCentrality	ClosenessCentrality	ClusteringCoefficient	Degree	display name	Eccentricity	NeighborhoodConnectivity	Radiality	Stress	fc CTLvsMCI	fc CTLvsAD
stringdb:9606.ENSP00000357459	0	0	0	0	0	ADAR	0	0	Infinity	0	0.192515	0.201637
stringdb:9606.ENSP00000023064	0	0	0	0	0	SLC7A9	0	0	Infinity	0	0.166729	0.112604
stringdb:9606.ENSP00000484492	0	0	0	0	0	RBIS	0	0	Infinity	0	-0.328062	-0.249828
stringdb:9606.ENSP00000240316	0	0	0	0	0	COIL	0	0	Infinity	0	-0.145356	-0.136907
stringdb:9606.ENSP00000376919	0	0	0	0	0	LUC7L3	0	0	Infinity	0	-0.430558	-0.234786
stringdb:9606.ENSP00000488422	0	0	0	0	0	CELF2	0	0	Infinity	0	0.130692	0.147263
stringdb:9606.ENSP00000370745	0	0	0	0	0	DDX1	0	0	Infinity	0	-0.276872	-0.257947
stringdb:9606.ENSP00000380033	0	0	0	0	0	DDX17	0	0	Infinity	0	0.20143	0.180878
stringdb:9606.ENSP00000251636	0	0	0	0	0	DHX29	0	0	Infinity	0	-0.139366	-0.118751
stringdb:9606.ENSP00000239882	0	0	0	0	0	ELF1	0	0	Infinity	0	-0.0759326	-0.0847979
stringdb:9606.ENSP00000417229	0	0	0	0	0	EIF2A	0	0	Infinity	0	-0.367827	-0.269983
stringdb:9606.ENSP00000265753	0	0	0	0	0	EIF4H	0	0	Infinity	0	0.124625	0.0866066
stringdb:9606.ENSP00000396441	0	0	0	0	0	GPATCH4	0	0	Infinity	0	-0.100826	-0.105834
stringdb:9606.ENSP00000476100	0	0	0	0	0	GTF2H5	0	0	Infinity	0	-0.509254	-0.534468
stringdb:9606.ENSP00000335153	0	0	0	0	0	HSP90AA1	0	0	Infinity	0	-0.68043	-0.641956
stringdb:9606.ENSP00000323424	0	0	0	0	0	ISG20L2	0	0	Infinity	0	0.123368	0.0950359
stringdb:9606.ENSP00000260953	0	0	0	0	0	METTL5	0	0	Infinity	0	-0.371147	-0.404052
stringdb:9606.ENSP00000287025	0	0	0	0	0	MTERF3	0	0	Infinity	0	-0.182758	-0.154148
stringdb:9606.ENSP00000368389	0	0	0	0	0	NGRN	0	0	Infinity	0	-0.1861	-0.206045
stringdb:9606.ENSP00000441140	0	0	0	0	0	NOL8	0	0	Infinity	0	-0.142979	-0.152145
stringdb:9606.ENSP00000309126	0	0	0	0	0	NSUN5	0	0	Infinity	0	0.112476	0.0859862
stringdb:9606.ENSP00000458954	0	0	0	0	0	NUP88	0	0	Infinity	0	-0.245491	-0.229713
stringdb:9606.ENSP00000343054	0	0	0	0	0	RBM5	0	0	Infinity	0	0.173971	0.153042
stringdb:9606.ENSP00000369391	0	0	0	0	0	RPP40	0	0	Infinity	0	-0.07808	-0.0962745
stringdb:9606.ENSP00000298552	0	0	0	0	0	TSC1	0	0	Infinity	0	0.111655	0.0711111
stringdb:9606.ENSP00000329466	0	0	0	0	0	SIRT7	0	0	Infinity	0	0.126267	0.125142
stringdb:9606.ENSP00000263736	0	0	0	0	0	SRBD1	0	0	Infinity	0	-0.183608	-0.141066
stringdb:9606.ENSP00000480986	0	0	0	0	0	ZCCHC17	0	0	Infinity	0	-0.254494	-0.247732
stringdb:9606.ENSP00000393241	1.94366	0.0530742	0.514493	0.530021	70	RPS18	6	43.6571	0.986519	128636	-0.359736	-0.246623
stringdb:9606.ENSP00000369757	2	0.02216	0.5	0.586462	62	RPS6	6	44.0968	0.985714	58990	-0.282532	-0.193953
stringdb:9606.ENSP00000346050	2.00704	0.019596	0.498246	0.600546	61	RPS3A	6	44.6557	0.985614	58604	-0.842399	-0.591851
stringdb:9606.ENSP00000420311	2.00704	0.0296531	0.498246	0.59375	64	RPL23	6	46.0156	0.985614	86514	-0.955255	-0.804149
stringdb:9606.ENSP00000495273	2.01408	0.020713	0.496503	0.600565	60	RPS7	6	44.4	0.985513	57952	-0.111659	-0.0981335
stringdb:9606.ENSP00000385958	2.01408	0.0231299	0.496503	0.574317	61	RPS14	6	43.2787	0.985513	48994	-0.245457	-0.183883
stringdb:9606.ENSP00000414321	2.01408	0.0186145	0.496503	0.610734	60	RPS24	6	44.9	0.985513	57852	-0.779322	-0.750955
stringdb:9606.ENSP00000435777	2.02113	0.0181449	0.494774	0.59887	60	RPS13	6	44.2833	0.985412	48500	-0.215816	-0.185902
stringdb:9606.ENSP00000359345	2.02817	0.0212775	0.493056	0.653419	59	RPL5	6	47.6949	0.985312	105826	-0.487783	-0.422727
stringdb:9606.ENSP00000259469	2.04225	0.0161166	0.489655	0.644068	60	RPL35	6	47.4333	0.985111	68422	-0.489342	-0.353843
stringdb:9606.ENSP00000311430	2.0493	0.0135396	0.487973	0.670779	56	RPL4	6	47.5179	0.98501	53594	-0.323639	-0.318171
stringdb:9606.ENSP00000428085	2.0493	0.0150569	0.487973	0.652882	57	RPL30	6	46.7895	0.98501	53690	-0.380499	-0.316206
stringdb:9606.ENSP00000496250	2.05634	0.0235304	0.486301	0.656382	58	RPL11	6	47.5862	0.984909	92814	-0.448173	-0.478211
stringdb:9606.ENSP00000339795	2.07042	0.0126654	0.482993	0.650649	56	RPL7	6	46.1964	0.984708	35256	-0.50303	-0.466716
stringdb:9606.ENSP00000386717	2.07042	0.012729	0.482993	0.662338	56	RPL31	6	46.9643	0.984708	41880	-1.18107	-0.922184
stringdb:9606.ENSP00000498019	2.07746	0.0119366	0.481356	0.683438	54	RPS17	6	47.0185	0.984608	18624	-0.89391	-0.744692
stringdb:9606.ENSP00000346027	2.09859	0.00738804	0.47651	0.759216	51	RPL21	6	49.6471	0.984306	38076	-0.889661	-0.821289
stringdb:9606.ENSP00000346001	2.10563	0.00795275	0.474916	0.711916	52	RPL3	6	48.0962	0.984205	31946	-0.204069	-0.215516
stringdb:9606.ENSP00000378163	2.10563	0.00740399	0.474916	0.751373	51	RPL34	6	49.6275	0.984205	37964	-0.267683	-0.221991
stringdb:9606.ENSP00000495672	2.11268	0.00635904	0.473333	0.772245	50	RPL35A	6	50.14	0.984105	36840	-0.352248	-0.359354
stringdb:9606.ENSP00000463784	2.11972	0.00582055	0.471761	0.755102	50	RPL26	6	49.4	0.984004	30316	-1.21777	-1.19356
stringdb:9606.ENSP00000403172	2.11972	0.00628006	0.471761	0.736327	50	RPL6	6	47.66	0.984004	13688	-0.32209	-0.33685
stringdb:9606.ENSP00000272317	2.12676	0.00453681	0.470199	0.785384	47	RPS27A	6	48.234	0.983903	7608	-0.478616	-0.560999
stringdb:9606.ENSP00000428223	2.12676	0.00479338	0.470199	0.749388	50	RPL26L1	6	49.42	0.983903	14708	-0.428237	-0.39386
stringdb:9606.ENSP00000377640	2.12676	0.00625297	0.470199	0.772109	49	RPL24	6	49.5918	0.983903	25398	-0.451289	-0.441692
stringdb:9606.ENSP00000264279	2.1338	0.0722064	0.468647	0.44808	38	NOP58	5	35.7105	0.983803	168512	-0.203174	-0.134731
stringdb:9606.ENSP00000463842	2.1338	0.00588895	0.468647	0.763605	49	RPL17	6	49.3469	0.983803	29650	-1.01356	-0.889331
stringdb:9606.ENSP00000260443	2.15493	0.0685604	0.464052	0.566145	38	RSL24D1	5	38.5526	0.983501	233788	-0.663604	-0.416431
stringdb:9606.ENSP00000362744	2.19014	0.0077259	0.456592	0.679971	53	RPS4X	6	45.1321	0.982998	10528	-0.21204	-0.263899
stringdb:9606.ENSP00000499044	2.19718	0.00744423	0.455128	0.687029	52	RPS27	6	45.2308	0.982897	10328	-0.801827	-0.607823
stringdb:9606.ENSP00000362153	2.19718	0.0480475	0.455128	0.566845	34	GNL2	5	39	0.982897	200080	-0.324451	-0.331604
stringdb:9606.ENSP00000230050	2.20423	0.00640863	0.453674	0.689291	52	RPS12	6	45.3269	0.982797	8356	-0.135587	-0.176657
stringdb:9606.ENSP00000483484	2.22535	0.0073091	0.449367	0.676829	41	NSA2	6	45.9756	0.982495	15820	-0.517251	-0.509062
stringdb:9606.ENSP00000314193	2.23944	0.0265985	0.446541	0.603077	26	WDR75	5	37.5769	0.982294	99726	-0.235967	-0.190115
stringdb:9606.ENSP00000454836	2.25352	0.0355847	0.44375	0.62	25	TBL3	5	36.4	0.982093	109636	0.101553	0.0791046
stringdb:9606.ENSP00000417559	2.26056	0.049126	0.442368	0.653439	28	NMD3	5	43.7143	0.981992	197352	-0.143207	-0.110096
stringdb:9606.ENSP00000464813	2.26056	0.00257192	0.442368	0.796485	47	RPL27	6	49.0426	0.981992	4698	-0.347493	-0.265004
stringdb:9606.ENSP00000402338	2.27465	0.0246521	0.439628	0.442029	24	RPF2	5	25.875	0.981791	49864	-0.450242	-0.493161
stringdb:9606.ENSP00000377944	2.27465	0.0238563	0.439628	0.770563	22	UTP14A	5	39.3636	0.981791	98422	-0.0999508	-0.113432
stringdb:9606.ENSP00000429374	2.27465	0.00749448	0.439628	0.689562	55	RPS20	7	47.4182	0.981791	7050	-0.345215	-0.375606
stringdb:9606.ENSP00000245539	2.30282	0.051671	0.434251	0.503704	55	MRPS7	7	40.6727	0.981388	156512	-0.127726	-0.0969608
stringdb:9606.ENSP00000355315	2.30282	0.00199939	0.434251	0.888502	42	RPL39	6	50.8333	0.981388	4130	-0.688015	-0.598557
stringdb:9606.ENSP00000345957	2.30986	0.0049927	0.432927	0.75102	50	RPS21	7	48.56	0.981288	5122	-0.259042	-0.156364
stringdb:9606.ENSP00000379339	2.3169	0.00507004	0.431611	0.73551	50	RPS29	7	47.82	0.981187	4554	-0.391682	-0.293261
stringdb:9606.ENSP00000435096	2.32394	0.00384982	0.430303	0.77466	49	RPS25	7	49.1224	0.981087	4602	-0.582401	-0.656357
stringdb:9606.ENSP00000346012	2.33099	0.000366151	0.429003	0.960864	39	RPL36AL	6	53.1026	0.980986	1134	-0.59474	-0.736164
stringdb:9606.ENSP00000306548	2.34507	0.0254254	0.426426	0.554422	49	MRPL13	7	41.4082	0.980785	118648	-0.269443	-0.168279
stringdb:9606.ENSP00000431040	2.35915	0.0155617	0.423881	0.593237	46	MRPL22	7	44	0.980584	86846	-0.501628	-0.479361
stringdb:9606.ENSP00000315017	2.3662	0.0159255	0.422619	0.597101	46	MRPL1	7	43.6957	0.980483	87414	-0.141553	-0.11174
stringdb:9606.ENSP00000354525	2.3662	0.0185923	0.422619	0.580676	46	MRPL24	7	42.8696	0.980483	95076	-0.215358	-0.135453
stringdb:9606.ENSP00000264995	2.3662	0.013233	0.422619	0.611111	45	MRPL3	7	44.6667	0.980483	77112	-0.567069	-0.434159
stringdb:9606.ENSP00000354739	2.37324	0.00141117	0.421365	0.837374	45	RPL12	7	51.0889	0.980382	1574	-0.250819	-0.258634
stringdb:9606.ENSP00000460871	2.37324	0.00552187	0.421365	0.507527	31	RSL1D1	6	35.3226	0.980382	5134	-0.230008	-0.270549
stringdb:9606.ENSP00000356548	2.38028	0.01304	0.420118	0.477833	29	LTV1	6	40.8276	0.980282	9054	-0.202223	-0.171373
stringdb:9606.ENSP00000354580	2.38732	0.0154967	0.418879	0.602436	43	MRPL21	7	42.4186	0.980181	70978	-0.265806	-0.265945
stringdb:9606.ENSP00000223324	2.39437	0.0108446	0.417647	0.622532	42	MRPL32	7	43.0476	0.98008	64216	-0.278522	-0.220991
stringdb:9606.ENSP00000288937	2.39437	0.0127263	0.417647	0.61324	42	MRPL17	7	42.9524	0.98008	64366	-0.305797	-0.265162
stringdb:9606.ENSP00000225969	2.39437	0.0119195	0.417647	0.628339	42	MRPL27	7	43.119	0.98008	64340	-0.173376	-0.21683
stringdb:9606.ENSP00000296102	2.39437	0.0108506	0.417647	0.624855	42	MRPL33	7	43.119	0.98008	64346	-0.397045	-0.374468
stringdb:9606.ENSP00000455106	2.40141	0.00506012	0.416422	0.567742	31	BOP1	6	38	0.97998	5744	0.124898	0.0988742
stringdb:9606.ENSP00000261015	2.40141	0.00465628	0.416422	0.622989	30	WDR12	6	38.9667	0.97998	5678	-0.164095	-0.129744
stringdb:9606.ENSP00000244230	2.40845	0.00634304	0.415205	0.630769	26	MPHOSPH10	6	36.5769	0.979879	3300	-0.277696	-0.289657
stringdb:9606.ENSP00000470560	2.41549	0.00892455	0.413994	0.731225	23	EMG1	6	40.087	0.979779	9752	-0.342184	-0.315568
stringdb:9606.ENSP00000423399	2.41549	0.00939096	0.413994	0.642375	39	MRPL36	7	44.5128	0.979779	45286	-0.259763	-0.270895
stringdb:9606.ENSP00000362105	2.42958	0.00376086	0.411594	0.67029	24	UTP11	6	38.1667	0.979577	2308	-0.15392	-0.155167
stringdb:9606.ENSP00000199320	2.43662	0.0013866	0.410405	0.69697	22	DIMT1	6	38.6364	0.979477	482	-0.128135	-0.101284
stringdb:9606.ENSP00000285814	2.43662	0.00437534	0.410405	0.569231	26	NIFK	6	33.8462	0.979477	5476	-0.376055	-0.326077
stringdb:9606.ENSP00000261708	2.4507	0.000569581	0.408046	0.766234	22	UTP6	6	41.0909	0.979276	286	-0.236682	-0.208235
stringdb:9606.ENSP00000407323	2.46479	0.00505362	0.405714	0.563333	25	EBNA1BP2	6	34.4	0.979074	6140	-0.16301	-0.207252
stringdb:9606.ENSP00000338862	2.47183	0.00199111	0.404558	0.619048	21	BRIX1	6	34.1429	0.978974	2572	-0.275598	-0.244436
stringdb:9606.ENSP00000481646	2.47887	0.00156431	0.403409	0.848837	44	RPS10	7	48.9545	0.978873	1990	-0.230497	-0.184882
stringdb:9606.ENSP00000283109	2.48592	0.00637873	0.402266	0.711462	23	RIOK2	6	46.1304	0.978773	4834	-0.390526	-0.344405
stringdb:9606.ENSP00000446184	2.51408	0.00114671	0.397759	0.483516	14	RRP12	6	30.7143	0.97837	436	0.156479	0.160334
stringdb:9606.ENSP00000312311	2.51408	0.0027409	0.397759	0.791398	31	MRPL46	7	36.129	0.97837	13556	-0.145601	-0.141765
stringdb:9606.ENSP00000417602	2.51408	0.0024361	0.397759	0.804301	31	MRPL47	7	36.3226	0.97837	13544	-0.124248	-0.107523
stringdb:9606.ENSP00000230640	2.52113	0.254577	0.396648	0.307692	13	MTREX	4	18.6154	0.97827	897480	-0.276206	-0.186527
stringdb:9606.ENSP00000339844	2.53521	0.00203129	0.394444	0.81746	28	MRPL43	7	38.8571	0.978068	9776	0.143098	0.149441
stringdb:9606.ENSP00000359688	2.5493	0.000762108	0.392265	0.735294	17	RPF1	6	36.8824	0.977867	1172	-0.22667	-0.179811
stringdb:9606.ENSP00000331019	2.55634	0	0.391185	1	37	RPS27L	7	53.8378	0.977767	0	-0.84023	-0.725604
stringdb:9606.ENSP00000253247	2.56338	0	0.39011	1	11	NOL11	6	35.3636	0.977666	0	-0.17704	-0.139019
stringdb:9606.ENSP00000301585	2.58451	0.00255613	0.386921	0.756048	32	MRPL58	7	33.9062	0.977364	9118	-0.177614	-0.178499
stringdb:9606.ENSP00000296577	2.6338	0.0142177	0.379679	0.876923	26	ABCE1	7	50.2692	0.97666	13258	-0.271777	-0.193915
stringdb:9606.ENSP00000333401	2.6831	0.00154404	0.372703	0.791398	31	MRPL40	7	34.3871	0.975956	7752	-0.189492	-0.163726
stringdb:9606.ENSP00000310042	2.71831	0	0.367876	1	8	ZNF622	6	51.875	0.975453	0	-0.197214	-0.183631
stringdb:9606.ENSP00000348596	2.74648	0.000290701	0.364103	0.6	10	SDAD1	6	26.7	0.97505	114	-0.165744	-0.155169
stringdb:9606.ENSP00000220849	2.77465	2.09996e-05	0.360406	0.982456	19	EIF3E	7	51.6842	0.974648	12	-0.610267	-0.580523
stringdb:9606.ENSP00000280557	2.78873	0.0140845	0.358586	0.882353	17	DENR	7	52.2941	0.974447	15336	-0.305346	-0.253639
stringdb:9606.ENSP00000436049	2.80282	0	0.356784	1	16	EIF3M	7	51.9375	0.974245	0	-0.264725	-0.169747
stringdb:9606.ENSP00000449026	2.85211	0	0.350617	1	9	RPL41	7	51.7778	0.973541	0	-0.29351	-0.417858
stringdb:9606.ENSP00000387365	2.90141	0.000205722	0.34466	0.722222	9	PWP1	6	26	0.972837	34	-0.183046	-0.212663
stringdb:9606.ENSP00000355899	2.90845	7.28449e-05	0.343826	0.861111	9	RRP15	6	26.2222	0.972736	12	-0.146991	-0.122362
stringdb:9606.ENSP00000446215	2.91549	0.0379023	0.342995	0	2	RAN	5	18	0.972636	189696	-0.141587	-0.143332
stringdb:9606.ENSP00000358563	2.92254	0.000443325	0.342169	0.761905	7	DKC1	6	26.1429	0.972535	130	-0.111506	-0.127068
stringdb:9606.ENSP00000359939	2.97887	0.00745497	0.335697	0.571429	7	EXOSC1	5	11.5714	0.97173	13268	-0.151972	-0.161431
stringdb:9606.ENSP00000449884	2.98592	0.000984795	0.334906	0.755682	33	MRPL42	8	31.9697	0.97163	310	-0.116726	-0.132503
stringdb:9606.ENSP00000229238	3	0.000690743	0.333333	0.795699	31	MRPL51	8	33.0645	0.971429	234	-0.569439	-0.660656
stringdb:9606.ENSP00000295491	3	0.00249278	0.333333	0.709677	31	MRPS18C	8	31.7097	0.971429	440	-0.883392	-0.810837
stringdb:9606.ENSP00000305682	3.01408	0.000436252	0.331776	0.839901	29	MRPL39	8	34.1724	0.971227	158	-0.318981	-0.296203
stringdb:9606.ENSP00000484903	3.03521	0.000551226	0.329466	0.781538	26	MRPL45	8	32.2692	0.970926	166	-0.165094	-0.114447
stringdb:9606.ENSP00000260102	3.03521	0.000327705	0.329466	0.861538	26	MRPL15	8	35.2308	0.970926	102	-0.177903	-0.123829
stringdb:9606.ENSP00000363999	3.04225	0.000340046	0.328704	0.846154	27	MRPL50	8	33.4074	0.970825	132	-0.315333	-0.273549
stringdb:9606.ENSP00000418008	3.04225	0.000524041	0.328704	0.773333	25	MRPS22	8	31.8	0.970825	188	-0.45893	-0.376359
stringdb:9606.ENSP00000356001	3.0493	0.000118429	0.327945	0.927536	24	MRPL18	8	36	0.970724	52	-0.233326	-0.197642
stringdb:9606.ENSP00000338389	3.06338	0.000305092	0.326437	0.818182	22	MRPL35	8	32.5	0.970523	100	-0.506871	-0.445831
stringdb:9606.ENSP00000320184	3.08451	0.000339978	0.324201	0.780952	21	MRPS23	8	29.3333	0.970221	96	-0.21464	-0.163787
stringdb:9606.ENSP00000332198	3.08451	2.8417e-05	0.324201	0.666667	3	NOP10	6	23.6667	0.970221	4	-0.443929	-0.32537
stringdb:9606.ENSP00000308717	3.09859	0.000145111	0.322727	0.865497	19	MRPL48	8	30.3684	0.97002	50	-0.203935	-0.179045
stringdb:9606.ENSP00000320567	3.09859	0.000279365	0.322727	0.777778	19	MRPS33	8	30.2632	0.97002	80	-0.297369	-0.492136
stringdb:9606.ENSP00000368887	3.09859	0	0.322727	1	3	PAK1IP1	6	29	0.97002	0	-0.173332	-0.177797
stringdb:9606.ENSP00000276585	3.10563	0.000242196	0.321995	0.733333	16	MRPS28	8	30.75	0.96992	84	-0.238476	-0.1843
stringdb:9606.ENSP00000285298	3.10563	0.000242104	0.321995	0.777778	18	MRPS17	8	28.2778	0.96992	68	-0.255277	-0.258401
stringdb:9606.ENSP00000315397	3.11972	0.000166903	0.320542	0.8	16	MRPS31	8	29.4375	0.969718	48	-0.290709	-0.250254
stringdb:9606.ENSP00000461930	3.12676	0.000150841	0.31982	0.8	15	MRPS21	8	29.0667	0.969618	42	-0.590879	-0.593466
stringdb:9606.ENSP00000484687	3.12676	0	0.31982	0	1	ZNHIT3	6	38	0.969618	0	-0.390249	-0.286836
stringdb:9606.ENSP00000364289	3.19718	0.244501	0.312775	0.464286	8	NCBP1	5	11.625	0.968612	1009702	-0.118866	-0.088718
stringdb:9606.ENSP00000372445	3.28169	0	0.304721	1	2	METTL17	8	43	0.967404	0	0.191758	0.120854
stringdb:9606.ENSP00000355471	3.35915	0	0.297694	1	2	TFB2M	7	26	0.966298	0	-0.201557	-0.143417
stringdb:9606.ENSP00000323046	3.47887	0	0.287449	1	5	EXOSC3	5	7	0.964588	0	-0.172368	-0.12772
stringdb:9606.ENSP00000265564	3.47887	0	0.287449	1	5	EXOSC7	5	7	0.964588	0	-0.150308	-0.195492
stringdb:9606.ENSP00000374354	3.47887	0	0.287449	1	5	EXOSC8	5	7	0.964588	0	-0.148396	-0.13395
stringdb:9606.ENSP00000368984	3.47887	0	0.287449	1	5	EXOSC9	5	7	0.964588	0	-0.0983161	-0.0971882
stringdb:9606.ENSP00000279147	3.62676	0	0.275728	0	1	LTO1	8	26	0.962475	0	0.131725	0.0944722
stringdb:9606.ENSP00000360365	3.78169	0	0.264432	0	1	MCTS1	8	17	0.960262	0	-0.117876	-0.0826336
stringdb:9606.ENSP00000266735	3.95775	0.0618036	0.252669	0.374269	19	SNRPF	6	7.89474	0.957746	252658	-0.179251	-0.164295
stringdb:9606.ENSP00000342374	3.97183	0.0407434	0.251773	0.455882	17	SNRPD2	6	8.70588	0.957545	216528	-0.627424	-0.599252
stringdb:9606.ENSP00000393388	3.97183	0.0407434	0.251773	0.455882	17	SNRPG	6	8.70588	0.957545	216528	-0.960285	-0.842006
stringdb:9606.ENSP00000254193	3.99296	0.0334181	0.250441	0.593407	14	SNRPA1	6	9.92857	0.957243	180388	-0.130512	-0.128542
stringdb:9606.ENSP00000258962	4.0493	0.00491459	0.246957	0.904762	7	SRSF1	6	13.4286	0.956439	36064	-0.27343	-0.196589
stringdb:9606.ENSP00000293872	4.07042	0	0.245675	1	4	LUC7L	6	15.25	0.956137	0	0.143811	0.0799043
stringdb:9606.ENSP00000246071	4.87324	0.000251271	0.205202	0.8	11	SNRPB2	7	11.4545	0.944668	30	-0.324854	-0.351003
stringdb:9606.ENSP00000315379	4.88732	0.00015697	0.204611	0.833333	9	PRPF3	7	12.1111	0.944467	18	0.127613	0.120064
stringdb:9606.ENSP00000351137	4.88732	0.000290157	0.204611	0.777778	9	XAB2	7	11.8889	0.944467	22	0.171638	0.107307
stringdb:9606.ENSP00000339090	4.89437	4.10263e-05	0.204317	0.916667	9	RBMX2	7	12.5556	0.944366	6	-0.16976	-0.10748
stringdb:9606.ENSP00000271628	4.89437	4.10263e-05	0.204317	0.916667	9	SF3B4	7	12.5556	0.944366	6	0.185622	0.118851
stringdb:9606.ENSP00000297151	4.89437	0.014097	0.204317	0.714286	8	SLU7	7	12.125	0.944366	72234	-0.484832	-0.458336
stringdb:9606.ENSP00000233468	4.90141	3.32967e-05	0.204023	0.928571	8	SF3B6	7	12.875	0.944266	4	-0.49218	-0.399318
stringdb:9606.ENSP00000310723	4.92254	0	0.203147	1	5	DDX23	7	15.2	0.943964	0	0.206676	0.117904
stringdb:9606.ENSP00000281950	4.92958	0	0.202857	1	4	GEMIN6	7	14.25	0.943863	0	-0.208828	-0.204849
stringdb:9606.ENSP00000308533	4.92958	0	0.202857	1	4	GEMIN2	7	14.25	0.943863	0	-0.106567	-0.084358
stringdb:9606.ENSP00000433919	4.93662	0	0.202568	1	3	CLNS1A	7	17.6667	0.943763	0	-0.262082	-0.220314
stringdb:9606.ENSP00000273541	4.93662	0	0.202568	1	3	ISY1	7	14	0.943763	0	-0.20171	-0.191126
stringdb:9606.ENSP00000226798	4.9507	0	0.201991	0	1	FRG1	7	19	0.943561	0	-0.388381	-0.297699
stringdb:9606.ENSP00000367835	5.88732	0	0.169856	0	1	PRPF18	8	8	0.930181	0	-0.136289	-0.108954
