# Supplementary material for: Early Dysregulation of RNA Splicing and Translation Processes Are Key Markers from Mild Cognitive Impairment to Alzheimer’s Disease: An In Silico Transcriptomic Analysis
Source: Int J Mol Sci. 2025 Jul 28;26(15):7303. doi: 10.3390/ijms26157303 (PMC12347487; doi:10.3390/ijms26157303)
Supplement: Supplementary file 1 [file ijms-26-07303-s001.zip › ijms-3787177-supplementary/Supplementary Files/Supplementary Table S7.tsv]

AD	CTL	MCI	GenderMale	AgeGroup57_61	AgeGroup62_66	AgeGroup67_71	AgeGroup72_76	AgeGroup77_81	AgeGroup82_86	AgeGroup87_91	EthnicityUnknown	EthnicityWestern_European
1	0	0	1	0	0	0	0	0	0	1	0	1
0	1	0	0	0	0	0	0	0	1	0	0	1
0	0	1	1	0	0	0	0	0	1	0	0	1
0	1	0	0	0	0	0	1	0	0	0	0	1
0	0	1	0	0	0	0	1	0	0	0	0	1
1	0	0	0	0	0	0	1	0	0	0	0	1
0	0	1	1	0	0	0	0	1	0	0	0	1
0	0	1	1	0	0	0	1	0	0	0	0	1
0	1	0	0	0	0	0	1	0	0	0	0	1
1	0	0	0	0	0	0	0	1	0	0	0	1
1	0	0	0	0	0	0	0	0	1	0	0	1
0	1	0	0	0	0	0	0	1	0	0	0	1
0	0	1	0	0	0	0	1	0	0	0	0	1
1	0	0	0	0	0	0	0	1	0	0	0	1
0	0	1	1	0	0	0	1	0	0	0	0	1
0	0	1	0	0	0	0	0	1	0	0	0	1
0	1	0	1	0	0	0	0	1	0	0	0	1
1	0	0	1	0	0	0	1	0	0	0	1	0
1	0	0	0	0	0	0	0	1	0	0	0	1
0	1	0	1	0	0	0	1	0	0	0	0	0
0	0	1	0	0	0	0	1	0	0	0	0	1
0	0	1	1	0	1	0	0	0	0	0	0	0
1	0	0	1	0	0	0	0	1	0	0	0	1
1	0	0	1	0	0	0	0	0	1	0	0	1
1	0	0	0	0	0	0	0	1	0	0	0	1
1	0	0	1	0	0	0	0	1	0	0	0	1
0	1	0	0	0	0	0	0	1	0	0	0	1
1	0	0	1	0	0	0	1	0	0	0	0	1
0	1	0	1	0	0	0	0	1	0	0	0	1
0	0	1	1	0	1	0	0	0	0	0	0	1
0	1	0	1	0	0	0	1	0	0	0	0	1
0	0	1	0	0	1	0	0	0	0	0	0	1
1	0	0	1	0	0	0	1	0	0	0	0	1
1	0	0	0	0	0	0	0	1	0	0	0	1
1	0	0	0	0	0	0	1	0	0	0	0	0
0	1	0	0	0	0	0	0	1	0	0	0	1
0	0	1	0	0	0	1	0	0	0	0	0	1
1	0	0	1	0	0	0	0	0	1	0	0	0
0	1	0	1	0	0	0	0	1	0	0	0	1
0	0	1	1	0	0	0	0	1	0	0	0	1
1	0	0	1	0	0	0	0	0	0	1	0	1
1	0	0	1	0	0	0	0	1	0	0	0	1
0	1	0	1	1	0	0	0	0	0	0	0	1
1	0	0	0	0	0	0	1	0	0	0	0	1
0	0	1	1	0	0	0	0	1	0	0	0	1
1	0	0	0	0	0	1	0	0	0	0	0	1
0	1	0	1	0	0	1	0	0	0	0	0	1
0	1	0	0	0	0	0	1	0	0	0	0	1
0	0	1	0	0	0	0	0	1	0	0	0	1
1	0	0	0	0	0	0	0	0	1	0	0	1
0	0	1	0	0	0	1	0	0	0	0	0	1
1	0	0	0	0	0	0	0	1	0	0	0	1
0	0	1	0	0	0	0	0	0	0	1	0	1
1	0	0	0	0	0	1	0	0	0	0	0	1
1	0	0	0	0	0	1	0	0	0	0	0	1
1	0	0	0	1	0	0	0	0	0	0	0	1
0	0	1	1	0	0	0	1	0	0	0	1	0
0	1	0	1	0	0	1	0	0	0	0	0	1
1	0	0	0	0	0	0	1	0	0	0	0	1
0	0	1	0	0	0	1	0	0	0	0	0	0
1	0	0	0	0	0	1	0	0	0	0	0	1
0	0	1	0	0	1	0	0	0	0	0	0	0
0	0	1	0	0	0	0	1	0	0	0	0	1
0	1	0	0	0	0	0	1	0	0	0	0	1
1	0	0	0	0	0	0	0	1	0	0	0	1
0	0	1	1	0	0	0	0	1	0	0	0	1
1	0	0	1	0	0	0	1	0	0	0	0	1
0	1	0	0	0	0	1	0	0	0	0	0	1
1	0	0	0	0	0	0	0	0	1	0	0	1
1	0	0	0	0	0	0	0	0	1	0	0	1
0	1	0	0	0	1	0	0	0	0	0	0	1
0	0	1	0	0	0	0	0	1	0	0	0	1
1	0	0	0	0	0	1	0	0	0	0	0	1
1	0	0	1	0	0	0	1	0	0	0	0	1
1	0	0	0	0	0	0	0	1	0	0	0	1
1	0	0	0	0	0	0	0	0	1	0	0	1
0	1	0	0	0	0	1	0	0	0	0	0	1
1	0	0	0	0	0	0	0	1	0	0	0	1
0	1	0	0	1	0	0	0	0	0	0	0	1
1	0	0	0	0	0	1	0	0	0	0	0	1
0	0	1	0	0	0	0	1	0	0	0	0	1
1	0	0	0	0	0	0	0	1	0	0	0	1
0	1	0	0	0	0	0	0	1	0	0	0	1
1	0	0	0	0	0	0	0	1	0	0	0	1
0	1	0	1	0	0	1	0	0	0	0	0	1
0	0	1	1	0	1	0	0	0	0	0	0	0
1	0	0	0	0	0	0	0	1	0	0	0	1
0	1	0	1	0	0	0	1	0	0	0	0	1
1	0	0	1	0	0	0	0	0	1	0	0	1
1	0	0	0	0	0	1	0	0	0	0	0	1
0	1	0	0	0	0	0	1	0	0	0	0	1
0	0	1	1	0	1	0	0	0	0	0	0	1
0	0	1	0	0	0	0	1	0	0	0	0	1
0	1	0	0	0	0	0	1	0	0	0	0	1
1	0	0	0	0	0	1	0	0	0	0	0	1
0	0	1	1	0	0	0	1	0	0	0	0	0
1	0	0	0	0	0	0	0	1	0	0	0	1
1	0	0	0	0	0	1	0	0	0	0	0	0
0	1	0	0	0	0	1	0	0	0	0	0	1
0	1	0	1	0	0	0	0	1	0	0	0	1
1	0	0	0	0	1	0	0	0	0	0	0	1
1	0	0	0	0	0	0	1	0	0	0	0	1
1	0	0	0	0	0	0	0	1	0	0	0	1
0	1	0	0	0	0	0	0	0	0	0	0	1
0	1	0	0	0	0	0	1	0	0	0	0	1
1	0	0	1	0	0	1	0	0	0	0	0	1
0	1	0	0	0	0	0	1	0	0	0	0	1
0	0	1	1	0	0	0	1	0	0	0	0	1
0	1	0	0	0	0	1	0	0	0	0	0	1
0	0	1	0	0	0	1	0	0	0	0	0	1
0	1	0	1	0	0	0	1	0	0	0	0	1
0	1	0	1	0	0	0	1	0	0	0	0	1
0	0	1	1	0	0	0	0	1	0	0	0	1
1	0	0	0	1	0	0	0	0	0	0	0	1
0	1	0	1	0	0	0	0	1	0	0	0	1
1	0	0	1	0	0	0	1	0	0	0	0	0
1	0	0	0	0	0	0	1	0	0	0	0	0
0	1	0	1	0	0	0	1	0	0	0	0	1
0	0	1	1	0	0	0	1	0	0	0	0	0
1	0	0	0	0	0	0	0	0	1	0	0	1
0	1	0	1	0	0	0	1	0	0	0	0	1
1	0	0	0	0	0	0	0	1	0	0	0	1
0	1	0	1	0	0	1	0	0	0	0	0	1
0	1	0	0	0	0	1	0	0	0	0	0	1
1	0	0	1	0	0	0	1	0	0	0	0	1
0	1	0	1	0	0	0	0	0	1	0	0	1
0	1	0	0	0	0	0	0	1	0	0	0	1
0	0	1	1	0	0	0	0	0	1	0	0	1
0	1	0	1	0	0	1	0	0	0	0	0	1
1	0	0	0	0	0	0	0	0	1	0	0	0
1	0	0	0	0	0	1	0	0	0	0	0	1
0	1	0	0	0	0	0	0	1	0	0	0	1
1	0	0	0	0	0	0	0	1	0	0	0	1
0	1	0	0	0	0	1	0	0	0	0	0	1
0	1	0	0	0	1	0	0	0	0	0	0	1
0	1	0	0	1	0	0	0	0	0	0	0	1
1	0	0	0	0	1	0	0	0	0	0	0	1
0	1	0	0	0	0	0	0	0	0	0	0	1
1	0	0	0	0	0	0	1	0	0	0	0	1
0	1	0	0	0	0	0	1	0	0	0	0	1
0	0	1	1	0	0	0	0	1	0	0	0	1
1	0	0	0	0	0	1	0	0	0	0	0	0
1	0	0	1	0	0	1	0	0	0	0	0	1
0	1	0	1	0	0	1	0	0	0	0	0	1
1	0	0	0	0	0	0	0	0	1	0	0	1
1	0	0	0	0	0	0	0	1	0	0	0	1
0	1	0	0	0	0	1	0	0	0	0	0	1
1	0	0	0	0	0	0	1	0	0	0	0	1
0	0	1	1	0	0	1	0	0	0	0	0	1
0	1	0	0	0	0	0	1	0	0	0	0	1
1	0	0	0	0	0	0	0	0	1	0	0	1
0	1	0	0	0	0	1	0	0	0	0	0	1
1	0	0	0	0	0	0	0	0	1	0	0	1
0	1	0	0	0	0	0	1	0	0	0	0	1
0	0	1	0	0	0	1	0	0	0	0	0	1
0	1	0	0	0	0	0	1	0	0	0	0	1
1	0	0	1	0	0	0	0	0	1	0	0	1
0	1	0	0	0	0	1	0	0	0	0	0	0
0	1	0	1	0	0	0	0	1	0	0	0	1
0	1	0	0	0	0	0	1	0	0	0	0	1
1	0	0	0	0	0	1	0	0	0	0	0	1
1	0	0	1	1	0	0	0	0	0	0	0	1
0	1	0	0	0	0	0	1	0	0	0	0	1
1	0	0	0	0	0	1	0	0	0	0	0	1
0	0	1	0	0	0	0	1	0	0	0	0	0
0	0	1	0	0	0	0	0	0	1	0	0	0
1	0	0	1	0	0	0	1	0	0	0	0	1
0	1	0	0	0	0	1	0	0	0	0	0	1
0	0	1	1	0	0	0	0	1	0	0	0	1
1	0	0	0	0	0	0	0	0	0	1	0	1
1	0	0	1	0	0	0	0	1	0	0	0	1
1	0	0	0	0	0	0	0	1	0	0	0	1
1	0	0	1	0	0	0	1	0	0	0	0	1
1	0	0	0	0	0	0	1	0	0	0	0	1
1	0	0	1	0	0	0	1	0	0	0	0	1
0	1	0	0	0	0	0	1	0	0	0	0	1
1	0	0	1	0	0	0	1	0	0	0	0	1
0	1	0	0	0	0	0	0	0	1	0	0	1
0	1	0	0	0	0	0	0	1	0	0	0	1
0	1	0	0	0	0	0	1	0	0	0	0	1
0	0	1	1	0	0	0	0	0	1	0	0	1
0	1	0	0	0	0	0	1	0	0	0	0	1
1	0	0	0	0	0	0	0	0	1	0	0	1
0	0	1	1	0	1	0	0	0	0	0	0	1
1	0	0	0	0	0	0	1	0	0	0	1	0
0	0	1	0	0	0	0	1	0	0	0	0	1
1	0	0	0	0	0	0	0	1	0	0	0	1
0	0	1	1	0	0	0	1	0	0	0	0	1
1	0	0	0	0	0	0	0	1	0	0	0	1
1	0	0	0	0	0	0	0	0	1	0	0	1
0	0	1	0	0	0	1	0	0	0	0	0	1
0	1	0	0	0	0	1	0	0	0	0	0	1
0	0	1	1	0	0	0	1	0	0	0	0	1
0	0	1	1	0	0	1	0	0	0	0	0	1
1	0	0	0	0	0	0	0	1	0	0	0	1
1	0	0	1	0	0	1	0	0	0	0	0	1
0	1	0	1	0	0	0	1	0	0	0	0	1
1	0	0	0	0	0	1	0	0	0	0	0	1
0	0	1	0	0	0	0	0	1	0	0	0	1
0	0	1	1	0	0	0	1	0	0	0	0	0
1	0	0	1	0	0	0	1	0	0	0	0	1
1	0	0	1	0	0	1	0	0	0	0	0	1
0	1	0	1	0	0	0	0	1	0	0	0	1
0	0	1	1	0	0	0	0	1	0	0	0	1
0	1	0	1	0	0	0	0	1	0	0	0	1
1	0	0	1	0	0	1	0	0	0	0	0	1
1	0	0	0	0	0	0	0	1	0	0	0	1
0	1	0	1	0	0	0	1	0	0	0	0	1
0	0	1	1	0	0	0	1	0	0	0	0	0
0	1	0	0	0	0	0	0	1	0	0	0	1
1	0	0	0	0	0	0	1	0	0	0	0	1
1	0	0	1	0	0	1	0	0	0	0	0	0
1	0	0	0	0	0	0	1	0	0	0	0	1
0	0	1	0	0	0	0	0	0	1	0	0	1
1	0	0	1	0	0	0	0	1	0	0	0	1
0	1	0	0	0	0	1	0	0	0	0	0	1
0	0	1	0	0	0	1	0	0	0	0	0	1
0	1	0	0	0	0	1	0	0	0	0	0	1
0	1	0	0	0	0	1	0	0	0	0	0	1
1	0	0	0	0	0	1	0	0	0	0	0	1
0	1	0	0	0	0	1	0	0	0	0	0	1
1	0	0	0	1	0	0	0	0	0	0	0	1
1	0	0	0	0	1	0	0	0	0	0	0	1
1	0	0	1	0	0	0	0	1	0	0	0	1
0	0	1	1	0	0	0	1	0	0	0	0	1
1	0	0	1	0	0	0	0	0	1	0	0	1
0	0	1	1	0	0	0	0	0	1	0	0	1
0	1	0	0	0	0	1	0	0	0	0	0	1
0	0	1	0	0	0	0	1	0	0	0	0	1
0	0	1	1	0	0	1	0	0	0	0	0	0
1	0	0	1	1	0	0	0	0	0	0	0	1
0	0	1	1	0	0	0	0	0	0	1	0	0
0	1	0	0	0	0	0	0	0	1	0	0	1
0	1	0	1	0	0	0	1	0	0	0	0	1
0	0	1	0	0	0	1	0	0	0	0	0	1
0	1	0	0	0	0	0	1	0	0	0	0	1
1	0	0	0	0	0	0	0	1	0	0	0	0
0	1	0	1	0	0	1	0	0	0	0	0	1
1	0	0	0	0	1	0	0	0	0	0	0	1
0	0	1	0	0	0	0	0	0	0	1	0	1
1	0	0	0	0	1	0	0	0	0	0	0	1
0	0	1	1	0	0	0	1	0	0	0	0	0
0	0	1	1	0	0	0	0	1	0	0	0	1
0	1	0	1	0	0	0	0	0	0	1	0	1
1	0	0	0	0	1	0	0	0	0	0	0	1
0	0	1	0	0	0	0	1	0	0	0	0	0
1	0	0	1	0	0	0	0	0	1	0	0	1
0	1	0	1	0	0	1	0	0	0	0	0	0
0	0	1	0	0	0	0	0	1	0	0	0	0
0	1	0	1	0	0	1	0	0	0	0	0	1
0	0	1	0	0	0	1	0	0	0	0	0	0
0	1	0	0	0	0	1	0	0	0	0	0	1
1	0	0	1	0	0	0	1	0	0	0	0	0
0	1	0	0	0	0	1	0	0	0	0	0	1
1	0	0	1	0	0	0	1	0	0	0	0	1
1	0	0	0	0	0	0	0	0	1	0	0	1
1	0	0	0	0	0	0	1	0	0	0	0	1
0	0	1	1	0	0	1	0	0	0	0	0	1
0	0	1	1	0	1	0	0	0	0	0	0	1
1	0	0	0	0	0	0	0	0	1	0	0	1
1	0	0	0	0	0	0	0	0	1	0	0	0
1	0	0	1	0	0	0	0	1	0	0	0	1
0	1	0	1	0	0	0	0	1	0	0	0	1
0	1	0	1	0	0	1	0	0	0	0	0	1
1	0	0	1	0	0	0	0	1	0	0	0	0
0	0	1	0	0	0	1	0	0	0	0	1	0
1	0	0	0	0	0	1	0	0	0	0	0	1
0	0	1	1	0	0	1	0	0	0	0	0	1
1	0	0	0	0	0	0	0	0	1	0	0	0
0	1	0	0	0	0	0	0	1	0	0	0	1
0	1	0	0	0	1	0	0	0	0	0	0	0
1	0	0	0	0	0	0	1	0	0	0	0	1
1	0	0	0	0	0	0	0	1	0	0	0	1
0	1	0	1	0	0	1	0	0	0	0	0	1
1	0	0	0	0	1	0	0	0	0	0	0	1
0	0	1	0	0	0	0	0	0	1	0	0	1
0	1	0	1	1	0	0	0	0	0	0	0	1
1	0	0	1	0	0	0	0	1	0	0	0	1
0	0	1	0	0	0	0	0	1	0	0	0	1
1	0	0	0	0	0	0	1	0	0	0	0	1
0	1	0	1	1	0	0	0	0	0	0	0	1
0	1	0	1	0	0	0	1	0	0	0	0	1
1	0	0	1	0	0	0	1	0	0	0	0	0
0	0	1	0	0	0	0	1	0	0	0	0	1
1	0	0	0	0	0	0	1	0	0	0	0	1
0	1	0	1	0	0	0	1	0	0	0	0	1
1	0	0	0	0	0	0	1	0	0	0	0	1
1	0	0	0	0	0	1	0	0	0	0	0	0
1	0	0	1	0	0	0	0	1	0	0	0	1
0	1	0	0	0	0	1	0	0	0	0	0	1
1	0	0	0	0	0	1	0	0	0	0	0	1
0	1	0	0	0	0	0	0	1	0	0	0	1
1	0	0	0	0	0	1	0	0	0	0	0	0
1	0	0	1	0	0	0	1	0	0	0	0	0
1	0	0	0	0	0	0	1	0	0	0	0	1
1	0	0	0	0	0	0	0	1	0	0	0	1
0	0	1	1	0	0	0	0	1	0	0	0	1
0	1	0	0	0	0	1	0	0	0	0	0	0
0	1	0	1	0	0	1	0	0	0	0	0	1
0	1	0	0	0	1	0	0	0	0	0	0	1
1	0	0	1	0	0	0	1	0	0	0	0	1
0	1	0	1	0	0	0	0	1	0	0	0	1
0	0	1	0	0	0	0	1	0	0	0	0	0
1	0	0	0	0	0	0	1	0	0	0	0	1
0	0	1	0	0	0	1	0	0	0	0	0	0
1	0	0	0	0	0	1	0	0	0	0	0	1
0	1	0	1	0	0	0	1	0	0	0	0	1
0	0	1	0	0	0	1	0	0	0	0	1	0
0	0	1	0	0	0	1	0	0	0	0	0	1
0	1	0	0	0	0	0	0	1	0	0	0	1
1	0	0	1	0	0	0	0	0	1	0	0	1
1	0	0	0	0	0	0	0	1	0	0	0	1
1	0	0	0	0	0	0	0	1	0	0	0	1
1	0	0	1	0	0	1	0	0	0	0	0	0
0	0	1	1	0	0	0	0	1	0	0	0	1
1	0	0	0	0	0	0	0	0	1	0	0	1
1	0	0	1	0	0	1	0	0	0	0	0	1
1	0	0	0	0	1	0	0	0	0	0	0	1
1	0	0	0	0	0	0	0	0	1	0	0	1
1	0	0	0	0	0	1	0	0	0	0	0	1
0	0	1	0	0	0	1	0	0	0	0	0	1
0	1	0	0	0	0	0	0	1	0	0	0	1
0	1	0	0	0	0	0	1	0	0	0	0	1
1	0	0	0	0	0	1	0	0	0	0	0	0
0	0	1	1	0	0	0	1	0	0	0	0	1
0	1	0	1	0	1	0	0	0	0	0	0	1
0	1	0	1	0	1	0	0	0	0	0	0	1
0	0	1	1	0	0	1	0	0	0	0	0	1
1	0	0	0	0	0	0	0	0	1	0	0	1
